# Supplementary material for: Genomic and Proteomic Characterization of Bacteriophage BH1 Spontaneously Released from Probiotic Lactobacillus rhamnosus Pen
Source: Viruses. 2019 Dec 16;11(12):1163. doi: 10.3390/v11121163 (PMC6950654; doi:10.3390/v11121163)
Supplement: Supplementary file 1 [file viruses-11-01163-s001.zip]

Archive with 6 entries (6 files):
- Dataset S1.xlsx
- Dataset S2.xlsx
- Dataset S3.xlsx
- Dataset S4.xlsx
- Figure S1.tif
- Figure S2.tif
