# Supplementary material for: Genomic and Proteomic Characterization of Bacteriophage BH1 Spontaneously Released from Probiotic Lactobacillus rhamnosus Pen
Source: Viruses. 2019 Dec 16;11(12):1163. doi: 10.3390/v11121163 (PMC6950654; doi:10.3390/v11121163)
Supplement: Supplementary file 1 [file viruses-11-01163-s001.zip › Dataset S1.xlsx]

## Sheet: Sheet1
Dataset S1. Comparison of coding sequences of bacteriophage BH1 with genome sequences of phages described for Lactobacillus casei group.
Query	Lactobacillus phage Lrm1 (viruses), GCA_000875585.1, Complete Genome, 2771.18	Lactobacillus phage J-1 (viruses), GCA_000911275.1, Complete Genome, 2577.30	Lactobacillus phage PL-1 (viruses), GCA_000912315.1, Complete Genome, 2508.93	Lactobacillus phage A2 (viruses), GCA_000848025.1, Complete Genome, 2165.83	Lactobacillus phage phiAT3 (viruses), GCA_000846625.1, Complete Genome, 1594.59	Lactobacillus phage Lc-Nu (viruses), GCA_000866745.1, Complete Genome, 1511.96	Lactobacillus phage iLp84 (viruses), GCA_001505515.1, Complete Genome, 802.41	Lactobacillus phage CL2 (viruses), GCA_001503255.1, Complete Genome, 773.90	Lca1.fna, Lca1.fna, unknown, 751.06	Lactobacillus phage CL1 (viruses), GCA_001504875.1, Complete Genome, 691.08	Lactobacillus phage iLp1308 (viruses), GCA_001504855.1, Complete Genome, 447.46	Lactobacillus virus Lb338-1 (viruses), GCA_000883715.1, Complete Genome, 135.76	Lactobacillus phage iA2 (viruses), GCA_001504055.1, Complete Genome, 79.23
orf_00001	1)COV 100.00%, IDENT 99.34%, 102:557, 456, Lactobacillus phage Lrm1, complete sequence	1)COV 99.56%, IDENT 96.92%, 90:543, 454, Lactobacillus phage J-1, complete genome	1)COV 99.56%, IDENT 96.92%, 90:543, 454, Lactobacillus phage PL-1, complete genome	1)COV 100%, IDENT 97.81%, 102:557, 456, Lactobacillus casei bacteriophage A2 complete genome	0	0	0	0	0	0	0	0	0
orf_00002	1)COV 100.00%, IDENT 93.35%, 579:2291, 1713, Lactobacillus phage Lrm1, complete sequence	1)COV 100%, IDENT 91.56%, 567:2279, 1713, Lactobacillus phage J-1, complete genome	1)COV 100%, IDENT 91.56%, 567:2279, 1713, Lactobacillus phage PL-1, complete genome	1)COV 100%, IDENT 95.92%, 579:2291, 1713, Lactobacillus casei bacteriophage A2 complete genome	0	0	0	0	0	0	0	0	0
orf_00003	1)COV 100.00%, IDENT 98.44%, 2303:2494, 192, Lactobacillus phage Lrm1, complete sequence	1)COV 100.00%, IDENT 97.40%, 2291:2482, 192, Lactobacillus phage J-1, complete genome	1)COV 100.00%, IDENT 97.40%, 2291:2482, 192, Lactobacillus phage PL-1, complete genome	1)COV 100.00%, IDENT 98.44%, 2303:2494, 192, Lactobacillus casei bacteriophage A2 complete genome	0	0	0	0	0	0	0	0	0
orf_00004	1)COV 100%, IDENT 81.64%, 2500:3753, 1254, Lactobacillus phage Lrm1, complete sequence	1)COV 100%, IDENT 86.24%, 2488:3741, 1254, Lactobacillus phage J-1, complete genome	1)COV 100%, IDENT 86.24%, 2488:3741, 1254, Lactobacillus phage PL-1, complete genome	1)COV 100%, IDENT 85.84%, 2500:3753, 1254, Lactobacillus casei bacteriophage A2 complete genome	0	0	0	0	0	0	0	0	0
orf_00005	1)COV 100.00%, IDENT 87.78%, 3707:4336, 630, Lactobacillus phage Lrm1, complete sequence	1)COV 100%, IDENT 78.74%, 3695:4324, 630, Lactobacillus phage J-1, complete genome	1)COV 100%, IDENT 78.74%, 3695:4324, 630, Lactobacillus phage PL-1, complete genome	1)COV 100.00%, IDENT 91.90%, 3707:4336, 630, Lactobacillus casei bacteriophage A2 complete genome	0	0	0	0	0	0	0	0	0
orf_00006	1)COV 98.92%, IDENT 84.37%, 4378:5564, 1187, Lactobacillus phage Lrm1, complete sequence	1)COV 100%, IDENT 86.30%, 4366:5568, 1203, Lactobacillus phage J-1, complete genome	1)COV 100%, IDENT 86.30%, 4366:5568, 1203, Lactobacillus phage PL-1, complete genome	1)COV 100%, IDENT 86.14%, 4378:5580, 1203, Lactobacillus casei bacteriophage A2 complete genome	0	0	0	0	0	0	0	0	0
orf_00007	0	1)COV 100.00%, IDENT 97.08%, 5586:5825, 240, Lactobacillus phage J-1, complete genome	1)COV 100.00%, IDENT 97.08%, 5586:5825, 240, Lactobacillus phage PL-1, complete genome	1)COV 100.00%, IDENT 95.83%, 5598:5837, 240, Lactobacillus casei bacteriophage A2 complete genome	0	0	0	0	0	0	0	0	0
orf_00008	1)COV 46.67%, IDENT 91.67%, 5827:5994, 168, Lactobacillus phage Lrm1, complete sequence	1)COV 100.00%, IDENT 94.17%, 5836:6195, 360, Lactobacillus phage J-1, complete genome	1)COV 100.00%, IDENT 94.17%, 5836:6195, 360, Lactobacillus phage PL-1, complete genome	1)COV 100.00%, IDENT 97.50%, 5848:6207, 360, Lactobacillus casei bacteriophage A2 complete genome	0	0	0	0	0	0	0	0	0
orf_00009	1)COV 100.00%, IDENT 98.48%, 5984:6313, 330, Lactobacillus phage Lrm1, complete sequence	1)COV 100.00%, IDENT 94.55%, 6185:6514, 330, Lactobacillus phage J-1, complete genome	1)COV 100.00%, IDENT 94.55%, 6185:6514, 330, Lactobacillus phage PL-1, complete genome	1)COV 100.00%, IDENT 97.58%, 6197:6526, 330, Lactobacillus casei bacteriophage A2 complete genome	0	0	0	0	0	0	0	0	0
orf_00010	1)COV 100.00%, IDENT 96.12%, 6313:6699, 387, Lactobacillus phage Lrm1, complete sequence	1)COV 100.00%, IDENT 93.28%, 6514:6900, 387, Lactobacillus phage J-1, complete genome	1)COV 100.00%, IDENT 93.28%, 6514:6900, 387, Lactobacillus phage PL-1, complete genome	1)COV 100.00%, IDENT 94.57%, 6526:6912, 387, Lactobacillus casei bacteriophage A2 complete genome	0	0	0	0	0	0	0	0	0
orf_00011	1)COV 100.00%, IDENT 95.61%, 6699:7085, 387, Lactobacillus phage Lrm1, complete sequence	1)COV 100.00%, IDENT 96.38%, 6900:7286, 387, Lactobacillus phage J-1, complete genome	1)COV 100.00%, IDENT 96.38%, 6900:7286, 387, Lactobacillus phage PL-1, complete genome	1)COV 100.00%, IDENT 93.80%, 6912:7297, 386, Lactobacillus casei bacteriophage A2 complete genome	0	0	0	0	0	0	0	0	0
orf_00012	1)COV 96.12%, IDENT 95.79%, 7119:7712, 594, Lactobacillus phage Lrm1, complete sequence	1)COV 100%, IDENT 95.96%, 7320:7937, 618, Lactobacillus phage J-1, complete genome	1)COV 100%, IDENT 95.96%, 7320:7937, 618, Lactobacillus phage PL-1, complete genome	1)COV 96.28%, IDENT 96.13%, 7331:7924, 594, Lactobacillus casei bacteriophage A2 complete genome	0	0	0	0	0	0	0	0	0
orf_00013	1)COV 100.00%, IDENT 98.31%, 8052:8465, 414, Lactobacillus phage Lrm1, complete sequence	1)COV 100.00%, IDENT 97.10%, 8036:8449, 414, Lactobacillus phage J-1, complete genome	1)COV 100.00%, IDENT 97.10%, 8036:8449, 414, Lactobacillus phage PL-1, complete genome	1)COV 100%, IDENT 95.67%, 8253:8664, 412, Lactobacillus casei bacteriophage A2 complete genome	0	0	0	0	0	0	0	0	0
orf_00014	1)COV 97.27%, IDENT 95.48%, 8588:13316, 4729, Lactobacillus phage Lrm1, complete sequence	1)COV 97.27%, IDENT 95.45%, 8572:13300, 4729, Lactobacillus phage J-1, complete genome	1)COV 97.27%, IDENT 95.45%, 8572:13300, 4729, Lactobacillus phage PL-1, complete genome	1)COV 63.13%, IDENT 93.22%, 8787:11847, 3061, Lactobacillus casei bacteriophage A2 complete genome 2)COV 13.45%, IDENT 92.20%, 12866:13518, 653, Lactobacillus casei bacteriophage A2 complete genome	0	0	0	0	0	0	0	0	0
orf_00015	1)COV 47.99%, IDENT 89.67%, 13452:14367, 916, Lactobacillus phage Lrm1, complete sequence	1)COV 22.22%, IDENT 85.68%, 13436:13859, 424, Lactobacillus phage J-1, complete genome 2)COV 5.69%, IDENT 83.49%, 14380:14487, 108, Lactobacillus phage J-1, complete genome	1)COV 22.27%, IDENT 85.71%, 13436:13860, 425, Lactobacillus phage PL-1, complete genome 2)COV 6.62%, IDENT 82.68%, 14215:14340, 126, Lactobacillus phage PL-1, complete genome	1)COV 22.33%, IDENT 83.41%, 13654:14080, 427, Lactobacillus casei bacteriophage A2 complete genome	1)COV 48.72%, IDENT 85.76%, 14113:15041, 929, Bacteriophage phi AT3, complete sequence 2)COV 3.29%, IDENT 95.24%, 13524:13586, 63, Bacteriophage phi AT3, complete sequence	1)COV 59.36%, IDENT 82.86%, 13870:15004, 1135, Bacteriophage Lc-Nu, complete genome	1)COV 6.62%, IDENT 82.68%, 14931:15056, 126, Lactobacillus phage iLp84, complete genome	0	1)COV 6.10%, IDENT 81.20%, 12838:12953, 116, Lactobacillus casei ATCC 334 hypothetical protein (Lcas001), putative transposase (Lcas002), and putative transposase (Lcas003) genes, complete cds; and Lactobacillus casei phage Lca1, complete sequence 2)COV 4.64%, IDENT 87.64%, 13310:13398, 89, Lactobacillus casei ATCC 334 hypothetical protein (Lcas001), putative transposase (Lcas002), and putative t…	1)COV 3.86%, IDENT 94.59%, 13445:13518, 74, Lactobacillus phage CL1, complete genome	0	0	0
orf_00016	1)COV 36.75%, IDENT 82.60%, 16552:17623, 1072, Lactobacillus phage Lrm1, complete sequence	1)COV 28.09%, IDENT 85.54%, 16662:17488, 827, Lactobacillus phage J-1, complete genome	1)COV 28.12%, IDENT 86.04%, 16515:17341, 827, Lactobacillus phage PL-1, complete genome	0	1)COV 40.68%, IDENT 74.96%, 16788:17953, 1166, Bacteriophage phi AT3, complete sequence	1)COV 55.40%, IDENT 79.54%, 15209:16818, 1610, Bacteriophage Lc-Nu, complete genome 2)COV 46.23%, IDENT 88.51%, 16794:18152, 1359, Bacteriophage Lc-Nu, complete genome	1)COV 28.12%, IDENT 86.04%, 17231:18057, 827, Lactobacillus phage iLp84, complete genome	0	1)COV 28.16%, IDENT 82.45%, 9831:10660, 830, Lactobacillus casei ATCC 334 hypothetical protein (Lcas001), putative transposase (Lcas002), and putative transposase (Lcas003) genes, complete cds; and Lactobacillus casei phage Lca1, complete sequence	0	0	0	0
orf_00017	0	0	0	0	1)COV 32.42%, IDENT 91.59%, 19228:19334, 107, Bacteriophage phi AT3, complete sequence	1)COV 100.00%, IDENT 99.70%, 18167:18496, 330, Bacteriophage Lc-Nu, complete genome	0	0	0	0	0	0	0
orf_00018	0	0	0	0	0	1)COV 100.00%, IDENT 96.53%, 18493:18636, 144, Bacteriophage Lc-Nu, complete genome	0	0	0	0	0	0	0
orf_00019	0	0	0	1)COV 100.00%, IDENT 99.67%, 18467:18766, 300, Lactobacillus casei bacteriophage A2 complete genome	0	0	1)COV 100.00%, IDENT 99.67%, 19648:19947, 300, Lactobacillus phage iLp84, complete genome	0	0	0	0	0	0
orf_00020	0	0	0	1)COV 98.79%, IDENT 87.78%, 18780:19187, 408, Lactobacillus casei bacteriophage A2 complete genome	0	0	1)COV 100%, IDENT 90.36%, 19962:20375, 414, Lactobacillus phage iLp84, complete genome	0	0	0	0	0	1)COV 79.23%, IDENT 92.38%, 17470:17797, 328, Lactobacillus phage iA2, complete genome
orf_00021	1)COV 100%, IDENT 90.87%, 19539:20837, 1299, Lactobacillus phage Lrm1, complete sequence	0	0	0	1)COV 11.09%, IDENT 88.19%, 21588:21731, 144, Bacteriophage phi AT3, complete sequence 2)COV 7.31%, IDENT 97.89%, 20550:20644, 95, Bacteriophage phi AT3, complete sequence	1)COV 100%, IDENT 92.33%, 19693:20991, 1299, Bacteriophage Lc-Nu, complete genome	1)COV 11.55%, IDENT 89.33%, 21421:21570, 150, Lactobacillus phage iLp84, complete genome 2)COV 7.08%, IDENT 96.74%, 20386:20477, 92, Lactobacillus phage iLp84, complete genome	1)COV 5.08%, IDENT 92.42%, 22701:22766, 66, Lactobacillus phage CL2, complete genome	1)COV 100%, IDENT 89.63%, 5193:6491, 1299, Lactobacillus casei ATCC 334 hypothetical protein (Lcas001), putative transposase (Lcas002), and putative transposase (Lcas003) genes, complete cds; and Lactobacillus casei phage Lca1, complete sequence	0	0	1)COV 78.06%, IDENT 77.42%, 87578:88585, 1008, Lactobacillus phage Lb338-1, complete genome 2)COV 20.17%, IDENT 72.14%, 88662:88918, 257, Lactobacillus phage Lb338-1, complete genome	0
orf_00022	0	0	0	0	0	0	1)COV 100.00%, IDENT 98.67%, 21615:21839, 225, Lactobacillus phage iLp84, complete genome	0	1)COV 96.89%, IDENT 96.33%, 4924:5141, 218, Lactobacillus casei ATCC 334 hypothetical protein (Lcas001), putative transposase (Lcas002), and putative transposase (Lcas003) genes, complete cds; and Lactobacillus casei phage Lca1, complete sequence	0	0	0	0
orf_00023	1)COV 100.00%, IDENT 98.49%, 22617:23744, 1128, Lactobacillus phage Lrm1, complete sequence	0	0	0	0	0	0	0	0	0	0	0	0
orf_00024	0	0	0	0	0	0	0	0	0	0	0	0	0
orf_00025	0	0	0	0	0	0	0	0	0	0	0	0	0
orf_00026	0	0	0	0	0	0	0	0	0	0	0	0	0
orf_00027	0	0	0	0	0	0	0	0	0	0	0	0	0
orf_00028	0	1)COV 69.38%, IDENT 87.15%, 24488:25023, 536, Lactobacillus phage J-1, complete genome	0	0	1)COV 100%, IDENT 90.59%, 24520:25293, 774, Bacteriophage phi AT3, complete sequence	0	0	0	0	0	0	0	0
orf_00029	0	0	0	0	1)COV 100.00%, IDENT 98.02%, 25451:25702, 252, Bacteriophage phi AT3, complete sequence	0	0	1)COV 81.75%, IDENT 98.54%, 24734:24939, 206, Lactobacillus phage CL2, complete genome	0	1)COV 81.75%, IDENT 98.06%, 27279:27484, 206, Lactobacillus phage CL1, complete genome	0	0	0
orf_00030	0	0	0	0	0	0	0	0	0	0	0	0	0
orf_00031	0	0	0	0	0	0	0	0	0	0	0	0	0
orf_00032	1)COV 100.00%, IDENT 100.00%, 26910:27266, 357, Lactobacillus phage Lrm1, complete sequence	1)COV 100.00%, IDENT 75.91%, 26331:26679, 349, Lactobacillus phage J-1, complete genome	1)COV 100.00%, IDENT 75.91%, 24280:24628, 349, Lactobacillus phage PL-1, complete genome	0	1)COV 100%, IDENT 76.18%, 27093:27444, 352, Bacteriophage phi AT3, complete sequence	0	0	0	0	0	0	0	0
orf_00033	1)COV 100.00%, IDENT 97.85%, 27266:27358, 93, Lactobacillus phage Lrm1, complete sequence	1)COV 100.00%, IDENT 94.62%, 26682:26774, 93, Lactobacillus phage J-1, complete genome	1)COV 100.00%, IDENT 94.62%, 24631:24723, 93, Lactobacillus phage PL-1, complete genome	0	1)COV 100.00%, IDENT 92.47%, 27444:27536, 93, Bacteriophage phi AT3, complete sequence	0	0	1)COV 100.00%, IDENT 94.62%, 25462:25554, 93, Lactobacillus phage CL2, complete genome	0	1)COV 97.85%, IDENT 94.51%, 25038:25128, 91, Lactobacillus phage CL1, complete genome	0	0	0
orf_00034	1)COV 100.00%, IDENT 95.42%, 27351:27503, 153, Lactobacillus phage Lrm1, complete sequence	1)COV 100.00%, IDENT 96.08%, 26767:26919, 153, Lactobacillus phage J-1, complete genome	1)COV 100.00%, IDENT 96.08%, 24716:24868, 153, Lactobacillus phage PL-1, complete genome	1)COV 100.00%, IDENT 94.77%, 26434:26586, 153, Lactobacillus casei bacteriophage A2 complete genome	1)COV 100.00%, IDENT 95.42%, 27529:27681, 153, Bacteriophage phi AT3, complete sequence	1)COV 98.69%, IDENT 96.69%, 22454:22604, 151, Bacteriophage Lc-Nu, complete genome	0	1)COV 97.39%, IDENT 97.99%, 25547:25695, 149, Lactobacillus phage CL2, complete genome	0	1)COV 97.39%, IDENT 92.62%, 24895:25043, 149, Lactobacillus phage CL1, complete genome	0	0	0
orf_00035	1)COV 100.00%, IDENT 86.27%, 27508:27711, 204, Lactobacillus phage Lrm1, complete sequence	1)COV 100.00%, IDENT 83.33%, 26924:27127, 204, Lactobacillus phage J-1, complete genome	1)COV 100.00%, IDENT 83.33%, 24873:25076, 204, Lactobacillus phage PL-1, complete genome	0	1)COV 100.00%, IDENT 90.69%, 27686:27889, 204, Bacteriophage phi AT3, complete sequence	1)COV 100.00%, IDENT 90.20%, 22609:22812, 204, Bacteriophage Lc-Nu, complete genome	0	0	0	0	0	0	0
orf_00036	1)COV 100.00%, IDENT 96.91%, 27730:28215, 486, Lactobacillus phage Lrm1, complete sequence	0	0	0	1)COV 100.00%, IDENT 94.86%, 27908:28393, 486, Bacteriophage phi AT3, complete sequence	0	0	0	0	0	0	0	0
orf_00037	1)COV 100.00%, IDENT 94.92%, 28216:28923, 708, Lactobacillus phage Lrm1, complete sequence	0	0	1)COV 78.53%, IDENT 92.27%, 27313:27866, 554, Lactobacillus casei bacteriophage A2 complete genome	1)COV 100.00%, IDENT 95.34%, 28394:29101, 708, Bacteriophage phi AT3, complete sequence	1)COV 100%, IDENT 92.95%, 23331:24038, 708, Bacteriophage Lc-Nu, complete genome	0	1)COV 78.95%, IDENT 91.23%, 26426:26982, 557, Lactobacillus phage CL2, complete genome	0	0	0	0	0
orf_00038	1)COV 100%, IDENT 95.17%, 28927:29484, 558, Lactobacillus phage Lrm1, complete sequence	0	0	0	1)COV 100%, IDENT 93.56%, 29105:29662, 558, Bacteriophage phi AT3, complete sequence	1)COV 97.13%, IDENT 96.13%, 24042:24583, 542, Bacteriophage Lc-Nu, complete genome	0	0	0	0	0	0	0
orf_00039	1)COV 41.73%, IDENT 85.29%, 29897:30229, 333, Lactobacillus phage Lrm1, complete sequence	0	0	0	1)COV 50.00%, IDENT 93.73%, 30076:30474, 399, Bacteriophage phi AT3, complete sequence	0	0	0	1)COV 3.88%, IDENT 100.00%, 38704:38734, 31, Lactobacillus casei ATCC 334 hypothetical protein (Lcas001), putative transposase (Lcas002), and putative transposase (Lcas003) genes, complete cds; and Lactobacillus casei phage Lca1, complete sequence	0	0	0	0
orf_00040	1)COV 100%, IDENT 86.75%, 30283:31065, 783, Lactobacillus phage Lrm1, complete sequence	0	0	0	1)COV 99.36%, IDENT 90.23%, 30461:31237, 777, Bacteriophage phi AT3, complete sequence	0	0	0	1)COV 100%, IDENT 88.28%, 37935:38717, 783, Lactobacillus casei ATCC 334 hypothetical protein (Lcas001), putative transposase (Lcas002), and putative transposase (Lcas003) genes, complete cds; and Lactobacillus casei phage Lca1, complete sequence	0	0	0	0
orf_00041	1)COV 94.49%, IDENT 93.56%, 31062:31387, 326, Lactobacillus phage Lrm1, complete sequence	0	0	0	1)COV 14.20%, IDENT 93.88%, 31240:31287, 48, Bacteriophage phi AT3, complete sequence	0	0	0	0	0	0	0	0
orf_00042	0	1)COV 100.00%, IDENT 92.16%, 32700:32954, 255, Lactobacillus phage J-1, complete genome	1)COV 100.00%, IDENT 92.16%, 30649:30903, 255, Lactobacillus phage PL-1, complete genome	0	0	1)COV 100.00%, IDENT 90.59%, 28688:28942, 255, Bacteriophage Lc-Nu, complete genome	1)COV 100.00%, IDENT 91.76%, 34505:34759, 255, Lactobacillus phage iLp84, complete genome	1)COV 100.00%, IDENT 89.41%, 33282:33536, 255, Lactobacillus phage CL2, complete genome	1)COV 100.00%, IDENT 91.37%, 37354:37608, 255, Lactobacillus casei ATCC 334 hypothetical protein (Lcas001), putative transposase (Lcas002), and putative transposase (Lcas003) genes, complete cds; and Lactobacillus casei phage Lca1, complete sequence	1)COV 100.00%, IDENT 88.63%, 33597:33851, 255, Lactobacillus phage CL1, complete genome	1)COV 100.00%, IDENT 89.02%, 30521:30775, 255, Lactobacillus phage iLp1308, complete genome	0	0
orf_00043	0	1)COV 100.00%, IDENT 95.90%, 32951:33316, 366, Lactobacillus phage J-1, complete genome	1)COV 100.00%, IDENT 95.90%, 30900:31265, 366, Lactobacillus phage PL-1, complete genome	0	0	0	1)COV 99.73%, IDENT 95.62%, 34757:35121, 365, Lactobacillus phage iLp84, complete genome	1)COV 100.00%, IDENT 95.08%, 33533:33898, 366, Lactobacillus phage CL2, complete genome	1)COV 100.00%, IDENT 95.36%, 36992:37357, 366, Lactobacillus casei ATCC 334 hypothetical protein (Lcas001), putative transposase (Lcas002), and putative transposase (Lcas003) genes, complete cds; and Lactobacillus casei phage Lca1, complete sequence	1)COV 99.73%, IDENT 95.34%, 33849:34213, 365, Lactobacillus phage CL1, complete genome	1)COV 100.00%, IDENT 96.17%, 30772:31137, 366, Lactobacillus phage iLp1308, complete genome	0	0
orf_00044	0	1)COV 99.41%, IDENT 97.92%, 33328:33664, 337, Lactobacillus phage J-1, complete genome	1)COV 99.41%, IDENT 97.92%, 31277:31613, 337, Lactobacillus phage PL-1, complete genome	1)COV 94.99%, IDENT 98.14%, 33405:33726, 322, Lactobacillus casei bacteriophage A2 complete genome	1)COV 48.97%, IDENT 91.57%, 32984:33149, 166, Bacteriophage phi AT3, complete sequence	0	1)COV 54.87%, IDENT 99.46%, 32955:33140, 186, Lactobacillus phage iLp84, complete genome	1)COV 54.87%, IDENT 98.39%, 33911:34096, 186, Lactobacillus phage CL2, complete genome	0	1)COV 54.87%, IDENT 98.92%, 34225:34410, 186, Lactobacillus phage CL1, complete genome	1)COV 54.87%, IDENT 98.92%, 31150:31335, 186, Lactobacillus phage iLp1308, complete genome	0	0
orf_00045	0	0	0	0	0	1)COV 96.15%, IDENT 93.63%, 30177:30851, 675, Bacteriophage Lc-Nu, complete genome	0	0	0	0	0	0	0
orf_00046	1)COV 55.19%, IDENT 94.06%, 32762:32862, 101, Lactobacillus phage Lrm1, complete sequence	0	0	1)COV 55.74%, IDENT 92.16%, 33752:33853, 102, Lactobacillus casei bacteriophage A2 complete genome	0	1)COV 100.00%, IDENT 94.54%, 30848:31030, 183, Bacteriophage Lc-Nu, complete genome	0	0	1)COV 60.66%, IDENT 84.68%, 36870:36979, 110, Lactobacillus casei ATCC 334 hypothetical protein (Lcas001), putative transposase (Lcas002), and putative transposase (Lcas003) genes, complete cds; and Lactobacillus casei phage Lca1, complete sequence	0	0	0	0
orf_00047	1)COV 8.47%, IDENT 93.48%, 34078:34122, 45, Lactobacillus phage Lrm1, complete sequence	0	0	0	1)COV 11.05%, IDENT 96.67%, 34028:34087, 60, Bacteriophage phi AT3, complete sequence 2)COV 7.55%, IDENT 97.56%, 33747:33787, 41, Bacteriophage phi AT3, complete sequence	0	0	0	1)COV 8.29%, IDENT 97.78%, 36699:36743, 45, Lactobacillus casei ATCC 334 hypothetical protein (Lcas001), putative transposase (Lcas002), and putative transposase (Lcas003) genes, complete cds; and Lactobacillus casei phage Lca1, complete sequence	0	0	0	0
orf_00048	1)COV 10.24%, IDENT 97.44%, 34828:34866, 39, Lactobacillus phage Lrm1, complete sequence	0	0	1)COV 65.88%, IDENT 95.22%, 34511:34761, 251, Lactobacillus casei bacteriophage A2 complete genome 2)COV 7.61%, IDENT 100.00%, 34370:34398, 29, Lactobacillus casei bacteriophage A2 complete genome	1)COV 12.34%, IDENT 95.74%, 34384:34430, 47, Bacteriophage phi AT3, complete sequence 2)COV 7.61%, IDENT 100.00%, 34264:34292, 29, Bacteriophage phi AT3, complete sequence	0	0	0	1)COV 71.39%, IDENT 91.54%, 35297:35567, 271, Lactobacillus casei ATCC 334 hypothetical protein (Lcas001), putative transposase (Lcas002), and putative transposase (Lcas003) genes, complete cds; and Lactobacillus casei phage Lca1, complete sequence 2)COV 7.35%, IDENT 100.00%, 35679:35706, 28, Lactobacillus casei ATCC 334 hypothetical protein (Lcas001), putative transposase (Lcas002), and putative…	0	0	1)COV 37.53%, IDENT 83.92%, 128383:128525, 143, Lactobacillus phage Lb338-1, complete genome	0
orf_00049	0	0	0	0	0	1)COV 100%, IDENT 94.79%, 31027:31236, 210, Bacteriophage Lc-Nu, complete genome	0	0	0	0	0	0	0
orf_00050	0	0	0	0	0	0	0	0	0	0	0	0	0
orf_00051	1)COV 55.86%, IDENT 97.98%, 35758:36005, 248, Lactobacillus phage Lrm1, complete sequence	1)COV 55.86%, IDENT 98.39%, 35954:36201, 248, Lactobacillus phage J-1, complete genome	1)COV 55.86%, IDENT 98.39%, 33903:34150, 248, Lactobacillus phage PL-1, complete genome	1)COV 48.42%, IDENT 98.60%, 37711:37925, 215, Lactobacillus casei bacteriophage A2 complete genome	1)COV 100.00%, IDENT 93.47%, 36320:36762, 443, Bacteriophage phi AT3, complete sequence	1)COV 55.63%, IDENT 97.57%, 31791:32037, 247, Bacteriophage Lc-Nu, complete genome	1)COV 100.00%, IDENT 96.85%, 36001:36444, 444, Lactobacillus phage iLp84, complete genome	1)COV 55.86%, IDENT 99.19%, 36016:36263, 248, Lactobacillus phage CL2, complete genome	1)COV 56.53%, IDENT 97.61%, 33498:33748, 251, Lactobacillus casei ATCC 334 hypothetical protein (Lcas001), putative transposase (Lcas002), and putative transposase (Lcas003) genes, complete cds; and Lactobacillus casei phage Lca1, complete sequence	1)COV 55.63%, IDENT 98.38%, 36331:36577, 247, Lactobacillus phage CL1, complete genome	1)COV 100.00%, IDENT 96.62%, 31839:32282, 444, Lactobacillus phage iLp1308, complete genome	0	0
orf_00052	0	0	0	1)COV 6.80%, IDENT 94.52%, 38782:38854, 73, Lactobacillus casei bacteriophage A2 complete genome	0	0	0	0	1)COV 7.17%, IDENT 94.81%, 33008:33084, 77, Lactobacillus casei ATCC 334 hypothetical protein (Lcas001), putative transposase (Lcas002), and putative transposase (Lcas003) genes, complete cds; and Lactobacillus casei phage Lca1, complete sequence	0	0	0	0
orf_00053	0	0	0	0	0	0	0	0	0	0	0	0	0
orf_00054	0	1)COV 100%, IDENT 95.90%, 37058:38275, 1218, Lactobacillus phage J-1, complete genome	1)COV 100%, IDENT 95.90%, 35007:36224, 1218, Lactobacillus phage PL-1, complete genome	1)COV 13.88%, IDENT 92.31%, 39833:40001, 169, Lactobacillus casei bacteriophage A2 complete genome	1)COV 100%, IDENT 96.06%, 37121:38335, 1215, Bacteriophage phi AT3, complete sequence	1)COV 100.00%, IDENT 95.81%, 33664:34881, 1218, Bacteriophage Lc-Nu, complete genome	0	1)COV 100%, IDENT 94.34%, 37214:38429, 1216, Lactobacillus phage CL2, complete genome	0	1)COV 100%, IDENT 94.75%, 37399:38616, 1218, Lactobacillus phage CL1, complete genome	0	0	0
orf_00055	0	1)COV 99.82%, IDENT 97.36%, 38223:38791, 569, Lactobacillus phage J-1, complete genome	1)COV 99.82%, IDENT 97.36%, 36172:36740, 569, Lactobacillus phage PL-1, complete genome	0	0	1)COV 22.81%, IDENT 84.62%, 34829:34957, 129, Bacteriophage Lc-Nu, complete genome	0	0	0	0	0	0	0
orf_00056	1)COV 81.48%, IDENT 78.79%, 38615:38874, 260, Lactobacillus phage Lrm1, complete sequence	0	0	0	1)COV 100%, IDENT 79.69%, 38843:39166, 324, Bacteriophage phi AT3, complete sequence	1)COV 80.56%, IDENT 89.27%, 35493:35752, 260, Bacteriophage Lc-Nu, complete genome	1)COV 94.44%, IDENT 90.85%, 39082:39387, 306, Lactobacillus phage iLp84, complete genome	0	0	0	1)COV 92.59%, IDENT 90.33%, 33861:34160, 300, Lactobacillus phage iLp1308, complete genome	0	0
orf_00057	1)COV 100.00%, IDENT 97.99%, 39096:39890, 795, Lactobacillus phage Lrm1, complete sequence	1)COV 100.00%, IDENT 96.60%, 40026:40820, 795, Lactobacillus phage J-1, complete genome	1)COV 100.00%, IDENT 96.60%, 37975:38769, 795, Lactobacillus phage PL-1, complete genome	1)COV 100.00%, IDENT 96.60%, 42520:43313, 794, Lactobacillus casei bacteriophage A2 complete genome	0	0	0	0	0	0	0	0	0
