# Supplementary material for: Genomic and Proteomic Characterization of Bacteriophage BH1 Spontaneously Released from Probiotic Lactobacillus rhamnosus Pen
Source: Viruses. 2019 Dec 16;11(12):1163. doi: 10.3390/v11121163 (PMC6950654; doi:10.3390/v11121163)
Supplement: Supplementary file 1 [file viruses-11-01163-s001.zip › Dataset S2.xlsx]

## Sheet: Sheet1
Dataset 2. Comparison of coding sequences of bacteriophage BH1 with prophage sequences derived from Lactobacillus rhamnosus strains.
Query	DS9_11, GCA_003061625.1, Contig, 6420.60	CLS17, GCA_000932035.1, Contig, 6289.29	DS12_11, GCA_003061665.1, Contig, 6286.32	ASCC 3029, GCA_001831235.1, Scaffold, 6285.15	B1, GCA_002406705.1, Contig, 6285.15	Lrh10, GCA_001657165.1, Contig, 6273.95	DS18_11, GCA_003052925.1, Contig, 6271.20	DS3_11, GCA_003052985.1, Contig, 6271.20	ARJD, GCA_003573615.1, Contig, 6270.32	R0011, GCA_000235785.2, Contig, 6251.76	ATCC 21052, GCA_000235865.1, Scaffold, 6171.00	IBL027, GCA_002238035.1, Contig, 5836.86	Lr032, GCA_001044095.1, Contig, 5761.18	Pen, GCA_002076955.1, Complete Genome, 5744.16	Lrh33, GCA_001657195.1, Contig, 4245.57	Lrh29, GCA_001656585.1, Contig, 4145.19	Lrh30, GCA_001656895.1, Contig, 3861.43	BPL15, GCA_001368735.1, Scaffold, 3845.14	BPL5, GCA_900070175.1, Complete Genome, 3845.14	LMS2-1, GCA_000160175.1, Scaffold, 3722.96	Lrh23, GCA_001656635.1, Contig, 3581.55	Lrh20, GCA_001656675.1, Contig, 3581.36	906_LRHA, GCA_001067885.1, Contig, 3463.58	979_LRHA, GCA_001068015.1, Scaffold, 3406.29	526_LRHA, GCA_001063655.1, Scaffold, 3333.16	870_LRHA, GCA_001066715.1, Contig, 3333.16	769_LRHA, GCA_001067215.1, Scaffold, 3333.16	988_LRHA, GCA_001068045.1, Contig, 3333.16	943_LRHA, GCA_001068195.1, Contig, 3332.84	TMC3115, GCA_003129615.1, Contig, 3332.84	LR863, GCA_003129645.1, Contig, 3332.84	BFE5264, GCA_001988935.1, Complete Genome, 3248.64	40f, GCA_001044405.1, Contig, 3193.21	ASCC 3016, GCA_001831225.1, Scaffold, 3091.27	Lr108, GCA_001044025.1, Contig, 3055.97	Lrh5, GCA_001656845.1, Contig, 3055.97	Lrh27, GCA_001656945.1, Contig, 3003.64	L34, GCA_000784375.1, Contig, 2966.07	L35, GCA_000784395.1, Contig, 2884.10	NRRL B-442, GCA_003352825.1, Scaffold, 2878.64	Lrh21, GCA_001656995.1, Contig, 2836.20	JCM 1136, GCA_000615245.1, Contig, 2823.34	DSM 20021, GCA_001435405.1, Scaffold, 2823.34	Lrh15, GCA_001656715.1, Contig, 2823.34	Lrh12, GCA_001657155.1, Contig, 2823.34	DS15_11, GCA_003061645.1, Contig, 2823.34	DS14_11, GCA_003061705.1, Contig, 2823.34	ATCC 11443, GCA_003433395.1, Complete Genome, 2821.86	LOCK908, GCA_000418495.1, Complete Genome, 2821.84
orf_00001	1)COV 100.00%, IDENT 100.00%, 21256:21711, 456, Lactobacillus rhamnosus strain DS9_11 DS9_11_21_length_28013_cov_32.000108, whole genome shotgun sequence	1)COV 100.00%, IDENT 100.00%, 19439:19894, 456, Lactobacillus rhamnosus strain CLS17 contig00023, whole genome shotgun sequence	1)COV 100.00%, IDENT 100.00%, 19566:20021, 456, Lactobacillus rhamnosus strain DS12_11 DS12_11_18_length_35050_cov_29.705609, whole genome shotgun sequence	1)COV 100.00%, IDENT 100.00%, 19862:20317, 456, Lactobacillus rhamnosus strain ASCC 3029 contig_16, whole genome shotgun sequence	1)COV 100.00%, IDENT 100.00%, 67416:67871, 456, Lactobacillus rhamnosus strain B1 scaffold11.1, whole genome shotgun sequence	1)COV 100.00%, IDENT 100.00%, 15169:15624, 456, Lactobacillus rhamnosus strain Lrh10 Lrh10_contig00050, whole genome shotgun sequence	1)COV 100.00%, IDENT 100.00%, 19566:20021, 456, Lactobacillus rhamnosus strain DS18_11 DS18_11_17_length_35050_cov_277.155084, whole genome shotgun sequence	1)COV 100.00%, IDENT 100.00%, 19566:20021, 456, Lactobacillus rhamnosus strain DS3_11 DS3_11_18_length_35050_cov_35.002119, whole genome shotgun sequence	1)COV 100.00%, IDENT 100.00%, 19596:20051, 456, Lactobacillus rhamnosus strain ARJD NODE_20_length_35030_cov_43.3938, whole genome shotgun sequence	1)COV 100.00%, IDENT 100.00%, 14537:14992, 456, Lactobacillus rhamnosus R0011 contig8, whole genome shotgun sequence	1)COV 100.00%, IDENT 100.00%, 19515:19970, 456, Lactobacillus rhamnosus ATCC 21052 genomic scaffold Scfld676, whole genome shotgun sequence	1)COV 100.00%, IDENT 100.00%, 2111:2566, 456, Lactobacillus rhamnosus strain IBL027 Contig27, whole genome shotgun sequence	1)COV 100.00%, IDENT 100.00%, 2728:3183, 456, Lactobacillus rhamnosus strain Lr032 contig00161, whole genome shotgun sequence	1)COV 100.00%, IDENT 100.00%, 2258482:2258937, 456, Lactobacillus rhamnosus strain Pen, complete genome	1)COV 100.00%, IDENT 98.90%, 17574:18029, 456, Lactobacillus rhamnosus strain Lrh33 CNCM-I-2493_contig00147, whole genome shotgun sequence	1)COV 99.56%, IDENT 96.04%, 1806:2259, 454, Lactobacillus rhamnosus strain Lrh29 Lrh29_contig00123, whole genome shotgun sequence	1)COV 99.56%, IDENT 96.04%, 20396:20849, 454, Lactobacillus rhamnosus strain Lrh30 Lrh30_contig00028, whole genome shotgun sequence	1)COV 99.56%, IDENT 94.49%, 2972718:2973171, 454, Lactobacillus rhamnosus WGS project CBZU00000000 data, strain BPL15, CONTIG000001, whole genome shotgun sequence	1)COV 99.56%, IDENT 94.49%, 1410638:1411091, 454, Lactobacillus rhamnosus strain BPL5 genome assembly, chromosome: I	1)COV 99.56%, IDENT 94.71%, 21527:21980, 454, Lactobacillus rhamnosus LMS2-1 genomic scaffold SCAFFOLD1, whole genome shotgun sequence	1)COV 99.56%, IDENT 94.71%, 20774:21227, 454, Lactobacillus rhamnosus strain Lrh23 Lrh23_contig00028, whole genome shotgun sequence	1)COV 99.56%, IDENT 94.71%, 20118:20571, 454, Lactobacillus rhamnosus strain Lrh20 Lrh20_contig00022, whole genome shotgun sequence	1)COV 99.56%, IDENT 96.04%, 20873:21326, 454, Lactobacillus rhamnosus strain 906_LRHA 120_42037_693991, whole genome shotgun sequence	1)COV 99.56%, IDENT 94.71%, 2025:2478, 454, Lactobacillus rhamnosus strain 979_LRHA 118_23540_427032, whole genome shotgun sequence	1)COV 99.56%, IDENT 94.71%, 148910:149363, 454, Lactobacillus rhamnosus strain 526_LRHA 1248_170703_2497277_411_,...,868+, whole genome shotgun sequence	1)COV 99.56%, IDENT 94.71%, 21318:21771, 454, Lactobacillus rhamnosus strain 870_LRHA 163_42929_784927, whole genome shotgun sequence	1)COV 99.56%, IDENT 94.71%, 21321:21774, 454, Lactobacillus rhamnosus strain 769_LRHA 124_42935_906607, whole genome shotgun sequence	1)COV 99.56%, IDENT 94.71%, 21321:21774, 454, Lactobacillus rhamnosus strain 988_LRHA 149_42935_1082112, whole genome shotgun sequence	1)COV 99.56%, IDENT 94.71%, 21162:21615, 454, Lactobacillus rhamnosus strain 943_LRHA 121_42935_706384, whole genome shotgun sequence	1)COV 99.56%, IDENT 94.71%, 21616:22069, 454, Lactobacillus rhamnosus strain TMC3115 Scaffold3_1, whole genome shotgun sequence	1)COV 99.56%, IDENT 94.71%, 21616:22069, 454, Lactobacillus rhamnosus strain LR863 Scaffold3_1, whole genome shotgun sequence	1)COV 99.56%, IDENT 95.81%, 3064432:3064885, 454, Lactobacillus rhamnosus strain BFE5264, complete genome	0	1)COV 99.56%, IDENT 95.81%, 3200:3653, 454, Lactobacillus rhamnosus strain ASCC 3016 contig_4, whole genome shotgun sequence	1)COV 100.00%, IDENT 99.78%, 23370:23825, 456, Lactobacillus rhamnosus strain Lr108 contig00169, whole genome shotgun sequence	1)COV 100.00%, IDENT 99.78%, 23370:23825, 456, Lactobacillus rhamnosus strain Lrh5 Lrh5_contig00169, whole genome shotgun sequence	1)COV 99.56%, IDENT 96.04%, 14090:14543, 454, Lactobacillus rhamnosus strain Lrh27 Lrh27_contig00037, whole genome shotgun sequence	1)COV 100.00%, IDENT 98.46%, 149267:149722, 456, Lactobacillus rhamnosus L34 contig00014, whole genome shotgun sequence	1)COV 100.00%, IDENT 98.46%, 149300:149755, 456, Lactobacillus rhamnosus L35 contig00024, whole genome shotgun sequence	1)COV 100.00%, IDENT 99.78%, 21492:21947, 456, UNVERIFIED_ORG: Lactobacillus rhamnosus strain NRRL B-442 Seq22, whole genome shotgun sequence	1)COV 100.00%, IDENT 99.78%, 21369:21824, 456, Lactobacillus rhamnosus strain Lrh21 Lrh21_contig00025, whole genome shotgun sequence	1)COV 100.00%, IDENT 99.78%, 21365:21820, 456, Lactobacillus rhamnosus DSM 20021 = JCM 1136 = NBRC 3425 DNA, contig: JCM1136.contig00024, whole genome shotgun sequence	1)COV 100.00%, IDENT 99.78%, 21448:21903, 456, Lactobacillus rhamnosus DSM 20021 = JCM 1136 = NBRC 3425 strain DSM 20021 Scaffold22, whole genome shotgun sequence	1)COV 100.00%, IDENT 99.78%, 21365:21820, 456, Lactobacillus rhamnosus strain Lrh15 Lrh15_contig00022, whole genome shotgun sequence	1)COV 100.00%, IDENT 99.78%, 21373:21828, 456, Lactobacillus rhamnosus strain Lrh12 Lrh12_contig00283, whole genome shotgun sequence	1)COV 100.00%, IDENT 99.78%, 21489:21944, 456, Lactobacillus rhamnosus strain DS15_11 DS15_11_21_length_40820_cov_36.585555, whole genome shotgun sequence	1)COV 100.00%, IDENT 99.78%, 21489:21944, 456, Lactobacillus rhamnosus strain DS14_11 DS14_11_20_length_40820_cov_50.224387, whole genome shotgun sequence	1)COV 100.00%, IDENT 99.78%, 857184:857639, 456, Lactobacillus rhamnosus strain ATCC 11443 chromosome, complete genome	1)COV 100.00%, IDENT 99.78%, 855992:856447, 456, Lactobacillus rhamnosus LOCK908, complete genome
orf_00002	1)COV 100.00%, IDENT 99.94%, 19522:21234, 1713, Lactobacillus rhamnosus strain DS9_11 DS9_11_21_length_28013_cov_32.000108, whole genome shotgun sequence	1)COV 100.00%, IDENT 99.94%, 19916:21628, 1713, Lactobacillus rhamnosus strain CLS17 contig00023, whole genome shotgun sequence	1)COV 100.00%, IDENT 99.94%, 20043:21755, 1713, Lactobacillus rhamnosus strain DS12_11 DS12_11_18_length_35050_cov_29.705609, whole genome shotgun sequence	1)COV 100.00%, IDENT 99.94%, 20339:22051, 1713, Lactobacillus rhamnosus strain ASCC 3029 contig_16, whole genome shotgun sequence	1)COV 100.00%, IDENT 99.94%, 67893:69605, 1713, Lactobacillus rhamnosus strain B1 scaffold11.1, whole genome shotgun sequence	1)COV 100.00%, IDENT 99.94%, 13435:15147, 1713, Lactobacillus rhamnosus strain Lrh10 Lrh10_contig00050, whole genome shotgun sequence	1)COV 100.00%, IDENT 99.94%, 20043:21755, 1713, Lactobacillus rhamnosus strain DS18_11 DS18_11_17_length_35050_cov_277.155084, whole genome shotgun sequence	1)COV 100.00%, IDENT 99.94%, 20043:21755, 1713, Lactobacillus rhamnosus strain DS3_11 DS3_11_18_length_35050_cov_35.002119, whole genome shotgun sequence	1)COV 100.00%, IDENT 99.94%, 20073:21785, 1713, Lactobacillus rhamnosus strain ARJD NODE_20_length_35030_cov_43.3938, whole genome shotgun sequence	1)COV 100.00%, IDENT 99.94%, 12803:14515, 1713, Lactobacillus rhamnosus R0011 contig8, whole genome shotgun sequence	1)COV 100.00%, IDENT 99.94%, 19992:21704, 1713, Lactobacillus rhamnosus ATCC 21052 genomic scaffold Scfld676, whole genome shotgun sequence	1)COV 100.00%, IDENT 99.94%, 2588:4300, 1713, Lactobacillus rhamnosus strain IBL027 Contig27, whole genome shotgun sequence	1)COV 100.00%, IDENT 99.94%, 994:2706, 1713, Lactobacillus rhamnosus strain Lr032 contig00161, whole genome shotgun sequence	1)COV 100.00%, IDENT 100.00%, 2256748:2258460, 1713, Lactobacillus rhamnosus strain Pen, complete genome	1)COV 100.00%, IDENT 95.62%, 15840:17552, 1713, Lactobacillus rhamnosus strain Lrh33 CNCM-I-2493_contig00147, whole genome shotgun sequence	1)COV 100%, IDENT 91.48%, 70:1782, 1713, Lactobacillus rhamnosus strain Lrh29 Lrh29_contig00123, whole genome shotgun sequence	1)COV 100.00%, IDENT 95.33%, 20873:22585, 1713, Lactobacillus rhamnosus strain Lrh30 Lrh30_contig00028, whole genome shotgun sequence	1)COV 100.00%, IDENT 94.69%, 2970982:2972694, 1713, Lactobacillus rhamnosus WGS project CBZU00000000 data, strain BPL15, CONTIG000001, whole genome shotgun sequence	1)COV 100.00%, IDENT 94.69%, 1408902:1410614, 1713, Lactobacillus rhamnosus strain BPL5 genome assembly, chromosome: I	1)COV 100.00%, IDENT 94.63%, 22004:23716, 1713, Lactobacillus rhamnosus LMS2-1 genomic scaffold SCAFFOLD1, whole genome shotgun sequence	1)COV 100.00%, IDENT 94.63%, 19038:20750, 1713, Lactobacillus rhamnosus strain Lrh23 Lrh23_contig00028, whole genome shotgun sequence	1)COV 100.00%, IDENT 94.63%, 20595:22307, 1713, Lactobacillus rhamnosus strain Lrh20 Lrh20_contig00022, whole genome shotgun sequence	1)COV 100.00%, IDENT 94.63%, 19137:20849, 1713, Lactobacillus rhamnosus strain 906_LRHA 120_42037_693991, whole genome shotgun sequence	1)COV 100.00%, IDENT 94.63%, 2502:4214, 1713, Lactobacillus rhamnosus strain 979_LRHA 118_23540_427032, whole genome shotgun sequence	1)COV 100.00%, IDENT 94.63%, 147174:148886, 1713, Lactobacillus rhamnosus strain 526_LRHA 1248_170703_2497277_411_,...,868+, whole genome shotgun sequence	1)COV 100.00%, IDENT 94.63%, 19582:21294, 1713, Lactobacillus rhamnosus strain 870_LRHA 163_42929_784927, whole genome shotgun sequence	1)COV 100.00%, IDENT 94.63%, 19585:21297, 1713, Lactobacillus rhamnosus strain 769_LRHA 124_42935_906607, whole genome shotgun sequence	1)COV 100.00%, IDENT 94.63%, 19585:21297, 1713, Lactobacillus rhamnosus strain 988_LRHA 149_42935_1082112, whole genome shotgun sequence	1)COV 100.00%, IDENT 94.63%, 21639:23351, 1713, Lactobacillus rhamnosus strain 943_LRHA 121_42935_706384, whole genome shotgun sequence	1)COV 100.00%, IDENT 94.63%, 22093:23805, 1713, Lactobacillus rhamnosus strain TMC3115 Scaffold3_1, whole genome shotgun sequence	1)COV 100.00%, IDENT 94.63%, 22093:23805, 1713, Lactobacillus rhamnosus strain LR863 Scaffold3_1, whole genome shotgun sequence	1)COV 100.00%, IDENT 93.99%, 3064909:3066621, 1713, Lactobacillus rhamnosus strain BFE5264, complete genome	0	1)COV 100.00%, IDENT 95.27%, 3677:5389, 1713, Lactobacillus rhamnosus strain ASCC 3016 contig_4, whole genome shotgun sequence	1)COV 100.00%, IDENT 95.56%, 21636:23348, 1713, Lactobacillus rhamnosus strain Lr108 contig00169, whole genome shotgun sequence	1)COV 100.00%, IDENT 95.56%, 21636:23348, 1713, Lactobacillus rhamnosus strain Lrh5 Lrh5_contig00169, whole genome shotgun sequence	1)COV 100%, IDENT 91.48%, 12354:14066, 1713, Lactobacillus rhamnosus strain Lrh27 Lrh27_contig00037, whole genome shotgun sequence	1)COV 100.00%, IDENT 95.04%, 147533:149245, 1713, Lactobacillus rhamnosus L34 contig00014, whole genome shotgun sequence	1)COV 100.00%, IDENT 95.04%, 147566:149278, 1713, Lactobacillus rhamnosus L35 contig00024, whole genome shotgun sequence	1)COV 100.00%, IDENT 95.33%, 19758:21470, 1713, UNVERIFIED_ORG: Lactobacillus rhamnosus strain NRRL B-442 Seq22, whole genome shotgun sequence	1)COV 100.00%, IDENT 95.33%, 19635:21347, 1713, Lactobacillus rhamnosus strain Lrh21 Lrh21_contig00025, whole genome shotgun sequence	1)COV 100.00%, IDENT 95.27%, 19632:21343, 1712, Lactobacillus rhamnosus DSM 20021 = JCM 1136 = NBRC 3425 DNA, contig: JCM1136.contig00024, whole genome shotgun sequence	1)COV 100.00%, IDENT 95.33%, 19714:21426, 1713, Lactobacillus rhamnosus DSM 20021 = JCM 1136 = NBRC 3425 strain DSM 20021 Scaffold22, whole genome shotgun sequence	1)COV 100.00%, IDENT 95.33%, 19631:21343, 1713, Lactobacillus rhamnosus strain Lrh15 Lrh15_contig00022, whole genome shotgun sequence	1)COV 100.00%, IDENT 95.33%, 19639:21351, 1713, Lactobacillus rhamnosus strain Lrh12 Lrh12_contig00283, whole genome shotgun sequence	1)COV 100.00%, IDENT 95.33%, 19755:21467, 1713, Lactobacillus rhamnosus strain DS15_11 DS15_11_21_length_40820_cov_36.585555, whole genome shotgun sequence	1)COV 100.00%, IDENT 95.33%, 19755:21467, 1713, Lactobacillus rhamnosus strain DS14_11 DS14_11_20_length_40820_cov_50.224387, whole genome shotgun sequence	1)COV 100.00%, IDENT 95.21%, 857661:859371, 1711, Lactobacillus rhamnosus strain ATCC 11443 chromosome, complete genome	1)COV 100.00%, IDENT 95.33%, 856469:858181, 1713, Lactobacillus rhamnosus LOCK908, complete genome
orf_00003	1)COV 100.00%, IDENT 100.00%, 19319:19510, 192, Lactobacillus rhamnosus strain DS9_11 DS9_11_21_length_28013_cov_32.000108, whole genome shotgun sequence	1)COV 100.00%, IDENT 100.00%, 21640:21831, 192, Lactobacillus rhamnosus strain CLS17 contig00023, whole genome shotgun sequence	1)COV 100.00%, IDENT 100.00%, 21767:21958, 192, Lactobacillus rhamnosus strain DS12_11 DS12_11_18_length_35050_cov_29.705609, whole genome shotgun sequence	1)COV 100.00%, IDENT 100.00%, 22063:22254, 192, Lactobacillus rhamnosus strain ASCC 3029 contig_16, whole genome shotgun sequence	1)COV 100.00%, IDENT 100.00%, 69617:69808, 192, Lactobacillus rhamnosus strain B1 scaffold11.1, whole genome shotgun sequence	1)COV 100.00%, IDENT 100.00%, 13232:13423, 192, Lactobacillus rhamnosus strain Lrh10 Lrh10_contig00050, whole genome shotgun sequence	1)COV 100.00%, IDENT 100.00%, 21767:21958, 192, Lactobacillus rhamnosus strain DS18_11 DS18_11_17_length_35050_cov_277.155084, whole genome shotgun sequence	1)COV 100.00%, IDENT 100.00%, 21767:21958, 192, Lactobacillus rhamnosus strain DS3_11 DS3_11_18_length_35050_cov_35.002119, whole genome shotgun sequence	1)COV 100.00%, IDENT 100.00%, 21797:21988, 192, Lactobacillus rhamnosus strain ARJD NODE_20_length_35030_cov_43.3938, whole genome shotgun sequence	1)COV 100.00%, IDENT 100.00%, 12600:12791, 192, Lactobacillus rhamnosus R0011 contig8, whole genome shotgun sequence	1)COV 100.00%, IDENT 100.00%, 21716:21907, 192, Lactobacillus rhamnosus ATCC 21052 genomic scaffold Scfld676, whole genome shotgun sequence	1)COV 100.00%, IDENT 100.00%, 4312:4503, 192, Lactobacillus rhamnosus strain IBL027 Contig27, whole genome shotgun sequence	1)COV 100.00%, IDENT 100.00%, 791:982, 192, Lactobacillus rhamnosus strain Lr032 contig00161, whole genome shotgun sequence	1)COV 100.00%, IDENT 100.00%, 2256545:2256736, 192, Lactobacillus rhamnosus strain Pen, complete genome	1)COV 100.00%, IDENT 98.96%, 15637:15828, 192, Lactobacillus rhamnosus strain Lrh33 CNCM-I-2493_contig00147, whole genome shotgun sequence	1)COV 69.79%, IDENT 97.76%, 1:134, 134, Lactobacillus rhamnosus strain Lrh29 Lrh29_contig00159, whole genome shotgun sequence 2)COV 68.75%, IDENT 99.24%, 3:134, 132, Lactobacillus rhamnosus strain Lrh29 Lrh29_contig00202, whole genome shotgun sequence 3)COV 30.21%, IDENT 100.00%, 1:58, 58, Lactobacillus rhamnosus strain Lrh29 Lrh29_contig00123, whole genome shotgun sequence	1)COV 100.00%, IDENT 98.96%, 22597:22788, 192, Lactobacillus rhamnosus strain Lrh30 Lrh30_contig00028, whole genome shotgun sequence	1)COV 100.00%, IDENT 100.00%, 2970779:2970970, 192, Lactobacillus rhamnosus WGS project CBZU00000000 data, strain BPL15, CONTIG000001, whole genome shotgun sequence	1)COV 100.00%, IDENT 100.00%, 1408699:1408890, 192, Lactobacillus rhamnosus strain BPL5 genome assembly, chromosome: I	1)COV 100.00%, IDENT 100.00%, 23728:23919, 192, Lactobacillus rhamnosus LMS2-1 genomic scaffold SCAFFOLD1, whole genome shotgun sequence	1)COV 100.00%, IDENT 100.00%, 18835:19026, 192, Lactobacillus rhamnosus strain Lrh23 Lrh23_contig00028, whole genome shotgun sequence	1)COV 100.00%, IDENT 100.00%, 22319:22510, 192, Lactobacillus rhamnosus strain Lrh20 Lrh20_contig00022, whole genome shotgun sequence	1)COV 100.00%, IDENT 100.00%, 18934:19125, 192, Lactobacillus rhamnosus strain 906_LRHA 120_42037_693991, whole genome shotgun sequence	1)COV 100.00%, IDENT 100.00%, 4226:4417, 192, Lactobacillus rhamnosus strain 979_LRHA 118_23540_427032, whole genome shotgun sequence	1)COV 100.00%, IDENT 100.00%, 146971:147162, 192, Lactobacillus rhamnosus strain 526_LRHA 1248_170703_2497277_411_,...,868+, whole genome shotgun sequence	1)COV 100.00%, IDENT 100.00%, 19379:19570, 192, Lactobacillus rhamnosus strain 870_LRHA 163_42929_784927, whole genome shotgun sequence	1)COV 100.00%, IDENT 100.00%, 19382:19573, 192, Lactobacillus rhamnosus strain 769_LRHA 124_42935_906607, whole genome shotgun sequence	1)COV 100.00%, IDENT 100.00%, 19382:19573, 192, Lactobacillus rhamnosus strain 988_LRHA 149_42935_1082112, whole genome shotgun sequence	1)COV 100.00%, IDENT 100.00%, 23363:23554, 192, Lactobacillus rhamnosus strain 943_LRHA 121_42935_706384, whole genome shotgun sequence	1)COV 100.00%, IDENT 100.00%, 23817:24008, 192, Lactobacillus rhamnosus strain TMC3115 Scaffold3_1, whole genome shotgun sequence	1)COV 100.00%, IDENT 100.00%, 23817:24008, 192, Lactobacillus rhamnosus strain LR863 Scaffold3_1, whole genome shotgun sequence	1)COV 100.00%, IDENT 98.44%, 3066633:3066824, 192, Lactobacillus rhamnosus strain BFE5264, complete genome	0	1)COV 100.00%, IDENT 99.48%, 5401:5592, 192, Lactobacillus rhamnosus strain ASCC 3016 contig_4, whole genome shotgun sequence	1)COV 100.00%, IDENT 98.44%, 21433:21624, 192, Lactobacillus rhamnosus strain Lr108 contig00169, whole genome shotgun sequence	1)COV 100.00%, IDENT 98.44%, 21433:21624, 192, Lactobacillus rhamnosus strain Lrh5 Lrh5_contig00169, whole genome shotgun sequence	1)COV 100.00%, IDENT 98.44%, 12151:12342, 192, Lactobacillus rhamnosus strain Lrh27 Lrh27_contig00037, whole genome shotgun sequence	1)COV 100.00%, IDENT 98.96%, 147330:147521, 192, Lactobacillus rhamnosus L34 contig00014, whole genome shotgun sequence	1)COV 100.00%, IDENT 98.96%, 147363:147554, 192, Lactobacillus rhamnosus L35 contig00024, whole genome shotgun sequence	1)COV 100.00%, IDENT 98.44%, 19555:19746, 192, UNVERIFIED_ORG: Lactobacillus rhamnosus strain NRRL B-442 Seq22, whole genome shotgun sequence	1)COV 100.00%, IDENT 98.44%, 19432:19623, 192, Lactobacillus rhamnosus strain Lrh21 Lrh21_contig00025, whole genome shotgun sequence	1)COV 100.00%, IDENT 98.44%, 19429:19620, 192, Lactobacillus rhamnosus DSM 20021 = JCM 1136 = NBRC 3425 DNA, contig: JCM1136.contig00024, whole genome shotgun sequence	1)COV 100.00%, IDENT 98.44%, 19511:19702, 192, Lactobacillus rhamnosus DSM 20021 = JCM 1136 = NBRC 3425 strain DSM 20021 Scaffold22, whole genome shotgun sequence	1)COV 100.00%, IDENT 98.44%, 19428:19619, 192, Lactobacillus rhamnosus strain Lrh15 Lrh15_contig00022, whole genome shotgun sequence	1)COV 100.00%, IDENT 98.44%, 19436:19627, 192, Lactobacillus rhamnosus strain Lrh12 Lrh12_contig00283, whole genome shotgun sequence	1)COV 100.00%, IDENT 98.44%, 19552:19743, 192, Lactobacillus rhamnosus strain DS15_11 DS15_11_21_length_40820_cov_36.585555, whole genome shotgun sequence	1)COV 100.00%, IDENT 98.44%, 19552:19743, 192, Lactobacillus rhamnosus strain DS14_11 DS14_11_20_length_40820_cov_50.224387, whole genome shotgun sequence	1)COV 100.00%, IDENT 98.44%, 859383:859574, 192, Lactobacillus rhamnosus strain ATCC 11443 chromosome, complete genome	1)COV 100.00%, IDENT 98.44%, 858193:858384, 192, Lactobacillus rhamnosus LOCK908, complete genome
orf_00004	1)COV 100.00%, IDENT 100.00%, 18060:19313, 1254, Lactobacillus rhamnosus strain DS9_11 DS9_11_21_length_28013_cov_32.000108, whole genome shotgun sequence	1)COV 100.00%, IDENT 100.00%, 21837:23090, 1254, Lactobacillus rhamnosus strain CLS17 contig00023, whole genome shotgun sequence	1)COV 100.00%, IDENT 100.00%, 21964:23217, 1254, Lactobacillus rhamnosus strain DS12_11 DS12_11_18_length_35050_cov_29.705609, whole genome shotgun sequence	1)COV 100.00%, IDENT 100.00%, 22260:23513, 1254, Lactobacillus rhamnosus strain ASCC 3029 contig_16, whole genome shotgun sequence	1)COV 100.00%, IDENT 100.00%, 69814:71067, 1254, Lactobacillus rhamnosus strain B1 scaffold11.1, whole genome shotgun sequence	1)COV 100.00%, IDENT 100.00%, 11973:13226, 1254, Lactobacillus rhamnosus strain Lrh10 Lrh10_contig00050, whole genome shotgun sequence	1)COV 100.00%, IDENT 100.00%, 21964:23217, 1254, Lactobacillus rhamnosus strain DS18_11 DS18_11_17_length_35050_cov_277.155084, whole genome shotgun sequence	1)COV 100.00%, IDENT 100.00%, 21964:23217, 1254, Lactobacillus rhamnosus strain DS3_11 DS3_11_18_length_35050_cov_35.002119, whole genome shotgun sequence	1)COV 100.00%, IDENT 100.00%, 21994:23247, 1254, Lactobacillus rhamnosus strain ARJD NODE_20_length_35030_cov_43.3938, whole genome shotgun sequence	1)COV 100.00%, IDENT 100.00%, 11341:12594, 1254, Lactobacillus rhamnosus R0011 contig8, whole genome shotgun sequence	1)COV 100.00%, IDENT 100.00%, 21913:23166, 1254, Lactobacillus rhamnosus ATCC 21052 genomic scaffold Scfld676, whole genome shotgun sequence	1)COV 100.00%, IDENT 99.92%, 4509:5761, 1253, Lactobacillus rhamnosus strain IBL027 Contig27, whole genome shotgun sequence	1)COV 62.60%, IDENT 100.00%, 1:785, 785, Lactobacillus rhamnosus strain Lr032 contig00161, whole genome shotgun sequence 2)COV 12.20%, IDENT 100.00%, 431:583, 153, Lactobacillus rhamnosus strain Lr032 contig00534, whole genome shotgun sequence	1)COV 100.00%, IDENT 100.00%, 2255286:2256539, 1254, Lactobacillus rhamnosus strain Pen, complete genome	1)COV 100%, IDENT 89.74%, 14378:15631, 1254, Lactobacillus rhamnosus strain Lrh33 CNCM-I-2493_contig00147, whole genome shotgun sequence	1)COV 100%, IDENT 88.14%, 140:1393, 1254, Lactobacillus rhamnosus strain Lrh29 Lrh29_contig00159, whole genome shotgun sequence 2)COV 100%, IDENT 87.18%, 140:1393, 1254, Lactobacillus rhamnosus strain Lrh29 Lrh29_contig00202, whole genome shotgun sequence	1)COV 100%, IDENT 93.63%, 22794:24047, 1254, Lactobacillus rhamnosus strain Lrh30 Lrh30_contig00028, whole genome shotgun sequence	1)COV 100%, IDENT 87.02%, 2969520:2970773, 1254, Lactobacillus rhamnosus WGS project CBZU00000000 data, strain BPL15, CONTIG000001, whole genome shotgun sequence	1)COV 100%, IDENT 87.02%, 1407440:1408693, 1254, Lactobacillus rhamnosus strain BPL5 genome assembly, chromosome: I	1)COV 100%, IDENT 87.02%, 23925:25178, 1254, Lactobacillus rhamnosus LMS2-1 genomic scaffold SCAFFOLD1, whole genome shotgun sequence	1)COV 100%, IDENT 87.02%, 17576:18829, 1254, Lactobacillus rhamnosus strain Lrh23 Lrh23_contig00028, whole genome shotgun sequence	1)COV 100%, IDENT 87.02%, 22516:23769, 1254, Lactobacillus rhamnosus strain Lrh20 Lrh20_contig00022, whole genome shotgun sequence	1)COV 100%, IDENT 87.02%, 17675:18928, 1254, Lactobacillus rhamnosus strain 906_LRHA 120_42037_693991, whole genome shotgun sequence	1)COV 100%, IDENT 87.02%, 4423:5676, 1254, Lactobacillus rhamnosus strain 979_LRHA 118_23540_427032, whole genome shotgun sequence	1)COV 100%, IDENT 87.02%, 145712:146965, 1254, Lactobacillus rhamnosus strain 526_LRHA 1248_170703_2497277_411_,...,868+, whole genome shotgun sequence	1)COV 100%, IDENT 87.02%, 18120:19373, 1254, Lactobacillus rhamnosus strain 870_LRHA 163_42929_784927, whole genome shotgun sequence	1)COV 100%, IDENT 87.02%, 18123:19376, 1254, Lactobacillus rhamnosus strain 769_LRHA 124_42935_906607, whole genome shotgun sequence	1)COV 100%, IDENT 87.02%, 18123:19376, 1254, Lactobacillus rhamnosus strain 988_LRHA 149_42935_1082112, whole genome shotgun sequence	1)COV 100%, IDENT 87.02%, 23560:24813, 1254, Lactobacillus rhamnosus strain 943_LRHA 121_42935_706384, whole genome shotgun sequence	1)COV 100%, IDENT 87.02%, 24014:25267, 1254, Lactobacillus rhamnosus strain TMC3115 Scaffold3_1, whole genome shotgun sequence	1)COV 100%, IDENT 87.02%, 24014:25267, 1254, Lactobacillus rhamnosus strain LR863 Scaffold3_1, whole genome shotgun sequence	1)COV 100%, IDENT 83.07%, 3066829:3068082, 1254, Lactobacillus rhamnosus strain BFE5264, complete genome	0	1)COV 100%, IDENT 87.58%, 5598:6851, 1254, Lactobacillus rhamnosus strain ASCC 3016 contig_4, whole genome shotgun sequence	1)COV 100%, IDENT 84.65%, 20174:21427, 1254, Lactobacillus rhamnosus strain Lr108 contig00169, whole genome shotgun sequence	1)COV 100%, IDENT 84.65%, 20174:21427, 1254, Lactobacillus rhamnosus strain Lrh5 Lrh5_contig00169, whole genome shotgun sequence	1)COV 100%, IDENT 88.14%, 10892:12145, 1254, Lactobacillus rhamnosus strain Lrh27 Lrh27_contig00037, whole genome shotgun sequence	1)COV 100%, IDENT 84.73%, 146071:147324, 1254, Lactobacillus rhamnosus L34 contig00014, whole genome shotgun sequence	1)COV 100%, IDENT 84.73%, 146104:147357, 1254, Lactobacillus rhamnosus L35 contig00024, whole genome shotgun sequence	1)COV 100%, IDENT 83.13%, 18297:19550, 1254, UNVERIFIED_ORG: Lactobacillus rhamnosus strain NRRL B-442 Seq22, whole genome shotgun sequence	1)COV 100%, IDENT 83.13%, 18174:19427, 1254, Lactobacillus rhamnosus strain Lrh21 Lrh21_contig00025, whole genome shotgun sequence	1)COV 100%, IDENT 82.98%, 18173:19424, 1252, Lactobacillus rhamnosus DSM 20021 = JCM 1136 = NBRC 3425 DNA, contig: JCM1136.contig00024, whole genome shotgun sequence	1)COV 100%, IDENT 83.13%, 18253:19506, 1254, Lactobacillus rhamnosus DSM 20021 = JCM 1136 = NBRC 3425 strain DSM 20021 Scaffold22, whole genome shotgun sequence	1)COV 100%, IDENT 83.13%, 18170:19423, 1254, Lactobacillus rhamnosus strain Lrh15 Lrh15_contig00022, whole genome shotgun sequence	1)COV 100%, IDENT 83.13%, 18178:19431, 1254, Lactobacillus rhamnosus strain Lrh12 Lrh12_contig00283, whole genome shotgun sequence	1)COV 100%, IDENT 83.13%, 18294:19547, 1254, Lactobacillus rhamnosus strain DS15_11 DS15_11_21_length_40820_cov_36.585555, whole genome shotgun sequence	1)COV 100%, IDENT 83.13%, 18294:19547, 1254, Lactobacillus rhamnosus strain DS14_11 DS14_11_20_length_40820_cov_50.224387, whole genome shotgun sequence	1)COV 100%, IDENT 83.07%, 859579:860833, 1255, Lactobacillus rhamnosus strain ATCC 11443 chromosome, complete genome	1)COV 100%, IDENT 83.13%, 858389:859642, 1254, Lactobacillus rhamnosus LOCK908, complete genome
orf_00005	1)COV 100.00%, IDENT 100.00%, 17477:18106, 630, Lactobacillus rhamnosus strain DS9_11 DS9_11_21_length_28013_cov_32.000108, whole genome shotgun sequence	1)COV 100.00%, IDENT 100.00%, 23044:23673, 630, Lactobacillus rhamnosus strain CLS17 contig00023, whole genome shotgun sequence	1)COV 100.00%, IDENT 100.00%, 23171:23800, 630, Lactobacillus rhamnosus strain DS12_11 DS12_11_18_length_35050_cov_29.705609, whole genome shotgun sequence	1)COV 100.00%, IDENT 100.00%, 23467:24096, 630, Lactobacillus rhamnosus strain ASCC 3029 contig_16, whole genome shotgun sequence	1)COV 100.00%, IDENT 100.00%, 71021:71650, 630, Lactobacillus rhamnosus strain B1 scaffold11.1, whole genome shotgun sequence	1)COV 100.00%, IDENT 100.00%, 11390:12019, 630, Lactobacillus rhamnosus strain Lrh10 Lrh10_contig00050, whole genome shotgun sequence	1)COV 100.00%, IDENT 100.00%, 23171:23800, 630, Lactobacillus rhamnosus strain DS18_11 DS18_11_17_length_35050_cov_277.155084, whole genome shotgun sequence	1)COV 100.00%, IDENT 100.00%, 23171:23800, 630, Lactobacillus rhamnosus strain DS3_11 DS3_11_18_length_35050_cov_35.002119, whole genome shotgun sequence	1)COV 100.00%, IDENT 100.00%, 23201:23830, 630, Lactobacillus rhamnosus strain ARJD NODE_20_length_35030_cov_43.3938, whole genome shotgun sequence	1)COV 100.00%, IDENT 100.00%, 10758:11387, 630, Lactobacillus rhamnosus R0011 contig8, whole genome shotgun sequence	1)COV 100.00%, IDENT 100.00%, 23120:23749, 630, Lactobacillus rhamnosus ATCC 21052 genomic scaffold Scfld676, whole genome shotgun sequence	1)COV 100.00%, IDENT 100.00%, 5715:6344, 630, Lactobacillus rhamnosus strain IBL027 Contig27, whole genome shotgun sequence	1)COV 75.71%, IDENT 99.79%, 1:477, 477, Lactobacillus rhamnosus strain Lr032 contig00534, whole genome shotgun sequence 2)COV 19.68%, IDENT 100.00%, 4672:4795, 124, Lactobacillus rhamnosus strain Lr032 contig00999, whole genome shotgun sequence	1)COV 100.00%, IDENT 100.00%, 2254703:2255332, 630, Lactobacillus rhamnosus strain Pen, complete genome	1)COV 100.00%, IDENT 88.10%, 13795:14424, 630, Lactobacillus rhamnosus strain Lrh33 CNCM-I-2493_contig00147, whole genome shotgun sequence	1)COV 100.00%, IDENT 87.30%, 1347:1976, 630, Lactobacillus rhamnosus strain Lrh29 Lrh29_contig00202, whole genome shotgun sequence 2)COV 10.32%, IDENT 96.92%, 1347:1411, 65, Lactobacillus rhamnosus strain Lrh29 Lrh29_contig00159, whole genome shotgun sequence	1)COV 100.00%, IDENT 86.03%, 24001:24630, 630, Lactobacillus rhamnosus strain Lrh30 Lrh30_contig00028, whole genome shotgun sequence	1)COV 100.00%, IDENT 98.41%, 2968937:2969566, 630, Lactobacillus rhamnosus WGS project CBZU00000000 data, strain BPL15, CONTIG000001, whole genome shotgun sequence	1)COV 100.00%, IDENT 98.41%, 1406857:1407486, 630, Lactobacillus rhamnosus strain BPL5 genome assembly, chromosome: I	1)COV 100.00%, IDENT 98.41%, 25132:25761, 630, Lactobacillus rhamnosus LMS2-1 genomic scaffold SCAFFOLD1, whole genome shotgun sequence	1)COV 100.00%, IDENT 98.41%, 16993:17622, 630, Lactobacillus rhamnosus strain Lrh23 Lrh23_contig00028, whole genome shotgun sequence	1)COV 100.00%, IDENT 98.41%, 23723:24352, 630, Lactobacillus rhamnosus strain Lrh20 Lrh20_contig00022, whole genome shotgun sequence	1)COV 100.00%, IDENT 91.27%, 17092:17721, 630, Lactobacillus rhamnosus strain 906_LRHA 120_42037_693991, whole genome shotgun sequence	1)COV 100.00%, IDENT 98.25%, 5630:6259, 630, Lactobacillus rhamnosus strain 979_LRHA 118_23540_427032, whole genome shotgun sequence	1)COV 100.00%, IDENT 98.41%, 145129:145758, 630, Lactobacillus rhamnosus strain 526_LRHA 1248_170703_2497277_411_,...,868+, whole genome shotgun sequence	1)COV 100.00%, IDENT 98.41%, 17537:18166, 630, Lactobacillus rhamnosus strain 870_LRHA 163_42929_784927, whole genome shotgun sequence	1)COV 100.00%, IDENT 98.41%, 17540:18169, 630, Lactobacillus rhamnosus strain 769_LRHA 124_42935_906607, whole genome shotgun sequence	1)COV 100.00%, IDENT 98.41%, 17540:18169, 630, Lactobacillus rhamnosus strain 988_LRHA 149_42935_1082112, whole genome shotgun sequence	1)COV 100.00%, IDENT 98.41%, 24767:25396, 630, Lactobacillus rhamnosus strain 943_LRHA 121_42935_706384, whole genome shotgun sequence	1)COV 100.00%, IDENT 98.41%, 25221:25850, 630, Lactobacillus rhamnosus strain TMC3115 Scaffold3_1, whole genome shotgun sequence	1)COV 100.00%, IDENT 98.41%, 25221:25850, 630, Lactobacillus rhamnosus strain LR863 Scaffold3_1, whole genome shotgun sequence	1)COV 79.21%, IDENT 97.39%, 17:515, 499, Lactobacillus rhamnosus strain BFE5264, complete genome 2)COV 15.71%, IDENT 88.89%, 3068036:3068134, 99, Lactobacillus rhamnosus strain BFE5264, complete genome	0	1)COV 100.00%, IDENT 87.94%, 6805:7434, 630, Lactobacillus rhamnosus strain ASCC 3016 contig_4, whole genome shotgun sequence	1)COV 100.00%, IDENT 87.78%, 19591:20220, 630, Lactobacillus rhamnosus strain Lr108 contig00169, whole genome shotgun sequence	1)COV 100.00%, IDENT 87.78%, 19591:20220, 630, Lactobacillus rhamnosus strain Lrh5 Lrh5_contig00169, whole genome shotgun sequence	1)COV 100.00%, IDENT 86.03%, 10309:10938, 630, Lactobacillus rhamnosus strain Lrh27 Lrh27_contig00037, whole genome shotgun sequence	1)COV 100.00%, IDENT 87.78%, 145488:146117, 630, Lactobacillus rhamnosus L34 contig00014, whole genome shotgun sequence	1)COV 100.00%, IDENT 87.78%, 145521:146150, 630, Lactobacillus rhamnosus L35 contig00024, whole genome shotgun sequence	1)COV 100.00%, IDENT 87.94%, 17714:18343, 630, UNVERIFIED_ORG: Lactobacillus rhamnosus strain NRRL B-442 Seq22, whole genome shotgun sequence	1)COV 100.00%, IDENT 87.94%, 17591:18220, 630, Lactobacillus rhamnosus strain Lrh21 Lrh21_contig00025, whole genome shotgun sequence	1)COV 100.00%, IDENT 87.94%, 17590:18219, 630, Lactobacillus rhamnosus DSM 20021 = JCM 1136 = NBRC 3425 DNA, contig: JCM1136.contig00024, whole genome shotgun sequence	1)COV 100.00%, IDENT 87.94%, 17670:18299, 630, Lactobacillus rhamnosus DSM 20021 = JCM 1136 = NBRC 3425 strain DSM 20021 Scaffold22, whole genome shotgun sequence	1)COV 100.00%, IDENT 87.94%, 17587:18216, 630, Lactobacillus rhamnosus strain Lrh15 Lrh15_contig00022, whole genome shotgun sequence	1)COV 100.00%, IDENT 87.94%, 17595:18224, 630, Lactobacillus rhamnosus strain Lrh12 Lrh12_contig00283, whole genome shotgun sequence	1)COV 100.00%, IDENT 87.94%, 17711:18340, 630, Lactobacillus rhamnosus strain DS15_11 DS15_11_21_length_40820_cov_36.585555, whole genome shotgun sequence	1)COV 100.00%, IDENT 87.94%, 17711:18340, 630, Lactobacillus rhamnosus strain DS14_11 DS14_11_20_length_40820_cov_50.224387, whole genome shotgun sequence	1)COV 100%, IDENT 87.48%, 860787:861414, 628, Lactobacillus rhamnosus strain ATCC 11443 chromosome, complete genome	1)COV 100.00%, IDENT 87.94%, 859596:860225, 630, Lactobacillus rhamnosus LOCK908, complete genome
orf_00006	1)COV 100.00%, IDENT 100.00%, 16233:17435, 1203, Lactobacillus rhamnosus strain DS9_11 DS9_11_21_length_28013_cov_32.000108, whole genome shotgun sequence	1)COV 100.00%, IDENT 100.00%, 23715:24917, 1203, Lactobacillus rhamnosus strain CLS17 contig00023, whole genome shotgun sequence	1)COV 100.00%, IDENT 100.00%, 23842:25044, 1203, Lactobacillus rhamnosus strain DS12_11 DS12_11_18_length_35050_cov_29.705609, whole genome shotgun sequence	1)COV 100.00%, IDENT 100.00%, 24138:25340, 1203, Lactobacillus rhamnosus strain ASCC 3029 contig_16, whole genome shotgun sequence	1)COV 100.00%, IDENT 100.00%, 71692:72894, 1203, Lactobacillus rhamnosus strain B1 scaffold11.1, whole genome shotgun sequence	1)COV 100.00%, IDENT 100.00%, 10146:11348, 1203, Lactobacillus rhamnosus strain Lrh10 Lrh10_contig00050, whole genome shotgun sequence	1)COV 100.00%, IDENT 100.00%, 23842:25044, 1203, Lactobacillus rhamnosus strain DS18_11 DS18_11_17_length_35050_cov_277.155084, whole genome shotgun sequence	1)COV 100.00%, IDENT 100.00%, 23842:25044, 1203, Lactobacillus rhamnosus strain DS3_11 DS3_11_18_length_35050_cov_35.002119, whole genome shotgun sequence	1)COV 100.00%, IDENT 100.00%, 23872:25074, 1203, Lactobacillus rhamnosus strain ARJD NODE_20_length_35030_cov_43.3938, whole genome shotgun sequence	1)COV 100.00%, IDENT 100.00%, 9514:10716, 1203, Lactobacillus rhamnosus R0011 contig8, whole genome shotgun sequence	1)COV 100.00%, IDENT 100.00%, 23791:24993, 1203, Lactobacillus rhamnosus ATCC 21052 genomic scaffold Scfld676, whole genome shotgun sequence	1)COV 100.00%, IDENT 100.00%, 6386:7588, 1203, Lactobacillus rhamnosus strain IBL027 Contig27, whole genome shotgun sequence	1)COV 100.00%, IDENT 100.00%, 3428:4630, 1203, Lactobacillus rhamnosus strain Lr032 contig00999, whole genome shotgun sequence	1)COV 100.00%, IDENT 100.00%, 2253459:2254661, 1203, Lactobacillus rhamnosus strain Pen, complete genome	1)COV 100.00%, IDENT 86.53%, 12551:13753, 1203, Lactobacillus rhamnosus strain Lrh33 CNCM-I-2493_contig00147, whole genome shotgun sequence	1)COV 39.40%, IDENT 94.30%, 1925:2398, 474, Lactobacillus rhamnosus strain Lrh29 Lrh29_contig00439, whole genome shotgun sequence 2)COV 19.37%, IDENT 98.71%, 2018:2250, 233, Lactobacillus rhamnosus strain Lrh29 Lrh29_contig00202, whole genome shotgun sequence	1)COV 99.75%, IDENT 84.42%, 24672:25868, 1197, Lactobacillus rhamnosus strain Lrh30 Lrh30_contig00028, whole genome shotgun sequence	1)COV 100.00%, IDENT 86.12%, 2967693:2968895, 1203, Lactobacillus rhamnosus WGS project CBZU00000000 data, strain BPL15, CONTIG000001, whole genome shotgun sequence	1)COV 100.00%, IDENT 86.12%, 1405613:1406815, 1203, Lactobacillus rhamnosus strain BPL5 genome assembly, chromosome: I	1)COV 100.00%, IDENT 86.20%, 25803:27005, 1203, Lactobacillus rhamnosus LMS2-1 genomic scaffold SCAFFOLD1, whole genome shotgun sequence	1)COV 100.00%, IDENT 86.12%, 15749:16951, 1203, Lactobacillus rhamnosus strain Lrh23 Lrh23_contig00028, whole genome shotgun sequence	1)COV 100.00%, IDENT 86.20%, 24394:25596, 1203, Lactobacillus rhamnosus strain Lrh20 Lrh20_contig00022, whole genome shotgun sequence	1)COV 100%, IDENT 83.82%, 15848:17050, 1203, Lactobacillus rhamnosus strain 906_LRHA 120_42037_693991, whole genome shotgun sequence	1)COV 100.00%, IDENT 86.20%, 6301:7503, 1203, Lactobacillus rhamnosus strain 979_LRHA 118_23540_427032, whole genome shotgun sequence	1)COV 100.00%, IDENT 86.20%, 143885:145087, 1203, Lactobacillus rhamnosus strain 526_LRHA 1248_170703_2497277_411_,...,868+, whole genome shotgun sequence	1)COV 100.00%, IDENT 86.20%, 16293:17495, 1203, Lactobacillus rhamnosus strain 870_LRHA 163_42929_784927, whole genome shotgun sequence	1)COV 100.00%, IDENT 86.20%, 16296:17498, 1203, Lactobacillus rhamnosus strain 769_LRHA 124_42935_906607, whole genome shotgun sequence	1)COV 100.00%, IDENT 86.20%, 16296:17498, 1203, Lactobacillus rhamnosus strain 988_LRHA 149_42935_1082112, whole genome shotgun sequence	1)COV 100.00%, IDENT 86.20%, 25438:26640, 1203, Lactobacillus rhamnosus strain 943_LRHA 121_42935_706384, whole genome shotgun sequence	1)COV 100.00%, IDENT 86.20%, 25892:27094, 1203, Lactobacillus rhamnosus strain TMC3115 Scaffold3_1, whole genome shotgun sequence	1)COV 100.00%, IDENT 86.20%, 25892:27094, 1203, Lactobacillus rhamnosus strain LR863 Scaffold3_1, whole genome shotgun sequence	1)COV 100.00%, IDENT 98.59%, 557:1754, 1198, Lactobacillus rhamnosus strain BFE5264, complete genome	0	1)COV 99.50%, IDENT 83.88%, 7476:8670, 1195, Lactobacillus rhamnosus strain ASCC 3016 contig_4, whole genome shotgun sequence	1)COV 100.00%, IDENT 98.17%, 18347:19549, 1203, Lactobacillus rhamnosus strain Lr108 contig00169, whole genome shotgun sequence	1)COV 100.00%, IDENT 98.17%, 18347:19549, 1203, Lactobacillus rhamnosus strain Lrh5 Lrh5_contig00169, whole genome shotgun sequence	1)COV 100.00%, IDENT 98.59%, 9065:10267, 1203, Lactobacillus rhamnosus strain Lrh27 Lrh27_contig00037, whole genome shotgun sequence	1)COV 100.00%, IDENT 97.34%, 144244:145446, 1203, Lactobacillus rhamnosus L34 contig00014, whole genome shotgun sequence	1)COV 100.00%, IDENT 97.34%, 144277:145479, 1203, Lactobacillus rhamnosus L35 contig00024, whole genome shotgun sequence	1)COV 100.00%, IDENT 86.45%, 16470:17672, 1203, UNVERIFIED_ORG: Lactobacillus rhamnosus strain NRRL B-442 Seq22, whole genome shotgun sequence	1)COV 100.00%, IDENT 86.45%, 16347:17549, 1203, Lactobacillus rhamnosus strain Lrh21 Lrh21_contig00025, whole genome shotgun sequence	1)COV 100.00%, IDENT 86.45%, 16346:17548, 1203, Lactobacillus rhamnosus DSM 20021 = JCM 1136 = NBRC 3425 DNA, contig: JCM1136.contig00024, whole genome shotgun sequence	1)COV 100.00%, IDENT 86.45%, 16426:17628, 1203, Lactobacillus rhamnosus DSM 20021 = JCM 1136 = NBRC 3425 strain DSM 20021 Scaffold22, whole genome shotgun sequence	1)COV 100.00%, IDENT 86.45%, 16343:17545, 1203, Lactobacillus rhamnosus strain Lrh15 Lrh15_contig00022, whole genome shotgun sequence	1)COV 100.00%, IDENT 86.45%, 16351:17553, 1203, Lactobacillus rhamnosus strain Lrh12 Lrh12_contig00283, whole genome shotgun sequence	1)COV 100.00%, IDENT 86.45%, 16467:17669, 1203, Lactobacillus rhamnosus strain DS15_11 DS15_11_21_length_40820_cov_36.585555, whole genome shotgun sequence	1)COV 100.00%, IDENT 86.45%, 16467:17669, 1203, Lactobacillus rhamnosus strain DS14_11 DS14_11_20_length_40820_cov_50.224387, whole genome shotgun sequence	1)COV 100%, IDENT 86.09%, 861457:862661, 1205, Lactobacillus rhamnosus strain ATCC 11443 chromosome, complete genome	1)COV 100.00%, IDENT 86.45%, 860267:861469, 1203, Lactobacillus rhamnosus LOCK908, complete genome
orf_00007	1)COV 100.00%, IDENT 100.00%, 15976:16215, 240, Lactobacillus rhamnosus strain DS9_11 DS9_11_21_length_28013_cov_32.000108, whole genome shotgun sequence	1)COV 100.00%, IDENT 100.00%, 24935:25174, 240, Lactobacillus rhamnosus strain CLS17 contig00023, whole genome shotgun sequence	1)COV 100.00%, IDENT 100.00%, 25062:25301, 240, Lactobacillus rhamnosus strain DS12_11 DS12_11_18_length_35050_cov_29.705609, whole genome shotgun sequence	1)COV 100.00%, IDENT 100.00%, 25358:25597, 240, Lactobacillus rhamnosus strain ASCC 3029 contig_16, whole genome shotgun sequence	1)COV 100.00%, IDENT 100.00%, 72912:73151, 240, Lactobacillus rhamnosus strain B1 scaffold11.1, whole genome shotgun sequence	1)COV 100.00%, IDENT 100.00%, 9889:10128, 240, Lactobacillus rhamnosus strain Lrh10 Lrh10_contig00050, whole genome shotgun sequence	1)COV 100.00%, IDENT 100.00%, 25062:25301, 240, Lactobacillus rhamnosus strain DS18_11 DS18_11_17_length_35050_cov_277.155084, whole genome shotgun sequence	1)COV 100.00%, IDENT 100.00%, 25062:25301, 240, Lactobacillus rhamnosus strain DS3_11 DS3_11_18_length_35050_cov_35.002119, whole genome shotgun sequence	1)COV 100.00%, IDENT 100.00%, 25092:25331, 240, Lactobacillus rhamnosus strain ARJD NODE_20_length_35030_cov_43.3938, whole genome shotgun sequence	1)COV 100.00%, IDENT 100.00%, 9257:9496, 240, Lactobacillus rhamnosus R0011 contig8, whole genome shotgun sequence	1)COV 100.00%, IDENT 100.00%, 25011:25250, 240, Lactobacillus rhamnosus ATCC 21052 genomic scaffold Scfld676, whole genome shotgun sequence	1)COV 100.00%, IDENT 100.00%, 7606:7845, 240, Lactobacillus rhamnosus strain IBL027 Contig27, whole genome shotgun sequence	1)COV 100.00%, IDENT 100.00%, 3171:3410, 240, Lactobacillus rhamnosus strain Lr032 contig00999, whole genome shotgun sequence	1)COV 100.00%, IDENT 100.00%, 2253202:2253441, 240, Lactobacillus rhamnosus strain Pen, complete genome	1)COV 100.00%, IDENT 99.17%, 12294:12533, 240, Lactobacillus rhamnosus strain Lrh33 CNCM-I-2493_contig00147, whole genome shotgun sequence	1)COV 100.00%, IDENT 95.42%, 1668:1907, 240, Lactobacillus rhamnosus strain Lrh29 Lrh29_contig00439, whole genome shotgun sequence	1)COV 100.00%, IDENT 93.33%, 25892:26131, 240, Lactobacillus rhamnosus strain Lrh30 Lrh30_contig00028, whole genome shotgun sequence	1)COV 100.00%, IDENT 99.58%, 2967436:2967675, 240, Lactobacillus rhamnosus WGS project CBZU00000000 data, strain BPL15, CONTIG000001, whole genome shotgun sequence	1)COV 100.00%, IDENT 99.58%, 1405356:1405595, 240, Lactobacillus rhamnosus strain BPL5 genome assembly, chromosome: I	1)COV 100.00%, IDENT 99.58%, 27023:27262, 240, Lactobacillus rhamnosus LMS2-1 genomic scaffold SCAFFOLD1, whole genome shotgun sequence	1)COV 100.00%, IDENT 99.58%, 15492:15731, 240, Lactobacillus rhamnosus strain Lrh23 Lrh23_contig00028, whole genome shotgun sequence	1)COV 100.00%, IDENT 99.58%, 25614:25853, 240, Lactobacillus rhamnosus strain Lrh20 Lrh20_contig00022, whole genome shotgun sequence	1)COV 100.00%, IDENT 93.75%, 15591:15830, 240, Lactobacillus rhamnosus strain 906_LRHA 120_42037_693991, whole genome shotgun sequence	1)COV 100.00%, IDENT 99.58%, 7521:7760, 240, Lactobacillus rhamnosus strain 979_LRHA 118_23540_427032, whole genome shotgun sequence	1)COV 100.00%, IDENT 99.58%, 143628:143867, 240, Lactobacillus rhamnosus strain 526_LRHA 1248_170703_2497277_411_,...,868+, whole genome shotgun sequence	1)COV 100.00%, IDENT 99.58%, 16036:16275, 240, Lactobacillus rhamnosus strain 870_LRHA 163_42929_784927, whole genome shotgun sequence	1)COV 100.00%, IDENT 99.58%, 16039:16278, 240, Lactobacillus rhamnosus strain 769_LRHA 124_42935_906607, whole genome shotgun sequence	1)COV 100.00%, IDENT 99.58%, 16039:16278, 240, Lactobacillus rhamnosus strain 988_LRHA 149_42935_1082112, whole genome shotgun sequence	1)COV 100.00%, IDENT 99.58%, 26658:26897, 240, Lactobacillus rhamnosus strain 943_LRHA 121_42935_706384, whole genome shotgun sequence	1)COV 100.00%, IDENT 99.58%, 27112:27351, 240, Lactobacillus rhamnosus strain TMC3115 Scaffold3_1, whole genome shotgun sequence	1)COV 100.00%, IDENT 99.58%, 27112:27351, 240, Lactobacillus rhamnosus strain LR863 Scaffold3_1, whole genome shotgun sequence	1)COV 100%, IDENT 97.51%, 1771:2011, 241, Lactobacillus rhamnosus strain BFE5264, complete genome	0	1)COV 100.00%, IDENT 95.00%, 8702:8941, 240, Lactobacillus rhamnosus strain ASCC 3016 contig_4, whole genome shotgun sequence	1)COV 100.00%, IDENT 97.92%, 18090:18329, 240, Lactobacillus rhamnosus strain Lr108 contig00169, whole genome shotgun sequence	1)COV 100.00%, IDENT 97.92%, 18090:18329, 240, Lactobacillus rhamnosus strain Lrh5 Lrh5_contig00169, whole genome shotgun sequence	1)COV 100.00%, IDENT 96.25%, 8808:9047, 240, Lactobacillus rhamnosus strain Lrh27 Lrh27_contig00037, whole genome shotgun sequence	1)COV 100.00%, IDENT 99.58%, 143987:144226, 240, Lactobacillus rhamnosus L34 contig00014, whole genome shotgun sequence	1)COV 100.00%, IDENT 99.58%, 144020:144259, 240, Lactobacillus rhamnosus L35 contig00024, whole genome shotgun sequence	1)COV 100.00%, IDENT 97.92%, 16213:16452, 240, UNVERIFIED_ORG: Lactobacillus rhamnosus strain NRRL B-442 Seq22, whole genome shotgun sequence	1)COV 100.00%, IDENT 97.92%, 16090:16329, 240, Lactobacillus rhamnosus strain Lrh21 Lrh21_contig00025, whole genome shotgun sequence	1)COV 100.00%, IDENT 97.92%, 16089:16328, 240, Lactobacillus rhamnosus DSM 20021 = JCM 1136 = NBRC 3425 DNA, contig: JCM1136.contig00024, whole genome shotgun sequence	1)COV 100.00%, IDENT 97.92%, 16169:16408, 240, Lactobacillus rhamnosus DSM 20021 = JCM 1136 = NBRC 3425 strain DSM 20021 Scaffold22, whole genome shotgun sequence	1)COV 100.00%, IDENT 97.92%, 16086:16325, 240, Lactobacillus rhamnosus strain Lrh15 Lrh15_contig00022, whole genome shotgun sequence	1)COV 100.00%, IDENT 97.92%, 16094:16333, 240, Lactobacillus rhamnosus strain Lrh12 Lrh12_contig00283, whole genome shotgun sequence	1)COV 100.00%, IDENT 97.92%, 16210:16449, 240, Lactobacillus rhamnosus strain DS15_11 DS15_11_21_length_40820_cov_36.585555, whole genome shotgun sequence	1)COV 100.00%, IDENT 97.92%, 16210:16449, 240, Lactobacillus rhamnosus strain DS14_11 DS14_11_20_length_40820_cov_50.224387, whole genome shotgun sequence	1)COV 100%, IDENT 97.10%, 862679:862918, 240, Lactobacillus rhamnosus strain ATCC 11443 chromosome, complete genome	1)COV 100.00%, IDENT 97.92%, 861487:861726, 240, Lactobacillus rhamnosus LOCK908, complete genome
orf_00008	1)COV 100.00%, IDENT 100.00%, 15606:15965, 360, Lactobacillus rhamnosus strain DS9_11 DS9_11_21_length_28013_cov_32.000108, whole genome shotgun sequence	1)COV 100.00%, IDENT 100.00%, 25185:25544, 360, Lactobacillus rhamnosus strain CLS17 contig00023, whole genome shotgun sequence	1)COV 100.00%, IDENT 100.00%, 25312:25671, 360, Lactobacillus rhamnosus strain DS12_11 DS12_11_18_length_35050_cov_29.705609, whole genome shotgun sequence	1)COV 100.00%, IDENT 100.00%, 25608:25967, 360, Lactobacillus rhamnosus strain ASCC 3029 contig_16, whole genome shotgun sequence	1)COV 100.00%, IDENT 100.00%, 73162:73521, 360, Lactobacillus rhamnosus strain B1 scaffold11.1, whole genome shotgun sequence	1)COV 100.00%, IDENT 100.00%, 9519:9878, 360, Lactobacillus rhamnosus strain Lrh10 Lrh10_contig00050, whole genome shotgun sequence	1)COV 100.00%, IDENT 100.00%, 25312:25671, 360, Lactobacillus rhamnosus strain DS18_11 DS18_11_17_length_35050_cov_277.155084, whole genome shotgun sequence	1)COV 100.00%, IDENT 100.00%, 25312:25671, 360, Lactobacillus rhamnosus strain DS3_11 DS3_11_18_length_35050_cov_35.002119, whole genome shotgun sequence	1)COV 100.00%, IDENT 100.00%, 25342:25701, 360, Lactobacillus rhamnosus strain ARJD NODE_20_length_35030_cov_43.3938, whole genome shotgun sequence	1)COV 100.00%, IDENT 100.00%, 8887:9246, 360, Lactobacillus rhamnosus R0011 contig8, whole genome shotgun sequence	1)COV 100.00%, IDENT 100.00%, 25261:25620, 360, Lactobacillus rhamnosus ATCC 21052 genomic scaffold Scfld676, whole genome shotgun sequence	1)COV 100.00%, IDENT 100.00%, 7856:8215, 360, Lactobacillus rhamnosus strain IBL027 Contig27, whole genome shotgun sequence	1)COV 100.00%, IDENT 100.00%, 2801:3160, 360, Lactobacillus rhamnosus strain Lr032 contig00999, whole genome shotgun sequence	1)COV 100.00%, IDENT 100.00%, 2252832:2253191, 360, Lactobacillus rhamnosus strain Pen, complete genome	1)COV 100.00%, IDENT 97.22%, 11924:12283, 360, Lactobacillus rhamnosus strain Lrh33 CNCM-I-2493_contig00147, whole genome shotgun sequence	1)COV 100.00%, IDENT 96.94%, 1298:1657, 360, Lactobacillus rhamnosus strain Lrh29 Lrh29_contig00439, whole genome shotgun sequence	1)COV 100.00%, IDENT 96.67%, 26142:26501, 360, Lactobacillus rhamnosus strain Lrh30 Lrh30_contig00028, whole genome shotgun sequence	1)COV 100.00%, IDENT 97.50%, 2967066:2967425, 360, Lactobacillus rhamnosus WGS project CBZU00000000 data, strain BPL15, CONTIG000001, whole genome shotgun sequence	1)COV 100.00%, IDENT 97.50%, 1404986:1405345, 360, Lactobacillus rhamnosus strain BPL5 genome assembly, chromosome: I	1)COV 100.00%, IDENT 97.50%, 27273:27632, 360, Lactobacillus rhamnosus LMS2-1 genomic scaffold SCAFFOLD1, whole genome shotgun sequence	1)COV 100.00%, IDENT 97.50%, 15122:15481, 360, Lactobacillus rhamnosus strain Lrh23 Lrh23_contig00028, whole genome shotgun sequence	1)COV 100.00%, IDENT 97.50%, 25864:26223, 360, Lactobacillus rhamnosus strain Lrh20 Lrh20_contig00022, whole genome shotgun sequence	1)COV 100.00%, IDENT 96.39%, 15221:15580, 360, Lactobacillus rhamnosus strain 906_LRHA 120_42037_693991, whole genome shotgun sequence	1)COV 100.00%, IDENT 97.50%, 7771:8130, 360, Lactobacillus rhamnosus strain 979_LRHA 118_23540_427032, whole genome shotgun sequence	1)COV 100.00%, IDENT 97.50%, 143258:143617, 360, Lactobacillus rhamnosus strain 526_LRHA 1248_170703_2497277_411_,...,868+, whole genome shotgun sequence	1)COV 100.00%, IDENT 97.50%, 15666:16025, 360, Lactobacillus rhamnosus strain 870_LRHA 163_42929_784927, whole genome shotgun sequence	1)COV 100.00%, IDENT 97.50%, 15669:16028, 360, Lactobacillus rhamnosus strain 769_LRHA 124_42935_906607, whole genome shotgun sequence	1)COV 100.00%, IDENT 97.50%, 15669:16028, 360, Lactobacillus rhamnosus strain 988_LRHA 149_42935_1082112, whole genome shotgun sequence	1)COV 100.00%, IDENT 97.50%, 26908:27267, 360, Lactobacillus rhamnosus strain 943_LRHA 121_42935_706384, whole genome shotgun sequence	1)COV 100.00%, IDENT 97.50%, 27362:27721, 360, Lactobacillus rhamnosus strain TMC3115 Scaffold3_1, whole genome shotgun sequence	1)COV 100.00%, IDENT 97.50%, 27362:27721, 360, Lactobacillus rhamnosus strain LR863 Scaffold3_1, whole genome shotgun sequence	1)COV 100.00%, IDENT 97.22%, 2022:2380, 359, Lactobacillus rhamnosus strain BFE5264, complete genome	0	1)COV 100.00%, IDENT 95.00%, 8952:9311, 360, Lactobacillus rhamnosus strain ASCC 3016 contig_4, whole genome shotgun sequence	1)COV 100.00%, IDENT 97.50%, 17720:18079, 360, Lactobacillus rhamnosus strain Lr108 contig00169, whole genome shotgun sequence	1)COV 100.00%, IDENT 97.50%, 17720:18079, 360, Lactobacillus rhamnosus strain Lrh5 Lrh5_contig00169, whole genome shotgun sequence	1)COV 100.00%, IDENT 96.67%, 8438:8797, 360, Lactobacillus rhamnosus strain Lrh27 Lrh27_contig00037, whole genome shotgun sequence	1)COV 100.00%, IDENT 97.22%, 143617:143976, 360, Lactobacillus rhamnosus L34 contig00014, whole genome shotgun sequence	1)COV 100.00%, IDENT 97.22%, 143650:144009, 360, Lactobacillus rhamnosus L35 contig00024, whole genome shotgun sequence	1)COV 100.00%, IDENT 96.94%, 15843:16202, 360, UNVERIFIED_ORG: Lactobacillus rhamnosus strain NRRL B-442 Seq22, whole genome shotgun sequence	1)COV 100.00%, IDENT 96.94%, 15720:16079, 360, Lactobacillus rhamnosus strain Lrh21 Lrh21_contig00025, whole genome shotgun sequence	1)COV 100.00%, IDENT 96.94%, 15719:16078, 360, Lactobacillus rhamnosus DSM 20021 = JCM 1136 = NBRC 3425 DNA, contig: JCM1136.contig00024, whole genome shotgun sequence	1)COV 100.00%, IDENT 96.94%, 15799:16158, 360, Lactobacillus rhamnosus DSM 20021 = JCM 1136 = NBRC 3425 strain DSM 20021 Scaffold22, whole genome shotgun sequence	1)COV 100.00%, IDENT 96.94%, 15716:16075, 360, Lactobacillus rhamnosus strain Lrh15 Lrh15_contig00022, whole genome shotgun sequence	1)COV 100.00%, IDENT 96.94%, 15724:16083, 360, Lactobacillus rhamnosus strain Lrh12 Lrh12_contig00283, whole genome shotgun sequence	1)COV 100.00%, IDENT 96.94%, 15840:16199, 360, Lactobacillus rhamnosus strain DS15_11 DS15_11_21_length_40820_cov_36.585555, whole genome shotgun sequence	1)COV 100.00%, IDENT 96.94%, 15840:16199, 360, Lactobacillus rhamnosus strain DS14_11 DS14_11_20_length_40820_cov_50.224387, whole genome shotgun sequence	1)COV 100%, IDENT 95.34%, 862930:863293, 364, Lactobacillus rhamnosus strain ATCC 11443 chromosome, complete genome	1)COV 100.00%, IDENT 96.94%, 861737:862096, 360, Lactobacillus rhamnosus LOCK908, complete genome
orf_00009	1)COV 100.00%, IDENT 100.00%, 15287:15616, 330, Lactobacillus rhamnosus strain DS9_11 DS9_11_21_length_28013_cov_32.000108, whole genome shotgun sequence	1)COV 100.00%, IDENT 100.00%, 25534:25863, 330, Lactobacillus rhamnosus strain CLS17 contig00023, whole genome shotgun sequence	1)COV 100.00%, IDENT 100.00%, 25661:25990, 330, Lactobacillus rhamnosus strain DS12_11 DS12_11_18_length_35050_cov_29.705609, whole genome shotgun sequence	1)COV 100.00%, IDENT 100.00%, 25957:26286, 330, Lactobacillus rhamnosus strain ASCC 3029 contig_16, whole genome shotgun sequence	1)COV 100.00%, IDENT 100.00%, 73511:73840, 330, Lactobacillus rhamnosus strain B1 scaffold11.1, whole genome shotgun sequence	1)COV 100.00%, IDENT 100.00%, 9200:9529, 330, Lactobacillus rhamnosus strain Lrh10 Lrh10_contig00050, whole genome shotgun sequence	1)COV 100.00%, IDENT 100.00%, 25661:25990, 330, Lactobacillus rhamnosus strain DS18_11 DS18_11_17_length_35050_cov_277.155084, whole genome shotgun sequence	1)COV 100.00%, IDENT 100.00%, 25661:25990, 330, Lactobacillus rhamnosus strain DS3_11 DS3_11_18_length_35050_cov_35.002119, whole genome shotgun sequence	1)COV 100.00%, IDENT 100.00%, 25691:26020, 330, Lactobacillus rhamnosus strain ARJD NODE_20_length_35030_cov_43.3938, whole genome shotgun sequence	1)COV 100.00%, IDENT 100.00%, 8568:8897, 330, Lactobacillus rhamnosus R0011 contig8, whole genome shotgun sequence	1)COV 100.00%, IDENT 100.00%, 25610:25939, 330, Lactobacillus rhamnosus ATCC 21052 genomic scaffold Scfld676, whole genome shotgun sequence	1)COV 100.00%, IDENT 100.00%, 8205:8534, 330, Lactobacillus rhamnosus strain IBL027 Contig27, whole genome shotgun sequence	1)COV 100.00%, IDENT 100.00%, 2482:2811, 330, Lactobacillus rhamnosus strain Lr032 contig00999, whole genome shotgun sequence	1)COV 100.00%, IDENT 100.00%, 2252513:2252842, 330, Lactobacillus rhamnosus strain Pen, complete genome	1)COV 100.00%, IDENT 97.27%, 11605:11934, 330, Lactobacillus rhamnosus strain Lrh33 CNCM-I-2493_contig00147, whole genome shotgun sequence	1)COV 100.00%, IDENT 99.39%, 979:1308, 330, Lactobacillus rhamnosus strain Lrh29 Lrh29_contig00439, whole genome shotgun sequence	1)COV 100.00%, IDENT 98.18%, 26491:26820, 330, Lactobacillus rhamnosus strain Lrh30 Lrh30_contig00028, whole genome shotgun sequence	1)COV 100.00%, IDENT 97.27%, 2966747:2967076, 330, Lactobacillus rhamnosus WGS project CBZU00000000 data, strain BPL15, CONTIG000001, whole genome shotgun sequence	1)COV 100.00%, IDENT 97.27%, 1404667:1404996, 330, Lactobacillus rhamnosus strain BPL5 genome assembly, chromosome: I	1)COV 100.00%, IDENT 97.27%, 27622:27951, 330, Lactobacillus rhamnosus LMS2-1 genomic scaffold SCAFFOLD1, whole genome shotgun sequence	1)COV 100.00%, IDENT 97.27%, 14803:15132, 330, Lactobacillus rhamnosus strain Lrh23 Lrh23_contig00028, whole genome shotgun sequence	1)COV 100.00%, IDENT 97.27%, 26213:26542, 330, Lactobacillus rhamnosus strain Lrh20 Lrh20_contig00022, whole genome shotgun sequence	1)COV 100.00%, IDENT 99.09%, 14902:15231, 330, Lactobacillus rhamnosus strain 906_LRHA 120_42037_693991, whole genome shotgun sequence	1)COV 100.00%, IDENT 97.27%, 8120:8449, 330, Lactobacillus rhamnosus strain 979_LRHA 118_23540_427032, whole genome shotgun sequence	1)COV 100.00%, IDENT 97.27%, 142939:143268, 330, Lactobacillus rhamnosus strain 526_LRHA 1248_170703_2497277_411_,...,868+, whole genome shotgun sequence	1)COV 100.00%, IDENT 97.27%, 15347:15676, 330, Lactobacillus rhamnosus strain 870_LRHA 163_42929_784927, whole genome shotgun sequence	1)COV 100.00%, IDENT 97.27%, 15350:15679, 330, Lactobacillus rhamnosus strain 769_LRHA 124_42935_906607, whole genome shotgun sequence	1)COV 100.00%, IDENT 97.27%, 15350:15679, 330, Lactobacillus rhamnosus strain 988_LRHA 149_42935_1082112, whole genome shotgun sequence	1)COV 100.00%, IDENT 97.27%, 27257:27586, 330, Lactobacillus rhamnosus strain 943_LRHA 121_42935_706384, whole genome shotgun sequence	1)COV 100.00%, IDENT 97.27%, 27711:28040, 330, Lactobacillus rhamnosus strain TMC3115 Scaffold3_1, whole genome shotgun sequence	1)COV 100.00%, IDENT 97.27%, 27711:28040, 330, Lactobacillus rhamnosus strain LR863 Scaffold3_1, whole genome shotgun sequence	1)COV 100.00%, IDENT 98.18%, 2370:2698, 329, Lactobacillus rhamnosus strain BFE5264, complete genome	0	1)COV 100.00%, IDENT 98.48%, 9301:9630, 330, Lactobacillus rhamnosus strain ASCC 3016 contig_4, whole genome shotgun sequence	1)COV 100.00%, IDENT 96.36%, 17401:17730, 330, Lactobacillus rhamnosus strain Lr108 contig00169, whole genome shotgun sequence	1)COV 100.00%, IDENT 96.36%, 17401:17730, 330, Lactobacillus rhamnosus strain Lrh5 Lrh5_contig00169, whole genome shotgun sequence	1)COV 100.00%, IDENT 98.18%, 8119:8448, 330, Lactobacillus rhamnosus strain Lrh27 Lrh27_contig00037, whole genome shotgun sequence	1)COV 100.00%, IDENT 98.79%, 143298:143627, 330, Lactobacillus rhamnosus L34 contig00014, whole genome shotgun sequence	1)COV 100.00%, IDENT 98.79%, 143331:143660, 330, Lactobacillus rhamnosus L35 contig00024, whole genome shotgun sequence	1)COV 100.00%, IDENT 96.67%, 15524:15853, 330, UNVERIFIED_ORG: Lactobacillus rhamnosus strain NRRL B-442 Seq22, whole genome shotgun sequence	1)COV 100.00%, IDENT 96.67%, 15401:15730, 330, Lactobacillus rhamnosus strain Lrh21 Lrh21_contig00025, whole genome shotgun sequence	1)COV 100.00%, IDENT 96.67%, 15400:15729, 330, Lactobacillus rhamnosus DSM 20021 = JCM 1136 = NBRC 3425 DNA, contig: JCM1136.contig00024, whole genome shotgun sequence	1)COV 100.00%, IDENT 96.67%, 15480:15809, 330, Lactobacillus rhamnosus DSM 20021 = JCM 1136 = NBRC 3425 strain DSM 20021 Scaffold22, whole genome shotgun sequence	1)COV 100.00%, IDENT 96.67%, 15397:15726, 330, Lactobacillus rhamnosus strain Lrh15 Lrh15_contig00022, whole genome shotgun sequence	1)COV 100.00%, IDENT 96.67%, 15405:15734, 330, Lactobacillus rhamnosus strain Lrh12 Lrh12_contig00283, whole genome shotgun sequence	1)COV 100.00%, IDENT 96.67%, 15521:15850, 330, Lactobacillus rhamnosus strain DS15_11 DS15_11_21_length_40820_cov_36.585555, whole genome shotgun sequence	1)COV 100.00%, IDENT 96.67%, 15521:15850, 330, Lactobacillus rhamnosus strain DS14_11 DS14_11_20_length_40820_cov_50.224387, whole genome shotgun sequence	1)COV 100%, IDENT 95.50%, 863283:863614, 332, Lactobacillus rhamnosus strain ATCC 11443 chromosome, complete genome	1)COV 100.00%, IDENT 96.67%, 862086:862415, 330, Lactobacillus rhamnosus LOCK908, complete genome
orf_00010	1)COV 100.00%, IDENT 100.00%, 14901:15287, 387, Lactobacillus rhamnosus strain DS9_11 DS9_11_21_length_28013_cov_32.000108, whole genome shotgun sequence	1)COV 100.00%, IDENT 100.00%, 25863:26249, 387, Lactobacillus rhamnosus strain CLS17 contig00023, whole genome shotgun sequence	1)COV 100.00%, IDENT 100.00%, 25990:26376, 387, Lactobacillus rhamnosus strain DS12_11 DS12_11_18_length_35050_cov_29.705609, whole genome shotgun sequence	1)COV 100.00%, IDENT 100.00%, 26286:26672, 387, Lactobacillus rhamnosus strain ASCC 3029 contig_16, whole genome shotgun sequence	1)COV 100.00%, IDENT 100.00%, 73840:74226, 387, Lactobacillus rhamnosus strain B1 scaffold11.1, whole genome shotgun sequence	1)COV 100.00%, IDENT 100.00%, 8814:9200, 387, Lactobacillus rhamnosus strain Lrh10 Lrh10_contig00050, whole genome shotgun sequence	1)COV 100.00%, IDENT 100.00%, 25990:26376, 387, Lactobacillus rhamnosus strain DS18_11 DS18_11_17_length_35050_cov_277.155084, whole genome shotgun sequence	1)COV 100.00%, IDENT 100.00%, 25990:26376, 387, Lactobacillus rhamnosus strain DS3_11 DS3_11_18_length_35050_cov_35.002119, whole genome shotgun sequence	1)COV 100.00%, IDENT 100.00%, 26020:26406, 387, Lactobacillus rhamnosus strain ARJD NODE_20_length_35030_cov_43.3938, whole genome shotgun sequence	1)COV 100.00%, IDENT 100.00%, 8182:8568, 387, Lactobacillus rhamnosus R0011 contig8, whole genome shotgun sequence	1)COV 100.00%, IDENT 100.00%, 25939:26325, 387, Lactobacillus rhamnosus ATCC 21052 genomic scaffold Scfld676, whole genome shotgun sequence	1)COV 100.00%, IDENT 100.00%, 8534:8920, 387, Lactobacillus rhamnosus strain IBL027 Contig27, whole genome shotgun sequence	1)COV 100.00%, IDENT 100.00%, 2096:2482, 387, Lactobacillus rhamnosus strain Lr032 contig00999, whole genome shotgun sequence	1)COV 100.00%, IDENT 100.00%, 2252127:2252513, 387, Lactobacillus rhamnosus strain Pen, complete genome	1)COV 100.00%, IDENT 97.42%, 11219:11605, 387, Lactobacillus rhamnosus strain Lrh33 CNCM-I-2493_contig00147, whole genome shotgun sequence	1)COV 100.00%, IDENT 95.61%, 593:979, 387, Lactobacillus rhamnosus strain Lrh29 Lrh29_contig00439, whole genome shotgun sequence	1)COV 100.00%, IDENT 96.38%, 26820:27206, 387, Lactobacillus rhamnosus strain Lrh30 Lrh30_contig00028, whole genome shotgun sequence	1)COV 100.00%, IDENT 96.12%, 2966361:2966747, 387, Lactobacillus rhamnosus WGS project CBZU00000000 data, strain BPL15, CONTIG000001, whole genome shotgun sequence	1)COV 100.00%, IDENT 96.12%, 1404281:1404667, 387, Lactobacillus rhamnosus strain BPL5 genome assembly, chromosome: I	1)COV 100.00%, IDENT 94.06%, 27951:28337, 387, Lactobacillus rhamnosus LMS2-1 genomic scaffold SCAFFOLD1, whole genome shotgun sequence	1)COV 100.00%, IDENT 96.12%, 14417:14803, 387, Lactobacillus rhamnosus strain Lrh23 Lrh23_contig00028, whole genome shotgun sequence	1)COV 100.00%, IDENT 96.12%, 26542:26928, 387, Lactobacillus rhamnosus strain Lrh20 Lrh20_contig00022, whole genome shotgun sequence	1)COV 100.00%, IDENT 94.32%, 14516:14902, 387, Lactobacillus rhamnosus strain 906_LRHA 120_42037_693991, whole genome shotgun sequence	1)COV 100.00%, IDENT 96.12%, 8449:8835, 387, Lactobacillus rhamnosus strain 979_LRHA 118_23540_427032, whole genome shotgun sequence	1)COV 100.00%, IDENT 93.02%, 142553:142939, 387, Lactobacillus rhamnosus strain 526_LRHA 1248_170703_2497277_411_,...,868+, whole genome shotgun sequence	1)COV 100.00%, IDENT 93.02%, 14961:15347, 387, Lactobacillus rhamnosus strain 870_LRHA 163_42929_784927, whole genome shotgun sequence	1)COV 100.00%, IDENT 93.02%, 14964:15350, 387, Lactobacillus rhamnosus strain 769_LRHA 124_42935_906607, whole genome shotgun sequence	1)COV 100.00%, IDENT 93.02%, 14964:15350, 387, Lactobacillus rhamnosus strain 988_LRHA 149_42935_1082112, whole genome shotgun sequence	1)COV 100.00%, IDENT 93.02%, 27586:27972, 387, Lactobacillus rhamnosus strain 943_LRHA 121_42935_706384, whole genome shotgun sequence	1)COV 100.00%, IDENT 93.02%, 28040:28426, 387, Lactobacillus rhamnosus strain TMC3115 Scaffold3_1, whole genome shotgun sequence	1)COV 100.00%, IDENT 93.02%, 28040:28426, 387, Lactobacillus rhamnosus strain LR863 Scaffold3_1, whole genome shotgun sequence	1)COV 100.00%, IDENT 96.90%, 2698:3082, 385, Lactobacillus rhamnosus strain BFE5264, complete genome	0	1)COV 100.00%, IDENT 95.61%, 9630:10016, 387, Lactobacillus rhamnosus strain ASCC 3016 contig_4, whole genome shotgun sequence	1)COV 100.00%, IDENT 96.90%, 17015:17401, 387, Lactobacillus rhamnosus strain Lr108 contig00169, whole genome shotgun sequence	1)COV 100.00%, IDENT 96.90%, 17015:17401, 387, Lactobacillus rhamnosus strain Lrh5 Lrh5_contig00169, whole genome shotgun sequence	1)COV 100.00%, IDENT 96.38%, 7733:8119, 387, Lactobacillus rhamnosus strain Lrh27 Lrh27_contig00037, whole genome shotgun sequence	1)COV 100.00%, IDENT 96.38%, 142912:143298, 387, Lactobacillus rhamnosus L34 contig00014, whole genome shotgun sequence	1)COV 100.00%, IDENT 96.38%, 142945:143331, 387, Lactobacillus rhamnosus L35 contig00024, whole genome shotgun sequence	1)COV 100.00%, IDENT 95.61%, 15138:15524, 387, UNVERIFIED_ORG: Lactobacillus rhamnosus strain NRRL B-442 Seq22, whole genome shotgun sequence 2)COV 55.30%, IDENT 92.52%, 831:1044, 214, UNVERIFIED_ORG: Lactobacillus rhamnosus strain NRRL B-442 Seq74, whole genome shotgun sequence	1)COV 100.00%, IDENT 95.61%, 15015:15401, 387, Lactobacillus rhamnosus strain Lrh21 Lrh21_contig00025, whole genome shotgun sequence	1)COV 100.00%, IDENT 95.61%, 15014:15400, 387, Lactobacillus rhamnosus DSM 20021 = JCM 1136 = NBRC 3425 DNA, contig: JCM1136.contig00024, whole genome shotgun sequence	1)COV 100.00%, IDENT 95.61%, 15094:15480, 387, Lactobacillus rhamnosus DSM 20021 = JCM 1136 = NBRC 3425 strain DSM 20021 Scaffold22, whole genome shotgun sequence	1)COV 100.00%, IDENT 95.61%, 15011:15397, 387, Lactobacillus rhamnosus strain Lrh15 Lrh15_contig00022, whole genome shotgun sequence	1)COV 100.00%, IDENT 95.61%, 15019:15405, 387, Lactobacillus rhamnosus strain Lrh12 Lrh12_contig00283, whole genome shotgun sequence	1)COV 100.00%, IDENT 95.61%, 15135:15521, 387, Lactobacillus rhamnosus strain DS15_11 DS15_11_21_length_40820_cov_36.585555, whole genome shotgun sequence	1)COV 100.00%, IDENT 95.61%, 15135:15521, 387, Lactobacillus rhamnosus strain DS14_11 DS14_11_20_length_40820_cov_50.224387, whole genome shotgun sequence	1)COV 100.00%, IDENT 95.61%, 863614:863999, 386, Lactobacillus rhamnosus strain ATCC 11443 chromosome, complete genome	1)COV 100.00%, IDENT 95.61%, 862415:862801, 387, Lactobacillus rhamnosus LOCK908, complete genome
orf_00011	1)COV 100.00%, IDENT 100.00%, 14515:14901, 387, Lactobacillus rhamnosus strain DS9_11 DS9_11_21_length_28013_cov_32.000108, whole genome shotgun sequence	1)COV 100.00%, IDENT 100.00%, 26249:26635, 387, Lactobacillus rhamnosus strain CLS17 contig00023, whole genome shotgun sequence	1)COV 100.00%, IDENT 100.00%, 26376:26762, 387, Lactobacillus rhamnosus strain DS12_11 DS12_11_18_length_35050_cov_29.705609, whole genome shotgun sequence	1)COV 100.00%, IDENT 100.00%, 26672:27058, 387, Lactobacillus rhamnosus strain ASCC 3029 contig_16, whole genome shotgun sequence	1)COV 100.00%, IDENT 100.00%, 74226:74612, 387, Lactobacillus rhamnosus strain B1 scaffold11.1, whole genome shotgun sequence	1)COV 100.00%, IDENT 100.00%, 8428:8814, 387, Lactobacillus rhamnosus strain Lrh10 Lrh10_contig00050, whole genome shotgun sequence	1)COV 100.00%, IDENT 100.00%, 26376:26762, 387, Lactobacillus rhamnosus strain DS18_11 DS18_11_17_length_35050_cov_277.155084, whole genome shotgun sequence	1)COV 100.00%, IDENT 100.00%, 26376:26762, 387, Lactobacillus rhamnosus strain DS3_11 DS3_11_18_length_35050_cov_35.002119, whole genome shotgun sequence	1)COV 100.00%, IDENT 100.00%, 26406:26792, 387, Lactobacillus rhamnosus strain ARJD NODE_20_length_35030_cov_43.3938, whole genome shotgun sequence	1)COV 100.00%, IDENT 100.00%, 7796:8182, 387, Lactobacillus rhamnosus R0011 contig8, whole genome shotgun sequence	1)COV 100.00%, IDENT 100.00%, 26325:26711, 387, Lactobacillus rhamnosus ATCC 21052 genomic scaffold Scfld676, whole genome shotgun sequence	1)COV 100.00%, IDENT 100.00%, 8920:9306, 387, Lactobacillus rhamnosus strain IBL027 Contig27, whole genome shotgun sequence 2)COV 51.94%, IDENT 100.00%, 1:201, 201, Lactobacillus rhamnosus strain IBL027 Contig147, whole genome shotgun sequence	1)COV 100.00%, IDENT 100.00%, 1710:2096, 387, Lactobacillus rhamnosus strain Lr032 contig00999, whole genome shotgun sequence	1)COV 100.00%, IDENT 100.00%, 2251741:2252127, 387, Lactobacillus rhamnosus strain Pen, complete genome	1)COV 100.00%, IDENT 98.45%, 10833:11219, 387, Lactobacillus rhamnosus strain Lrh33 CNCM-I-2493_contig00147, whole genome shotgun sequence	1)COV 100.00%, IDENT 94.32%, 207:593, 387, Lactobacillus rhamnosus strain Lrh29 Lrh29_contig00439, whole genome shotgun sequence	1)COV 100.00%, IDENT 94.06%, 27206:27592, 387, Lactobacillus rhamnosus strain Lrh30 Lrh30_contig00028, whole genome shotgun sequence	1)COV 100.00%, IDENT 95.61%, 2965975:2966361, 387, Lactobacillus rhamnosus WGS project CBZU00000000 data, strain BPL15, CONTIG000001, whole genome shotgun sequence	1)COV 100.00%, IDENT 95.61%, 1403895:1404281, 387, Lactobacillus rhamnosus strain BPL5 genome assembly, chromosome: I	1)COV 100.00%, IDENT 96.12%, 28337:28723, 387, Lactobacillus rhamnosus LMS2-1 genomic scaffold SCAFFOLD1, whole genome shotgun sequence	1)COV 100.00%, IDENT 95.87%, 14031:14417, 387, Lactobacillus rhamnosus strain Lrh23 Lrh23_contig00028, whole genome shotgun sequence	1)COV 100.00%, IDENT 95.87%, 26928:27314, 387, Lactobacillus rhamnosus strain Lrh20 Lrh20_contig00022, whole genome shotgun sequence	1)COV 100.00%, IDENT 94.32%, 14130:14516, 387, Lactobacillus rhamnosus strain 906_LRHA 120_42037_693991, whole genome shotgun sequence	1)COV 100.00%, IDENT 95.87%, 8835:9221, 387, Lactobacillus rhamnosus strain 979_LRHA 118_23540_427032, whole genome shotgun sequence	1)COV 100.00%, IDENT 96.38%, 142167:142553, 387, Lactobacillus rhamnosus strain 526_LRHA 1248_170703_2497277_411_,...,868+, whole genome shotgun sequence	1)COV 100.00%, IDENT 96.38%, 14575:14961, 387, Lactobacillus rhamnosus strain 870_LRHA 163_42929_784927, whole genome shotgun sequence	1)COV 100.00%, IDENT 96.38%, 14578:14964, 387, Lactobacillus rhamnosus strain 769_LRHA 124_42935_906607, whole genome shotgun sequence	1)COV 100.00%, IDENT 96.38%, 14578:14964, 387, Lactobacillus rhamnosus strain 988_LRHA 149_42935_1082112, whole genome shotgun sequence	1)COV 100.00%, IDENT 96.38%, 27972:28358, 387, Lactobacillus rhamnosus strain 943_LRHA 121_42935_706384, whole genome shotgun sequence	1)COV 100.00%, IDENT 96.38%, 28426:28812, 387, Lactobacillus rhamnosus strain TMC3115 Scaffold3_1, whole genome shotgun sequence	1)COV 100.00%, IDENT 96.38%, 28426:28812, 387, Lactobacillus rhamnosus strain LR863 Scaffold3_1, whole genome shotgun sequence	1)COV 100%, IDENT 97.16%, 3082:3468, 387, Lactobacillus rhamnosus strain BFE5264, complete genome	0	1)COV 100.00%, IDENT 94.32%, 10016:10402, 387, Lactobacillus rhamnosus strain ASCC 3016 contig_4, whole genome shotgun sequence	1)COV 100.00%, IDENT 96.90%, 16629:17015, 387, Lactobacillus rhamnosus strain Lr108 contig00169, whole genome shotgun sequence	1)COV 100.00%, IDENT 96.90%, 16629:17015, 387, Lactobacillus rhamnosus strain Lrh5 Lrh5_contig00169, whole genome shotgun sequence	1)COV 100.00%, IDENT 94.06%, 7347:7733, 387, Lactobacillus rhamnosus strain Lrh27 Lrh27_contig00037, whole genome shotgun sequence	1)COV 100.00%, IDENT 95.87%, 142526:142912, 387, Lactobacillus rhamnosus L34 contig00014, whole genome shotgun sequence	1)COV 100.00%, IDENT 95.87%, 142559:142945, 387, Lactobacillus rhamnosus L35 contig00024, whole genome shotgun sequence	1)COV 100.00%, IDENT 95.87%, 14752:15138, 387, UNVERIFIED_ORG: Lactobacillus rhamnosus strain NRRL B-442 Seq22, whole genome shotgun sequence	1)COV 100.00%, IDENT 95.87%, 14629:15015, 387, Lactobacillus rhamnosus strain Lrh21 Lrh21_contig00025, whole genome shotgun sequence	1)COV 100.00%, IDENT 95.87%, 14628:15014, 387, Lactobacillus rhamnosus DSM 20021 = JCM 1136 = NBRC 3425 DNA, contig: JCM1136.contig00024, whole genome shotgun sequence	1)COV 100.00%, IDENT 95.87%, 14708:15094, 387, Lactobacillus rhamnosus DSM 20021 = JCM 1136 = NBRC 3425 strain DSM 20021 Scaffold22, whole genome shotgun sequence	1)COV 100.00%, IDENT 95.87%, 14625:15011, 387, Lactobacillus rhamnosus strain Lrh15 Lrh15_contig00022, whole genome shotgun sequence	1)COV 100.00%, IDENT 95.87%, 14633:15019, 387, Lactobacillus rhamnosus strain Lrh12 Lrh12_contig00283, whole genome shotgun sequence	1)COV 100.00%, IDENT 95.87%, 14749:15135, 387, Lactobacillus rhamnosus strain DS15_11 DS15_11_21_length_40820_cov_36.585555, whole genome shotgun sequence	1)COV 100.00%, IDENT 95.87%, 14749:15135, 387, Lactobacillus rhamnosus strain DS14_11 DS14_11_20_length_40820_cov_50.224387, whole genome shotgun sequence	1)COV 100%, IDENT 95.36%, 863999:864385, 387, Lactobacillus rhamnosus strain ATCC 11443 chromosome, complete genome	1)COV 100.00%, IDENT 95.87%, 862801:863187, 387, Lactobacillus rhamnosus LOCK908, complete genome
orf_00012	1)COV 100.00%, IDENT 100.00%, 13864:14481, 618, Lactobacillus rhamnosus strain DS9_11 DS9_11_21_length_28013_cov_32.000108, whole genome shotgun sequence	1)COV 100.00%, IDENT 100.00%, 26669:27286, 618, Lactobacillus rhamnosus strain CLS17 contig00023, whole genome shotgun sequence	1)COV 100.00%, IDENT 100.00%, 26796:27413, 618, Lactobacillus rhamnosus strain DS12_11 DS12_11_18_length_35050_cov_29.705609, whole genome shotgun sequence	1)COV 100.00%, IDENT 100.00%, 27092:27709, 618, Lactobacillus rhamnosus strain ASCC 3029 contig_16, whole genome shotgun sequence	1)COV 100.00%, IDENT 100.00%, 74646:75263, 618, Lactobacillus rhamnosus strain B1 scaffold11.1, whole genome shotgun sequence	1)COV 100.00%, IDENT 100.00%, 7777:8394, 618, Lactobacillus rhamnosus strain Lrh10 Lrh10_contig00050, whole genome shotgun sequence	1)COV 100.00%, IDENT 100.00%, 26796:27413, 618, Lactobacillus rhamnosus strain DS18_11 DS18_11_17_length_35050_cov_277.155084, whole genome shotgun sequence	1)COV 100.00%, IDENT 100.00%, 26796:27413, 618, Lactobacillus rhamnosus strain DS3_11 DS3_11_18_length_35050_cov_35.002119, whole genome shotgun sequence	1)COV 100.00%, IDENT 100.00%, 26826:27443, 618, Lactobacillus rhamnosus strain ARJD NODE_20_length_35030_cov_43.3938, whole genome shotgun sequence	1)COV 100.00%, IDENT 100.00%, 7145:7762, 618, Lactobacillus rhamnosus R0011 contig8, whole genome shotgun sequence	1)COV 100.00%, IDENT 100.00%, 26745:27362, 618, Lactobacillus rhamnosus ATCC 21052 genomic scaffold Scfld676, whole genome shotgun sequence	1)COV 100.00%, IDENT 100.00%, 235:852, 618, Lactobacillus rhamnosus strain IBL027 Contig147, whole genome shotgun sequence 2)COV 57.61%, IDENT 100.00%, 9340:9695, 356, Lactobacillus rhamnosus strain IBL027 Contig27, whole genome shotgun sequence	1)COV 100.00%, IDENT 100.00%, 1059:1676, 618, Lactobacillus rhamnosus strain Lr032 contig00999, whole genome shotgun sequence	1)COV 100.00%, IDENT 100.00%, 2251090:2251707, 618, Lactobacillus rhamnosus strain Pen, complete genome	1)COV 100.00%, IDENT 98.06%, 10182:10799, 618, Lactobacillus rhamnosus strain Lrh33 CNCM-I-2493_contig00147, whole genome shotgun sequence 2)COV 5.02%, IDENT 100.00%, 2982:3012, 31, Lactobacillus rhamnosus strain Lrh33 CNCM-I-2493_contig00008, whole genome shotgun sequence	1)COV 68.12%, IDENT 96.67%, 1:421, 421, Lactobacillus rhamnosus strain Lrh29 Lrh29_contig00416, whole genome shotgun sequence 2)COV 68.12%, IDENT 92.64%, 386:805, 420, Lactobacillus rhamnosus strain Lrh29 Lrh29_contig00417, whole genome shotgun sequence 3)COV 27.99%, IDENT 95.95%, 1:173, 173, Lactobacillus rhamnosus strain Lrh29 Lrh29_contig00439, whole genome shotgun sequence	1)COV 96.12%, IDENT 96.46%, 27626:28219, 594, Lactobacillus rhamnosus strain Lrh30 Lrh30_contig00028, whole genome shotgun sequence	1)COV 96.12%, IDENT 97.47%, 2965348:2965941, 594, Lactobacillus rhamnosus WGS project CBZU00000000 data, strain BPL15, CONTIG000001, whole genome shotgun sequence	1)COV 96.12%, IDENT 97.47%, 1403268:1403861, 594, Lactobacillus rhamnosus strain BPL5 genome assembly, chromosome: I	1)COV 96.12%, IDENT 96.97%, 28757:29350, 594, Lactobacillus rhamnosus LMS2-1 genomic scaffold SCAFFOLD1, whole genome shotgun sequence	1)COV 96.12%, IDENT 96.80%, 13404:13997, 594, Lactobacillus rhamnosus strain Lrh23 Lrh23_contig00028, whole genome shotgun sequence	1)COV 96.12%, IDENT 96.80%, 27348:27941, 594, Lactobacillus rhamnosus strain Lrh20 Lrh20_contig00022, whole genome shotgun sequence	1)COV 96.28%, IDENT 93.61%, 13503:14096, 594, Lactobacillus rhamnosus strain 906_LRHA 120_42037_693991, whole genome shotgun sequence	1)COV 96.12%, IDENT 96.97%, 9255:9848, 594, Lactobacillus rhamnosus strain 979_LRHA 118_23540_427032, whole genome shotgun sequence	1)COV 96.12%, IDENT 96.30%, 141540:142133, 594, Lactobacillus rhamnosus strain 526_LRHA 1248_170703_2497277_411_,...,868+, whole genome shotgun sequence	1)COV 96.12%, IDENT 96.30%, 13948:14541, 594, Lactobacillus rhamnosus strain 870_LRHA 163_42929_784927, whole genome shotgun sequence	1)COV 96.12%, IDENT 96.30%, 13951:14544, 594, Lactobacillus rhamnosus strain 769_LRHA 124_42935_906607, whole genome shotgun sequence	1)COV 96.12%, IDENT 96.30%, 13951:14544, 594, Lactobacillus rhamnosus strain 988_LRHA 149_42935_1082112, whole genome shotgun sequence	1)COV 96.12%, IDENT 96.30%, 28392:28985, 594, Lactobacillus rhamnosus strain 943_LRHA 121_42935_706384, whole genome shotgun sequence	1)COV 96.12%, IDENT 96.30%, 28846:29439, 594, Lactobacillus rhamnosus strain TMC3115 Scaffold3_1, whole genome shotgun sequence	1)COV 96.12%, IDENT 96.30%, 28846:29439, 594, Lactobacillus rhamnosus strain LR863 Scaffold3_1, whole genome shotgun sequence	1)COV 96.12%, IDENT 97.47%, 3502:4094, 593, Lactobacillus rhamnosus strain BFE5264, complete genome	0	1)COV 96.12%, IDENT 94.78%, 10436:11029, 594, Lactobacillus rhamnosus strain ASCC 3016 contig_4, whole genome shotgun sequence	1)COV 100.00%, IDENT 97.90%, 15978:16595, 618, Lactobacillus rhamnosus strain Lr108 contig00169, whole genome shotgun sequence	1)COV 100.00%, IDENT 97.90%, 15978:16595, 618, Lactobacillus rhamnosus strain Lrh5 Lrh5_contig00169, whole genome shotgun sequence	1)COV 96.12%, IDENT 96.63%, 6720:7313, 594, Lactobacillus rhamnosus strain Lrh27 Lrh27_contig00037, whole genome shotgun sequence	1)COV 100.00%, IDENT 96.76%, 141875:142492, 618, Lactobacillus rhamnosus L34 contig00014, whole genome shotgun sequence	1)COV 100.00%, IDENT 96.76%, 141908:142525, 618, Lactobacillus rhamnosus L35 contig00024, whole genome shotgun sequence	1)COV 100.00%, IDENT 97.41%, 14101:14718, 618, UNVERIFIED_ORG: Lactobacillus rhamnosus strain NRRL B-442 Seq22, whole genome shotgun sequence	1)COV 100.00%, IDENT 97.41%, 13978:14595, 618, Lactobacillus rhamnosus strain Lrh21 Lrh21_contig00025, whole genome shotgun sequence	1)COV 100.00%, IDENT 97.41%, 13977:14594, 618, Lactobacillus rhamnosus DSM 20021 = JCM 1136 = NBRC 3425 DNA, contig: JCM1136.contig00024, whole genome shotgun sequence	1)COV 100.00%, IDENT 97.41%, 14057:14674, 618, Lactobacillus rhamnosus DSM 20021 = JCM 1136 = NBRC 3425 strain DSM 20021 Scaffold22, whole genome shotgun sequence	1)COV 100.00%, IDENT 97.41%, 13974:14591, 618, Lactobacillus rhamnosus strain Lrh15 Lrh15_contig00022, whole genome shotgun sequence	1)COV 100.00%, IDENT 97.41%, 13982:14599, 618, Lactobacillus rhamnosus strain Lrh12 Lrh12_contig00283, whole genome shotgun sequence	1)COV 100.00%, IDENT 97.41%, 14098:14715, 618, Lactobacillus rhamnosus strain DS15_11 DS15_11_21_length_40820_cov_36.585555, whole genome shotgun sequence	1)COV 100.00%, IDENT 97.41%, 14098:14715, 618, Lactobacillus rhamnosus strain DS14_11 DS14_11_20_length_40820_cov_50.224387, whole genome shotgun sequence	1)COV 99.03%, IDENT 97.55%, 864419:865029, 611, Lactobacillus rhamnosus strain ATCC 11443 chromosome, complete genome	1)COV 99.03%, IDENT 97.71%, 863221:863832, 612, Lactobacillus rhamnosus LOCK908, complete genome
orf_00013	1)COV 100.00%, IDENT 100.00%, 13352:13765, 414, Lactobacillus rhamnosus strain DS9_11 DS9_11_21_length_28013_cov_32.000108, whole genome shotgun sequence	1)COV 100.00%, IDENT 100.00%, 27385:27798, 414, Lactobacillus rhamnosus strain CLS17 contig00023, whole genome shotgun sequence	1)COV 100.00%, IDENT 100.00%, 27512:27925, 414, Lactobacillus rhamnosus strain DS12_11 DS12_11_18_length_35050_cov_29.705609, whole genome shotgun sequence	1)COV 100.00%, IDENT 100.00%, 27808:28221, 414, Lactobacillus rhamnosus strain ASCC 3029 contig_16, whole genome shotgun sequence	1)COV 100.00%, IDENT 100.00%, 75362:75775, 414, Lactobacillus rhamnosus strain B1 scaffold11.1, whole genome shotgun sequence	1)COV 100.00%, IDENT 100.00%, 7265:7678, 414, Lactobacillus rhamnosus strain Lrh10 Lrh10_contig00050, whole genome shotgun sequence	1)COV 100.00%, IDENT 100.00%, 27512:27925, 414, Lactobacillus rhamnosus strain DS18_11 DS18_11_17_length_35050_cov_277.155084, whole genome shotgun sequence	1)COV 100.00%, IDENT 100.00%, 27512:27925, 414, Lactobacillus rhamnosus strain DS3_11 DS3_11_18_length_35050_cov_35.002119, whole genome shotgun sequence	1)COV 100.00%, IDENT 100.00%, 27542:27955, 414, Lactobacillus rhamnosus strain ARJD NODE_20_length_35030_cov_43.3938, whole genome shotgun sequence	1)COV 100.00%, IDENT 100.00%, 6633:7046, 414, Lactobacillus rhamnosus R0011 contig8, whole genome shotgun sequence	1)COV 100.00%, IDENT 100.00%, 27461:27874, 414, Lactobacillus rhamnosus ATCC 21052 genomic scaffold Scfld676, whole genome shotgun sequence	1)COV 100.00%, IDENT 100.00%, 951:1364, 414, Lactobacillus rhamnosus strain IBL027 Contig147, whole genome shotgun sequence	1)COV 100.00%, IDENT 100.00%, 547:960, 414, Lactobacillus rhamnosus strain Lr032 contig00999, whole genome shotgun sequence	1)COV 100.00%, IDENT 100.00%, 2250578:2250991, 414, Lactobacillus rhamnosus strain Pen, complete genome	1)COV 100.00%, IDENT 98.07%, 9669:10082, 414, Lactobacillus rhamnosus strain Lrh33 CNCM-I-2493_contig00147, whole genome shotgun sequence	1)COV 89.86%, IDENT 98.39%, 1:372, 372, Lactobacillus rhamnosus strain Lrh29 Lrh29_contig00455, whole genome shotgun sequence 2)COV 10.14%, IDENT 100.00%, 1:42, 42, Lactobacillus rhamnosus strain Lrh29 Lrh29_contig00417, whole genome shotgun sequence 3)COV 9.90%, IDENT 100.00%, 760:800, 41, Lactobacillus rhamnosus strain Lrh29 Lrh29_contig00416, whole genome shotgun sequence	1)COV 100.00%, IDENT 98.07%, 28558:28971, 414, Lactobacillus rhamnosus strain Lrh30 Lrh30_contig00028, whole genome shotgun sequence	1)COV 100.00%, IDENT 98.07%, 2964604:2965017, 414, Lactobacillus rhamnosus WGS project CBZU00000000 data, strain BPL15, CONTIG000001, whole genome shotgun sequence	1)COV 100.00%, IDENT 98.07%, 1402524:1402937, 414, Lactobacillus rhamnosus strain BPL5 genome assembly, chromosome: I	1)COV 100.00%, IDENT 96.86%, 29681:30094, 414, Lactobacillus rhamnosus LMS2-1 genomic scaffold SCAFFOLD1, whole genome shotgun sequence	1)COV 100.00%, IDENT 96.86%, 12660:13073, 414, Lactobacillus rhamnosus strain Lrh23 Lrh23_contig00028, whole genome shotgun sequence	1)COV 100.00%, IDENT 96.86%, 28272:28685, 414, Lactobacillus rhamnosus strain Lrh20 Lrh20_contig00022, whole genome shotgun sequence	1)COV 100.00%, IDENT 97.58%, 12750:13163, 414, Lactobacillus rhamnosus strain 906_LRHA 120_42037_693991, whole genome shotgun sequence	1)COV 100.00%, IDENT 96.86%, 10179:10592, 414, Lactobacillus rhamnosus strain 979_LRHA 118_23540_427032, whole genome shotgun sequence	1)COV 100.00%, IDENT 98.07%, 140796:141209, 414, Lactobacillus rhamnosus strain 526_LRHA 1248_170703_2497277_411_,...,868+, whole genome shotgun sequence	1)COV 100.00%, IDENT 98.07%, 13204:13617, 414, Lactobacillus rhamnosus strain 870_LRHA 163_42929_784927, whole genome shotgun sequence	1)COV 100.00%, IDENT 98.07%, 13207:13620, 414, Lactobacillus rhamnosus strain 769_LRHA 124_42935_906607, whole genome shotgun sequence	1)COV 100.00%, IDENT 98.07%, 13207:13620, 414, Lactobacillus rhamnosus strain 988_LRHA 149_42935_1082112, whole genome shotgun sequence	1)COV 100.00%, IDENT 98.07%, 29316:29729, 414, Lactobacillus rhamnosus strain 943_LRHA 121_42935_706384, whole genome shotgun sequence	1)COV 100.00%, IDENT 98.07%, 29770:30183, 414, Lactobacillus rhamnosus strain TMC3115 Scaffold3_1, whole genome shotgun sequence	1)COV 100.00%, IDENT 98.07%, 29770:30183, 414, Lactobacillus rhamnosus strain LR863 Scaffold3_1, whole genome shotgun sequence	1)COV 100.00%, IDENT 97.83%, 4420:4833, 414, Lactobacillus rhamnosus strain BFE5264, complete genome	0	1)COV 100.00%, IDENT 98.31%, 11369:11782, 414, Lactobacillus rhamnosus strain ASCC 3016 contig_4, whole genome shotgun sequence	1)COV 100.00%, IDENT 98.31%, 15465:15878, 414, Lactobacillus rhamnosus strain Lr108 contig00169, whole genome shotgun sequence	1)COV 100.00%, IDENT 98.31%, 15465:15878, 414, Lactobacillus rhamnosus strain Lrh5 Lrh5_contig00169, whole genome shotgun sequence	1)COV 100.00%, IDENT 97.10%, 5968:6381, 414, Lactobacillus rhamnosus strain Lrh27 Lrh27_contig00037, whole genome shotgun sequence	1)COV 100.00%, IDENT 98.31%, 141362:141775, 414, Lactobacillus rhamnosus L34 contig00014, whole genome shotgun sequence	1)COV 100.00%, IDENT 98.31%, 141395:141808, 414, Lactobacillus rhamnosus L35 contig00024, whole genome shotgun sequence	1)COV 100.00%, IDENT 98.31%, 13588:14001, 414, UNVERIFIED_ORG: Lactobacillus rhamnosus strain NRRL B-442 Seq22, whole genome shotgun sequence	1)COV 100.00%, IDENT 98.31%, 13465:13878, 414, Lactobacillus rhamnosus strain Lrh21 Lrh21_contig00025, whole genome shotgun sequence	1)COV 100.00%, IDENT 98.31%, 13464:13877, 414, Lactobacillus rhamnosus DSM 20021 = JCM 1136 = NBRC 3425 DNA, contig: JCM1136.contig00024, whole genome shotgun sequence	1)COV 100.00%, IDENT 98.31%, 13544:13957, 414, Lactobacillus rhamnosus DSM 20021 = JCM 1136 = NBRC 3425 strain DSM 20021 Scaffold22, whole genome shotgun sequence	1)COV 100.00%, IDENT 98.31%, 13461:13874, 414, Lactobacillus rhamnosus strain Lrh15 Lrh15_contig00022, whole genome shotgun sequence	1)COV 100.00%, IDENT 98.31%, 13469:13882, 414, Lactobacillus rhamnosus strain Lrh12 Lrh12_contig00283, whole genome shotgun sequence	1)COV 100.00%, IDENT 98.31%, 13585:13998, 414, Lactobacillus rhamnosus strain DS15_11 DS15_11_21_length_40820_cov_36.585555, whole genome shotgun sequence	1)COV 100.00%, IDENT 98.31%, 13585:13998, 414, Lactobacillus rhamnosus strain DS14_11 DS14_11_20_length_40820_cov_50.224387, whole genome shotgun sequence	1)COV 100.00%, IDENT 98.07%, 865135:865547, 413, Lactobacillus rhamnosus strain ATCC 11443 chromosome, complete genome	1)COV 100.00%, IDENT 98.31%, 863938:864351, 414, Lactobacillus rhamnosus LOCK908, complete genome
orf_00014	1)COV 100.00%, IDENT 100.00%, 8367:13229, 4863, Lactobacillus rhamnosus strain DS9_11 DS9_11_21_length_28013_cov_32.000108, whole genome shotgun sequence	1)COV 100.00%, IDENT 100.00%, 27921:32783, 4863, Lactobacillus rhamnosus strain CLS17 contig00023, whole genome shotgun sequence	1)COV 100.00%, IDENT 100.00%, 28048:32910, 4863, Lactobacillus rhamnosus strain DS12_11 DS12_11_18_length_35050_cov_29.705609, whole genome shotgun sequence	1)COV 100.00%, IDENT 100.00%, 28344:33206, 4863, Lactobacillus rhamnosus strain ASCC 3029 contig_16, whole genome shotgun sequence	1)COV 100.00%, IDENT 99.98%, 75898:80760, 4863, Lactobacillus rhamnosus strain B1 scaffold11.1, whole genome shotgun sequence	1)COV 100.00%, IDENT 100.00%, 2280:7142, 4863, Lactobacillus rhamnosus strain Lrh10 Lrh10_contig00050, whole genome shotgun sequence	1)COV 100.00%, IDENT 100.00%, 28048:32910, 4863, Lactobacillus rhamnosus strain DS18_11 DS18_11_17_length_35050_cov_277.155084, whole genome shotgun sequence	1)COV 100.00%, IDENT 100.00%, 28048:32910, 4863, Lactobacillus rhamnosus strain DS3_11 DS3_11_18_length_35050_cov_35.002119, whole genome shotgun sequence	1)COV 100.00%, IDENT 100.00%, 28078:32940, 4863, Lactobacillus rhamnosus strain ARJD NODE_20_length_35030_cov_43.3938, whole genome shotgun sequence	1)COV 100.00%, IDENT 100.00%, 1648:6510, 4863, Lactobacillus rhamnosus R0011 contig8, whole genome shotgun sequence	1)COV 100.00%, IDENT 100.00%, 27997:32859, 4863, Lactobacillus rhamnosus ATCC 21052 genomic scaffold Scfld676, whole genome shotgun sequence	1)COV 54.47%, IDENT 100.00%, 1:2649, 2649, Lactobacillus rhamnosus strain IBL027 Contig47, whole genome shotgun sequence 2)COV 48.12%, IDENT 99.79%, 3008:5347, 2340, Lactobacillus rhamnosus strain IBL027 Contig53, whole genome shotgun sequence 3)COV 18.51%, IDENT 100.00%, 1487:2386, 900, Lactobacillus rhamnosus strain IBL027 Contig147, whole genome shotgun sequence	1)COV 91.30%, IDENT 99.93%, 1027:5466, 4440, Lactobacillus rhamnosus strain Lr032 contig00617, whole genome shotgun sequence 2)COV 8.72%, IDENT 100.00%, 1:424, 424, Lactobacillus rhamnosus strain Lr032 contig00999, whole genome shotgun sequence	1)COV 100.00%, IDENT 100.00%, 2245593:2250455, 4863, Lactobacillus rhamnosus strain Pen, complete genome	1)COV 14.95%, IDENT 85.83%, 8825:9546, 722, Lactobacillus rhamnosus strain Lrh33 CNCM-I-2493_contig00147, whole genome shotgun sequence 2)COV 9.73%, IDENT 84.36%, 7430:7902, 473, Lactobacillus rhamnosus strain Lrh33 CNCM-I-2493_contig00147, whole genome shotgun sequence 3)COV 1.58%, IDENT 96.10%, 4911:4987, 77, Lactobacillus rhamnosus strain Lrh33 CNCM-I-2493_contig00147, whole genome shotgun seq…	1)COV 43.53%, IDENT 89.51%, 1:2108, 2108, Lactobacillus rhamnosus strain Lrh29 Lrh29_contig00449, whole genome shotgun sequence 2)COV 40.14%, IDENT 95.18%, 12:1963, 1952, Lactobacillus rhamnosus strain Lrh29 Lrh29_contig00456, whole genome shotgun sequence 3)COV 8.04%, IDENT 90.03%, 25:414, 390, Lactobacillus rhamnosus strain Lrh29 Lrh29_contig00404, whole genome shotgun sequence 4)COV 3.29%, IDE…	1)COV 100%, IDENT 96.01%, 29094:33956, 4863, Lactobacillus rhamnosus strain Lrh30 Lrh30_contig00028, whole genome shotgun sequence	1)COV 14.95%, IDENT 86.66%, 2963760:2964481, 722, Lactobacillus rhamnosus WGS project CBZU00000000 data, strain BPL15, CONTIG000001, whole genome shotgun sequence 2)COV 9.73%, IDENT 84.14%, 2962364:2962836, 473, Lactobacillus rhamnosus WGS project CBZU00000000 data, strain BPL15, CONTIG000001, whole genome shotgun sequence 3)COV 6.05%, IDENT 97.62%, 2959628:2959921, 294, Lactobacillus rhamnosus W…	1)COV 14.95%, IDENT 86.66%, 1401680:1402401, 722, Lactobacillus rhamnosus strain BPL5 genome assembly, chromosome: I 2)COV 9.73%, IDENT 84.14%, 1400284:1400756, 473, Lactobacillus rhamnosus strain BPL5 genome assembly, chromosome: I 3)COV 6.05%, IDENT 97.62%, 1397548:1397841, 294, Lactobacillus rhamnosus strain BPL5 genome assembly, chromosome: I	1)COV 14.95%, IDENT 86.66%, 30217:30938, 722, Lactobacillus rhamnosus LMS2-1 genomic scaffold SCAFFOLD1, whole genome shotgun sequence 2)COV 9.79%, IDENT 83.82%, 31859:32334, 476, Lactobacillus rhamnosus LMS2-1 genomic scaffold SCAFFOLD1, whole genome shotgun sequence 3)COV 6.05%, IDENT 97.96%, 34777:35070, 294, Lactobacillus rhamnosus LMS2-1 genomic scaffold SCAFFOLD1, whole genome shotgun seque…	1)COV 63.29%, IDENT 90.29%, 9477:12537, 3061, Lactobacillus rhamnosus strain Lrh23 Lrh23_contig00028, whole genome shotgun sequence 2)COV 16.22%, IDENT 92.27%, 7682:8469, 788, Lactobacillus rhamnosus strain Lrh23 Lrh23_contig00028, whole genome shotgun sequence	1)COV 63.29%, IDENT 90.29%, 28808:31868, 3061, Lactobacillus rhamnosus strain Lrh20 Lrh20_contig00022, whole genome shotgun sequence 2)COV 16.41%, IDENT 91.98%, 32867:33663, 797, Lactobacillus rhamnosus strain Lrh20 Lrh20_contig00022, whole genome shotgun sequence	1)COV 100%, IDENT 96.32%, 7765:12627, 4863, Lactobacillus rhamnosus strain 906_LRHA 120_42037_693991, whole genome shotgun sequence	1)COV 63.29%, IDENT 90.32%, 10715:13775, 3061, Lactobacillus rhamnosus strain 979_LRHA 118_23540_427032, whole genome shotgun sequence 2)COV 16.41%, IDENT 91.98%, 14774:15570, 797, Lactobacillus rhamnosus strain 979_LRHA 118_23540_427032, whole genome shotgun sequence	1)COV 14.95%, IDENT 86.66%, 139952:140673, 722, Lactobacillus rhamnosus strain 526_LRHA 1248_170703_2497277_411_,...,868+, whole genome shotgun sequence 2)COV 9.73%, IDENT 84.14%, 138556:139028, 473, Lactobacillus rhamnosus strain 526_LRHA 1248_170703_2497277_411_,...,868+, whole genome shotgun sequence 3)COV 6.05%, IDENT 97.96%, 135820:136113, 294, Lactobacillus rhamnosus strain 526_LRHA 1248_17…	1)COV 14.95%, IDENT 86.66%, 12360:13081, 722, Lactobacillus rhamnosus strain 870_LRHA 163_42929_784927, whole genome shotgun sequence 2)COV 9.73%, IDENT 84.14%, 10964:11436, 473, Lactobacillus rhamnosus strain 870_LRHA 163_42929_784927, whole genome shotgun sequence 3)COV 6.05%, IDENT 97.96%, 8228:8521, 294, Lactobacillus rhamnosus strain 870_LRHA 163_42929_784927, whole genome shotgun sequence	1)COV 14.95%, IDENT 86.66%, 12363:13084, 722, Lactobacillus rhamnosus strain 769_LRHA 124_42935_906607, whole genome shotgun sequence 2)COV 9.73%, IDENT 84.14%, 10967:11439, 473, Lactobacillus rhamnosus strain 769_LRHA 124_42935_906607, whole genome shotgun sequence 3)COV 6.05%, IDENT 97.96%, 8231:8524, 294, Lactobacillus rhamnosus strain 769_LRHA 124_42935_906607, whole genome shotgun sequence	1)COV 14.95%, IDENT 86.66%, 12363:13084, 722, Lactobacillus rhamnosus strain 988_LRHA 149_42935_1082112, whole genome shotgun sequence 2)COV 9.73%, IDENT 84.36%, 10967:11439, 473, Lactobacillus rhamnosus strain 988_LRHA 149_42935_1082112, whole genome shotgun sequence 3)COV 6.05%, IDENT 97.96%, 8231:8524, 294, Lactobacillus rhamnosus strain 988_LRHA 149_42935_1082112, whole genome shotgun sequence	1)COV 14.95%, IDENT 86.66%, 29852:30573, 722, Lactobacillus rhamnosus strain 943_LRHA 121_42935_706384, whole genome shotgun sequence 2)COV 9.79%, IDENT 84.03%, 31494:31969, 476, Lactobacillus rhamnosus strain 943_LRHA 121_42935_706384, whole genome shotgun sequence 3)COV 6.05%, IDENT 97.96%, 34412:34705, 294, Lactobacillus rhamnosus strain 943_LRHA 121_42935_706384, whole genome shotgun sequence	1)COV 14.95%, IDENT 86.66%, 30306:31027, 722, Lactobacillus rhamnosus strain TMC3115 Scaffold3_1, whole genome shotgun sequence 2)COV 9.79%, IDENT 84.03%, 31948:32423, 476, Lactobacillus rhamnosus strain TMC3115 Scaffold3_1, whole genome shotgun sequence 3)COV 6.05%, IDENT 97.96%, 34866:35159, 294, Lactobacillus rhamnosus strain TMC3115 Scaffold3_1, whole genome shotgun sequence	1)COV 14.95%, IDENT 86.66%, 30306:31027, 722, Lactobacillus rhamnosus strain LR863 Scaffold3_1, whole genome shotgun sequence 2)COV 9.79%, IDENT 84.03%, 31948:32423, 476, Lactobacillus rhamnosus strain LR863 Scaffold3_1, whole genome shotgun sequence 3)COV 6.05%, IDENT 97.96%, 34866:35159, 294, Lactobacillus rhamnosus strain LR863 Scaffold3_1, whole genome shotgun sequence	1)COV 65.37%, IDENT 96.23%, 4956:8134, 3179, Lactobacillus rhamnosus strain BFE5264, complete genome 2)COV 32.18%, IDENT 96.17%, 9312:10875, 1564, Lactobacillus rhamnosus strain BFE5264, complete genome	0	1)COV 100%, IDENT 95.83%, 11905:16767, 4863, Lactobacillus rhamnosus strain ASCC 3016 contig_4, whole genome shotgun sequence	1)COV 14.95%, IDENT 85.56%, 14621:15342, 722, Lactobacillus rhamnosus strain Lr108 contig00169, whole genome shotgun sequence 2)COV 9.77%, IDENT 87.16%, 13225:13697, 473, Lactobacillus rhamnosus strain Lr108 contig00169, whole genome shotgun sequence 3)COV 6.05%, IDENT 98.98%, 10489:10782, 294, Lactobacillus rhamnosus strain Lr108 contig00169, whole genome shotgun sequence	1)COV 14.95%, IDENT 85.56%, 14621:15342, 722, Lactobacillus rhamnosus strain Lrh5 Lrh5_contig00169, whole genome shotgun sequence 2)COV 9.77%, IDENT 87.16%, 13225:13697, 473, Lactobacillus rhamnosus strain Lrh5 Lrh5_contig00169, whole genome shotgun sequence 3)COV 6.05%, IDENT 98.98%, 10489:10782, 294, Lactobacillus rhamnosus strain Lrh5 Lrh5_contig00169, whole genome shotgun sequence	1)COV 44.17%, IDENT 89.66%, 3707:5845, 2139, Lactobacillus rhamnosus strain Lrh27 Lrh27_contig00037, whole genome shotgun sequence 2)COV 3.29%, IDENT 96.25%, 1105:1264, 160, Lactobacillus rhamnosus strain Lrh27 Lrh27_contig00037, whole genome shotgun sequence	1)COV 43.99%, IDENT 92.71%, 139101:141239, 2139, Lactobacillus rhamnosus L34 contig00014, whole genome shotgun sequence 2)COV 1.58%, IDENT 94.81%, 136582:136658, 77, Lactobacillus rhamnosus L34 contig00014, whole genome shotgun sequence	1)COV 43.99%, IDENT 92.71%, 139134:141272, 2139, Lactobacillus rhamnosus L35 contig00024, whole genome shotgun sequence 2)COV 1.58%, IDENT 94.81%, 136615:136691, 77, Lactobacillus rhamnosus L35 contig00024, whole genome shotgun sequence	1)COV 43.99%, IDENT 92.99%, 11327:13465, 2139, UNVERIFIED_ORG: Lactobacillus rhamnosus strain NRRL B-442 Seq22, whole genome shotgun sequence 2)COV 1.58%, IDENT 96.10%, 8808:8884, 77, UNVERIFIED_ORG: Lactobacillus rhamnosus strain NRRL B-442 Seq22, whole genome shotgun sequence	1)COV 43.99%, IDENT 92.99%, 11204:13342, 2139, Lactobacillus rhamnosus strain Lrh21 Lrh21_contig00025, whole genome shotgun sequence 2)COV 1.58%, IDENT 96.10%, 8685:8761, 77, Lactobacillus rhamnosus strain Lrh21 Lrh21_contig00025, whole genome shotgun sequence	1)COV 43.99%, IDENT 92.94%, 11204:13341, 2138, Lactobacillus rhamnosus DSM 20021 = JCM 1136 = NBRC 3425 DNA, contig: JCM1136.contig00024, whole genome shotgun sequence 2)COV 1.58%, IDENT 96.10%, 8685:8761, 77, Lactobacillus rhamnosus DSM 20021 = JCM 1136 = NBRC 3425 DNA, contig: JCM1136.contig00024, whole genome shotgun sequence	1)COV 43.99%, IDENT 92.99%, 11283:13421, 2139, Lactobacillus rhamnosus DSM 20021 = JCM 1136 = NBRC 3425 strain DSM 20021 Scaffold22, whole genome shotgun sequence 2)COV 1.58%, IDENT 96.10%, 8764:8840, 77, Lactobacillus rhamnosus DSM 20021 = JCM 1136 = NBRC 3425 strain DSM 20021 Scaffold22, whole genome shotgun sequence	1)COV 43.99%, IDENT 92.99%, 11200:13338, 2139, Lactobacillus rhamnosus strain Lrh15 Lrh15_contig00022, whole genome shotgun sequence 2)COV 1.58%, IDENT 96.10%, 8681:8757, 77, Lactobacillus rhamnosus strain Lrh15 Lrh15_contig00022, whole genome shotgun sequence	1)COV 43.99%, IDENT 92.99%, 11208:13346, 2139, Lactobacillus rhamnosus strain Lrh12 Lrh12_contig00283, whole genome shotgun sequence 2)COV 1.58%, IDENT 96.10%, 8689:8765, 77, Lactobacillus rhamnosus strain Lrh12 Lrh12_contig00283, whole genome shotgun sequence	1)COV 43.99%, IDENT 92.99%, 11324:13462, 2139, Lactobacillus rhamnosus strain DS15_11 DS15_11_21_length_40820_cov_36.585555, whole genome shotgun sequence 2)COV 1.58%, IDENT 96.10%, 8805:8881, 77, Lactobacillus rhamnosus strain DS15_11 DS15_11_21_length_40820_cov_36.585555, whole genome shotgun sequence	1)COV 43.99%, IDENT 92.99%, 11324:13462, 2139, Lactobacillus rhamnosus strain DS14_11 DS14_11_20_length_40820_cov_50.224387, whole genome shotgun sequence 2)COV 1.58%, IDENT 96.10%, 8805:8881, 77, Lactobacillus rhamnosus strain DS14_11 DS14_11_20_length_40820_cov_50.224387, whole genome shotgun sequence	1)COV 44.01%, IDENT 92.85%, 865670:867807, 2138, Lactobacillus rhamnosus strain ATCC 11443 chromosome, complete genome 2)COV 1.52%, IDENT 97.30%, 870249:870322, 74, Lactobacillus rhamnosus strain ATCC 11443 chromosome, complete genome	1)COV 43.99%, IDENT 92.99%, 864474:866612, 2139, Lactobacillus rhamnosus LOCK908, complete genome 2)COV 1.52%, IDENT 97.30%, 869055:869128, 74, Lactobacillus rhamnosus LOCK908, complete genome
orf_00015	1)COV 100.00%, IDENT 100.00%, 6450:8366, 1917, Lactobacillus rhamnosus strain DS9_11 DS9_11_21_length_28013_cov_32.000108, whole genome shotgun sequence 2)COV 81.79%, IDENT 93.11%, 15240:16805, 1566, Lactobacillus rhamnosus strain DS9_11 DS9_11_22_length_17028_cov_49.497900, whole genome shotgun sequence	1)COV 100.00%, IDENT 100.00%, 32784:34700, 1917, Lactobacillus rhamnosus strain CLS17 contig00023, whole genome shotgun sequence 2)COV 81.79%, IDENT 93.11%, 5001:6566, 1566, Lactobacillus rhamnosus strain CLS17 contig00026, whole genome shotgun sequence	1)COV 100.00%, IDENT 100.00%, 32911:34827, 1917, Lactobacillus rhamnosus strain DS12_11 DS12_11_18_length_35050_cov_29.705609, whole genome shotgun sequence 2)COV 81.79%, IDENT 93.11%, 224:1789, 1566, Lactobacillus rhamnosus strain DS12_11 DS12_11_11_length_103977_cov_47.283929, whole genome shotgun sequence	1)COV 100.00%, IDENT 100.00%, 33207:35123, 1917, Lactobacillus rhamnosus strain ASCC 3029 contig_16, whole genome shotgun sequence 2)COV 81.79%, IDENT 93.11%, 31337:32902, 1566, Lactobacillus rhamnosus strain ASCC 3029 contig_2, whole genome shotgun sequence	1)COV 100.00%, IDENT 100.00%, 80761:82677, 1917, Lactobacillus rhamnosus strain B1 scaffold11.1, whole genome shotgun sequence 2)COV 81.79%, IDENT 93.11%, 102204:103769, 1566, Lactobacillus rhamnosus strain B1 scaffold6.1, whole genome shotgun sequence	1)COV 100.00%, IDENT 100.00%, 363:2279, 1917, Lactobacillus rhamnosus strain Lrh10 Lrh10_contig00050, whole genome shotgun sequence 2)COV 81.79%, IDENT 93.11%, 68803:70368, 1566, Lactobacillus rhamnosus strain Lrh10 Lrh10_contig00035, whole genome shotgun sequence	1)COV 100.00%, IDENT 100.00%, 32911:34827, 1917, Lactobacillus rhamnosus strain DS18_11 DS18_11_17_length_35050_cov_277.155084, whole genome shotgun sequence 2)COV 81.79%, IDENT 93.11%, 224:1789, 1566, Lactobacillus rhamnosus strain DS18_11 DS18_11_11_length_103977_cov_352.669196, whole genome shotgun sequence	1)COV 100.00%, IDENT 100.00%, 32911:34827, 1917, Lactobacillus rhamnosus strain DS3_11 DS3_11_18_length_35050_cov_35.002119, whole genome shotgun sequence 2)COV 81.79%, IDENT 93.11%, 224:1789, 1566, Lactobacillus rhamnosus strain DS3_11 DS3_11_11_length_103977_cov_33.000741, whole genome shotgun sequence	1)COV 100.00%, IDENT 100.00%, 32941:34857, 1917, Lactobacillus rhamnosus strain ARJD NODE_20_length_35030_cov_43.3938, whole genome shotgun sequence 2)COV 81.79%, IDENT 93.11%, 31396:32961, 1566, Lactobacillus rhamnosus strain ARJD NODE_22_length_33134_cov_90.8118, whole genome shotgun sequence	1)COV 85.92%, IDENT 100.00%, 1:1647, 1647, Lactobacillus rhamnosus R0011 contig8, whole genome shotgun sequence 2)COV 81.79%, IDENT 93.11%, 6324:7889, 1566, Lactobacillus rhamnosus R0011 contig7, whole genome shotgun sequence	1)COV 62.08%, IDENT 99.08%, 33373:34562, 1190, Lactobacillus rhamnosus ATCC 21052 genomic scaffold Scfld676, whole genome shotgun sequence 2)COV 26.24%, IDENT 100.00%, 32860:33362, 503, Lactobacillus rhamnosus ATCC 21052 genomic scaffold Scfld676, whole genome shotgun sequence 3)COV 24.41%, IDENT 94.02%, 74758:75224, 467, Lactobacillus rhamnosus ATCC 21052 genomic scaffold Scfld154, whole genome …	1)COV 100.00%, IDENT 100.00%, 1091:3007, 1917, Lactobacillus rhamnosus strain IBL027 Contig53, whole genome shotgun sequence	1)COV 53.52%, IDENT 100.00%, 1:1026, 1026, Lactobacillus rhamnosus strain Lr032 contig00617, whole genome shotgun sequence 2)COV 34.48%, IDENT 93.19%, 2476:3135, 660, Lactobacillus rhamnosus strain Lr032 contig00379, whole genome shotgun sequence 3)COV 34.27%, IDENT 100.00%, 1:657, 657, Lactobacillus rhamnosus strain Lr032 contig01049, whole genome shotgun sequence	1)COV 100.00%, IDENT 100.00%, 2243676:2245592, 1917, Lactobacillus rhamnosus strain Pen, complete genome	1)COV 58.11%, IDENT 90.48%, 11242:12354, 1113, Lactobacillus rhamnosus strain Lrh33 CNCM-I-2493_contig00206, whole genome shotgun sequence 2)COV 3.86%, IDENT 95.95%, 10792:10865, 74, Lactobacillus rhamnosus strain Lrh33 CNCM-I-2493_contig00206, whole genome shotgun sequence	1)COV 23.89%, IDENT 88.86%, 1:456, 456, Lactobacillus rhamnosus strain Lrh29 Lrh29_contig00088, whole genome shotgun sequence 2)COV 22.27%, IDENT 85.71%, 391:815, 425, Lactobacillus rhamnosus strain Lrh29 Lrh29_contig00056, whole genome shotgun sequence 3)COV 6.83%, IDENT 89.31%, 850:980, 131, Lactobacillus rhamnosus strain Lrh29 Lrh29_contig00428, whole genome shotgun sequence	1)COV 58.48%, IDENT 88.94%, 34767:35882, 1116, Lactobacillus rhamnosus strain Lrh30 Lrh30_contig00028, whole genome shotgun sequence 2)COV 58.42%, IDENT 82.77%, 27269:28384, 1116, Lactobacillus rhamnosus strain Lrh30 Lrh30_contig00037, whole genome shotgun sequence 3)COV 22.22%, IDENT 98.83%, 33957:34382, 426, Lactobacillus rhamnosus strain Lrh30 Lrh30_contig00028, whole genome shotgun sequence	1)COV 58.06%, IDENT 93.62%, 2957696:2958808, 1113, Lactobacillus rhamnosus WGS project CBZU00000000 data, strain BPL15, CONTIG000001, whole genome shotgun sequence 2)COV 22.33%, IDENT 95.56%, 2959200:2959627, 428, Lactobacillus rhamnosus WGS project CBZU00000000 data, strain BPL15, CONTIG000001, whole genome shotgun sequence	1)COV 58.06%, IDENT 93.62%, 1395616:1396728, 1113, Lactobacillus rhamnosus strain BPL5 genome assembly, chromosome: I 2)COV 22.33%, IDENT 95.56%, 1397120:1397547, 428, Lactobacillus rhamnosus strain BPL5 genome assembly, chromosome: I	1)COV 58.32%, IDENT 84.08%, 695415:696530, 1116, Lactobacillus rhamnosus LMS2-1 genomic scaffold SCAFFOLD1, whole genome shotgun sequence 2)COV 58.11%, IDENT 91.11%, 35872:36984, 1113, Lactobacillus rhamnosus LMS2-1 genomic scaffold SCAFFOLD1, whole genome shotgun sequence 3)COV 22.17%, IDENT 97.65%, 35071:35495, 425, Lactobacillus rhamnosus LMS2-1 genomic scaffold SCAFFOLD1, whole genome shotgun…	1)COV 100%, IDENT 91.35%, 5755:7670, 1916, Lactobacillus rhamnosus strain Lrh23 Lrh23_contig00028, whole genome shotgun sequence 2)COV 58.42%, IDENT 82.77%, 90704:91819, 1116, Lactobacillus rhamnosus strain Lrh23 Lrh23_contig00010, whole genome shotgun sequence	1)COV 100%, IDENT 91.35%, 33675:35590, 1916, Lactobacillus rhamnosus strain Lrh20 Lrh20_contig00022, whole genome shotgun sequence 2)COV 58.42%, IDENT 82.77%, 139288:140403, 1116, Lactobacillus rhamnosus strain Lrh20 Lrh20_contig00008, whole genome shotgun sequence	1)COV 58.22%, IDENT 94.09%, 5851:6963, 1113, Lactobacillus rhamnosus strain 906_LRHA 120_42037_693991, whole genome shotgun sequence 2)COV 22.33%, IDENT 98.83%, 7337:7764, 428, Lactobacillus rhamnosus strain 906_LRHA 120_42037_693991, whole genome shotgun sequence	1)COV 22.27%, IDENT 85.48%, 15582:16005, 424, Lactobacillus rhamnosus strain 979_LRHA 118_23540_427032, whole genome shotgun sequence 2)COV 12.05%, IDENT 81.39%, 17267:17494, 228, Lactobacillus rhamnosus strain 979_LRHA 118_23540_427032, whole genome shotgun sequence	1)COV 100%, IDENT 93.69%, 133903:135819, 1917, Lactobacillus rhamnosus strain 526_LRHA 1248_170703_2497277_411_,...,868+, whole genome shotgun sequence	1)COV 100%, IDENT 93.69%, 6311:8227, 1917, Lactobacillus rhamnosus strain 870_LRHA 163_42929_784927, whole genome shotgun sequence	1)COV 100%, IDENT 93.69%, 6314:8230, 1917, Lactobacillus rhamnosus strain 769_LRHA 124_42935_906607, whole genome shotgun sequence	1)COV 100%, IDENT 93.69%, 6314:8230, 1917, Lactobacillus rhamnosus strain 988_LRHA 149_42935_1082112, whole genome shotgun sequence	1)COV 100%, IDENT 93.69%, 34706:36622, 1917, Lactobacillus rhamnosus strain 943_LRHA 121_42935_706384, whole genome shotgun sequence	1)COV 100%, IDENT 93.69%, 35160:37076, 1917, Lactobacillus rhamnosus strain TMC3115 Scaffold3_1, whole genome shotgun sequence	1)COV 100%, IDENT 93.69%, 35160:37076, 1917, Lactobacillus rhamnosus strain LR863 Scaffold3_1, whole genome shotgun sequence	1)COV 23.21%, IDENT 87.42%, 11011:11453, 443, Lactobacillus rhamnosus strain BFE5264, complete genome 2)COV 6.73%, IDENT 93.80%, 304593:304721, 129, Lactobacillus rhamnosus strain BFE5264, complete genome	1)COV 56.70%, IDENT 83.35%, 1:1082, 1082, Lactobacillus rhamnosus strain 40f contig00062, whole genome shotgun sequence 2)COV 53.26%, IDENT 82.76%, 3:1019, 1017, Lactobacillus rhamnosus strain 40f contig00067, whole genome shotgun sequence	1)COV 58.32%, IDENT 86.85%, 17569:18684, 1116, Lactobacillus rhamnosus strain ASCC 3016 contig_4, whole genome shotgun sequence 2)COV 58.11%, IDENT 87.34%, 33:1145, 1113, Lactobacillus rhamnosus strain ASCC 3016 contig_6, whole genome shotgun sequence 3)COV 22.17%, IDENT 99.53%, 16768:17192, 425, Lactobacillus rhamnosus strain ASCC 3016 contig_4, whole genome shotgun sequence 4)COV 3.86%, IDENT 9…	1)COV 58.22%, IDENT 93.37%, 8431:9543, 1113, Lactobacillus rhamnosus strain Lr108 contig00169, whole genome shotgun sequence 2)COV 22.22%, IDENT 98.59%, 10063:10488, 426, Lactobacillus rhamnosus strain Lr108 contig00169, whole genome shotgun sequence	1)COV 58.22%, IDENT 93.37%, 8431:9543, 1113, Lactobacillus rhamnosus strain Lrh5 Lrh5_contig00169, whole genome shotgun sequence 2)COV 22.22%, IDENT 98.59%, 10063:10488, 426, Lactobacillus rhamnosus strain Lrh5 Lrh5_contig00169, whole genome shotgun sequence	1)COV 30.88%, IDENT 88.51%, 24:613, 590, Lactobacillus rhamnosus strain Lrh27 Lrh27_contig00001, whole genome shotgun sequence 2)COV 22.27%, IDENT 85.71%, 545:969, 425, Lactobacillus rhamnosus strain Lrh27 Lrh27_contig00037, whole genome shotgun sequence 3)COV 8.29%, IDENT 86.79%, 24:179, 156, Lactobacillus rhamnosus strain Lrh27 Lrh27_contig00037, whole genome shotgun sequence	0	0	0	0	0	0	0	0	0	0	0	0
orf_00016	1)COV 100.00%, IDENT 99.76%, 3495:6449, 2955, Lactobacillus rhamnosus strain DS9_11 DS9_11_21_length_28013_cov_32.000108, whole genome shotgun sequence 2)COV 19.19%, IDENT 96.30%, 1:567, 567, Lactobacillus rhamnosus strain DS9_11 DS9_11_41_length_567_cov_42.895455, whole genome shotgun sequence 3)COV 12.62%, IDENT 86.60%, 1:373, 373, Lactobacillus rhamnosus strain DS9_11 DS9_11_14_length_49351_co…	1)COV 100.00%, IDENT 100.00%, 34701:37655, 2955, Lactobacillus rhamnosus strain CLS17 contig00023, whole genome shotgun sequence 2)COV 47.95%, IDENT 93.51%, 3586:5000, 1415, Lactobacillus rhamnosus strain CLS17 contig00026, whole genome shotgun sequence	1)COV 80.88%, IDENT 100.00%, 3495:5884, 2390, Lactobacillus rhamnosus strain DS12_11 DS12_11_25_length_5884_cov_27.173354, whole genome shotgun sequence 2)COV 28.83%, IDENT 90.49%, 48942:49791, 850, Lactobacillus rhamnosus strain DS12_11 DS12_11_14_length_49791_cov_39.076575, whole genome shotgun sequence 3)COV 20.17%, IDENT 98.83%, 1:596, 596, Lactobacillus rhamnosus strain DS12_11 DS12_11_49_le…	1)COV 100%, IDENT 99.66%, 35124:38081, 2958, Lactobacillus rhamnosus strain ASCC 3029 contig_16, whole genome shotgun sequence 2)COV 46.87%, IDENT 94.08%, 32903:34287, 1385, Lactobacillus rhamnosus strain ASCC 3029 contig_2, whole genome shotgun sequence	1)COV 100.00%, IDENT 99.97%, 82678:85632, 2955, Lactobacillus rhamnosus strain B1 scaffold11.1, whole genome shotgun sequence 2)COV 46.87%, IDENT 94.08%, 103770:105154, 1385, Lactobacillus rhamnosus strain B1 scaffold6.1, whole genome shotgun sequence	1)COV 76.58%, IDENT 100.00%, 3369:5631, 2263, Lactobacillus rhamnosus strain Lrh10 Lrh10_contig00021, whole genome shotgun sequence 2)COV 23.42%, IDENT 89.88%, 2:693, 692, Lactobacillus rhamnosus strain Lrh10 Lrh10_contig00009, whole genome shotgun sequence 3)COV 12.25%, IDENT 100.00%, 1:362, 362, Lactobacillus rhamnosus strain Lrh10 Lrh10_contig00050, whole genome shotgun sequence 4)COV 12.25%, …	1)COV 65.75%, IDENT 100.00%, 1:1943, 1943, Lactobacillus rhamnosus strain DS18_11 DS18_11_26_length_5437_cov_309.387194, whole genome shotgun sequence 2)COV 35.30%, IDENT 97.32%, 1:1043, 1043, Lactobacillus rhamnosus strain DS18_11 DS18_11_38_length_1043_cov_883.704148, whole genome shotgun sequence 3)COV 13.71%, IDENT 85.19%, 62271:62673, 403, Lactobacillus rhamnosus strain DS18_11 DS18_11_13_le…	1)COV 65.75%, IDENT 100.00%, 3495:5437, 1943, Lactobacillus rhamnosus strain DS3_11 DS3_11_26_length_5437_cov_40.603578, whole genome shotgun sequence 2)COV 35.30%, IDENT 97.32%, 1:1043, 1043, Lactobacillus rhamnosus strain DS3_11 DS3_11_31_length_1043_cov_79.600437, whole genome shotgun sequence 3)COV 13.71%, IDENT 85.19%, 48942:49344, 403, Lactobacillus rhamnosus strain DS3_11 DS3_11_14_length_…	1)COV 74.11%, IDENT 100.00%, 1:2190, 2190, Lactobacillus rhamnosus strain ARJD NODE_26_length_5635_cov_42.8687, whole genome shotgun sequence 2)COV 25.25%, IDENT 98.66%, 1:746, 746, Lactobacillus rhamnosus strain ARJD NODE_34_length_746_cov_142.628, whole genome shotgun sequence 3)COV 20.98%, IDENT 89.03%, 1:620, 620, Lactobacillus rhamnosus strain ARJD NODE_5_length_202983_cov_19.7416, whole gen…	1)COV 100.00%, IDENT 98.92%, 3369:6323, 2955, Lactobacillus rhamnosus R0011 contig7, whole genome shotgun sequence 2)COV 24.50%, IDENT 88.95%, 3587:4308, 722, Lactobacillus rhamnosus R0011 contig10, whole genome shotgun sequence	1)COV 70.73%, IDENT 100.00%, 3402:5491, 2090, Lactobacillus rhamnosus ATCC 21052 genomic scaffold Scfld103, whole genome shotgun sequence 2)COV 20.98%, IDENT 99.35%, 1:620, 620, Lactobacillus rhamnosus ATCC 21052 genomic scaffold Scfld9, whole genome shotgun sequence 3)COV 17.50%, IDENT 85.49%, 48926:49440, 515, Lactobacillus rhamnosus ATCC 21052 genomic scaffold Scfld816, whole genome shotgun se…	1)COV 37.36%, IDENT 99.91%, 1:1104, 1104, Lactobacillus rhamnosus strain IBL027 Contig58, whole genome shotgun sequence 2)COV 36.89%, IDENT 99.72%, 1:1090, 1090, Lactobacillus rhamnosus strain IBL027 Contig53, whole genome shotgun sequence 3)COV 26.50%, IDENT 99.87%, 1:783, 783, Lactobacillus rhamnosus strain IBL027 Contig46, whole genome shotgun sequence 4)COV 24.09%, IDENT 100.00%, 1:712, 712, …	1)COV 55.67%, IDENT 100.00%, 3369:5013, 1645, Lactobacillus rhamnosus strain Lr032 contig00020, whole genome shotgun sequence 2)COV 23.42%, IDENT 89.88%, 2:693, 692, Lactobacillus rhamnosus strain Lr032 contig01019, whole genome shotgun sequence 3)COV 18.85%, IDENT 100.00%, 1:557, 557, Lactobacillus rhamnosus strain Lr032 contig00197, whole genome shotgun sequence	1)COV 100.00%, IDENT 100.00%, 2240721:2243675, 2955, Lactobacillus rhamnosus strain Pen, complete genome	1)COV 46.87%, IDENT 94.51%, 12355:13739, 1385, Lactobacillus rhamnosus strain Lrh33 CNCM-I-2493_contig00206, whole genome shotgun sequence	1)COV 20.20%, IDENT 86.10%, 1:596, 596, Lactobacillus rhamnosus strain Lrh29 Lrh29_contig00059, whole genome shotgun sequence 2)COV 16.55%, IDENT 77.30%, 1224:1700, 477, Lactobacillus rhamnosus strain Lrh29 Lrh29_contig00420, whole genome shotgun sequence	1)COV 72.42%, IDENT 78.36%, 24966:27064, 2099, Lactobacillus rhamnosus strain Lrh30 Lrh30_contig00037, whole genome shotgun sequence 2)COV 54.75%, IDENT 95.12%, 35883:37499, 1617, Lactobacillus rhamnosus strain Lrh30 Lrh30_contig00028, whole genome shotgun sequence 3)COV 43.18%, IDENT 89.42%, 37356:38624, 1269, Lactobacillus rhamnosus strain Lrh30 Lrh30_contig00028, whole genome shotgun sequence	1)COV 100%, IDENT 92.40%, 2954741:2957695, 2955, Lactobacillus rhamnosus WGS project CBZU00000000 data, strain BPL15, CONTIG000001, whole genome shotgun sequence	1)COV 100%, IDENT 92.40%, 1392661:1395615, 2955, Lactobacillus rhamnosus strain BPL5 genome assembly, chromosome: I	1)COV 46.16%, IDENT 77.05%, 693877:695210, 1334, Lactobacillus rhamnosus LMS2-1 genomic scaffold SCAFFOLD1, whole genome shotgun sequence 2)COV 45.85%, IDENT 95.87%, 36985:38339, 1355, Lactobacillus rhamnosus LMS2-1 genomic scaffold SCAFFOLD1, whole genome shotgun sequence 3)COV 40.81%, IDENT 89.80%, 38310:39510, 1201, Lactobacillus rhamnosus LMS2-1 genomic scaffold SCAFFOLD1, whole genome shotgu…	1)COV 72.42%, IDENT 78.41%, 88401:90499, 2099, Lactobacillus rhamnosus strain Lrh23 Lrh23_contig00010, whole genome shotgun sequence 2)COV 47.28%, IDENT 94.20%, 4358:5754, 1397, Lactobacillus rhamnosus strain Lrh23 Lrh23_contig00028, whole genome shotgun sequence 3)COV 45.85%, IDENT 91.51%, 3025:4374, 1350, Lactobacillus rhamnosus strain Lrh23 Lrh23_contig00028, whole genome shotgun sequence	1)COV 72.42%, IDENT 78.41%, 136985:139083, 2099, Lactobacillus rhamnosus strain Lrh20 Lrh20_contig00008, whole genome shotgun sequence 2)COV 47.28%, IDENT 94.20%, 35591:36987, 1397, Lactobacillus rhamnosus strain Lrh20 Lrh20_contig00022, whole genome shotgun sequence 3)COV 45.85%, IDENT 91.51%, 36971:38320, 1350, Lactobacillus rhamnosus strain Lrh20 Lrh20_contig00022, whole genome shotgun sequence	1)COV 100%, IDENT 93.39%, 2896:5850, 2955, Lactobacillus rhamnosus strain 906_LRHA 120_42037_693991, whole genome shotgun sequence	1)COV 47.31%, IDENT 93.78%, 17495:18891, 1397, Lactobacillus rhamnosus strain 979_LRHA 118_23540_427032, whole genome shotgun sequence 2)COV 45.85%, IDENT 91.44%, 18875:20224, 1350, Lactobacillus rhamnosus strain 979_LRHA 118_23540_427032, whole genome shotgun sequence 3)COV 0.95%, IDENT 100.00%, 656:683, 28, Lactobacillus rhamnosus strain 979_LRHA 378_19234_330674, whole genome shotgun sequence	1)COV 100%, IDENT 92.40%, 130948:133902, 2955, Lactobacillus rhamnosus strain 526_LRHA 1248_170703_2497277_411_,...,868+, whole genome shotgun sequence	1)COV 100%, IDENT 92.40%, 3356:6310, 2955, Lactobacillus rhamnosus strain 870_LRHA 163_42929_784927, whole genome shotgun sequence	1)COV 100%, IDENT 92.40%, 3359:6313, 2955, Lactobacillus rhamnosus strain 769_LRHA 124_42935_906607, whole genome shotgun sequence	1)COV 100%, IDENT 92.40%, 3359:6313, 2955, Lactobacillus rhamnosus strain 988_LRHA 149_42935_1082112, whole genome shotgun sequence	1)COV 100%, IDENT 92.40%, 36623:39577, 2955, Lactobacillus rhamnosus strain 943_LRHA 121_42935_706384, whole genome shotgun sequence	1)COV 100%, IDENT 92.40%, 37077:40031, 2955, Lactobacillus rhamnosus strain TMC3115 Scaffold3_1, whole genome shotgun sequence	1)COV 100%, IDENT 92.40%, 37077:40031, 2955, Lactobacillus rhamnosus strain LR863 Scaffold3_1, whole genome shotgun sequence	1)COV 37.73%, IDENT 85.11%, 14102:15211, 1110, Lactobacillus rhamnosus strain BFE5264, complete genome 2)COV 37.73%, IDENT 85.11%, 306906:308015, 1110, Lactobacillus rhamnosus strain BFE5264, complete genome	1)COV 36.45%, IDENT 82.82%, 679:1746, 1068, Lactobacillus rhamnosus strain 40f contig00058, whole genome shotgun sequence 2)COV 25.82%, IDENT 77.46%, 387:1122, 736, Lactobacillus rhamnosus strain 40f contig00064, whole genome shotgun sequence 3)COV 21.52%, IDENT 77.67%, 245:871, 627, Lactobacillus rhamnosus strain 40f contig00051, whole genome shotgun sequence 4)COV 13.98%, IDENT 92.98%, 1126:153…	1)COV 46.87%, IDENT 94.51%, 55:1439, 1385, Lactobacillus rhamnosus strain ASCC 3016 contig_11, whole genome shotgun sequence	1)COV 53.54%, IDENT 94.31%, 6852:8430, 1579, Lactobacillus rhamnosus strain Lr108 contig00169, whole genome shotgun sequence 2)COV 32.83%, IDENT 82.58%, 5902:6862, 961, Lactobacillus rhamnosus strain Lr108 contig00169, whole genome shotgun sequence	1)COV 53.54%, IDENT 94.31%, 6852:8430, 1579, Lactobacillus rhamnosus strain Lrh5 Lrh5_contig00169, whole genome shotgun sequence 2)COV 32.83%, IDENT 82.58%, 5902:6862, 961, Lactobacillus rhamnosus strain Lrh5 Lrh5_contig00169, whole genome shotgun sequence	1)COV 33.10%, IDENT 81.70%, 1146:2110, 965, Lactobacillus rhamnosus strain Lrh27 Lrh27_contig00072, whole genome shotgun sequence 2)COV 32.12%, IDENT 86.09%, 1239:2172, 934, Lactobacillus rhamnosus strain Lrh27 Lrh27_contig00071, whole genome shotgun sequence	0	0	0	0	0	0	0	0	0	0	0	0
orf_00017	1)COV 100.00%, IDENT 100.00%, 3150:3479, 330, Lactobacillus rhamnosus strain DS9_11 DS9_11_21_length_28013_cov_32.000108, whole genome shotgun sequence	1)COV 100.00%, IDENT 100.00%, 37671:38000, 330, Lactobacillus rhamnosus strain CLS17 contig00023, whole genome shotgun sequence	1)COV 100.00%, IDENT 100.00%, 3150:3479, 330, Lactobacillus rhamnosus strain DS12_11 DS12_11_25_length_5884_cov_27.173354, whole genome shotgun sequence	1)COV 100.00%, IDENT 100.00%, 38097:38426, 330, Lactobacillus rhamnosus strain ASCC 3029 contig_16, whole genome shotgun sequence	1)COV 100.00%, IDENT 100.00%, 85648:85977, 330, Lactobacillus rhamnosus strain B1 scaffold11.1, whole genome shotgun sequence	1)COV 100.00%, IDENT 100.00%, 3024:3353, 330, Lactobacillus rhamnosus strain Lrh10 Lrh10_contig00021, whole genome shotgun sequence	1)COV 100.00%, IDENT 100.00%, 1959:2288, 330, Lactobacillus rhamnosus strain DS18_11 DS18_11_26_length_5437_cov_309.387194, whole genome shotgun sequence	1)COV 100.00%, IDENT 100.00%, 3150:3479, 330, Lactobacillus rhamnosus strain DS3_11 DS3_11_26_length_5437_cov_40.603578, whole genome shotgun sequence	1)COV 100.00%, IDENT 100.00%, 2206:2535, 330, Lactobacillus rhamnosus strain ARJD NODE_26_length_5635_cov_42.8687, whole genome shotgun sequence	1)COV 100.00%, IDENT 100.00%, 3024:3353, 330, Lactobacillus rhamnosus R0011 contig7, whole genome shotgun sequence	1)COV 100.00%, IDENT 100.00%, 3057:3386, 330, Lactobacillus rhamnosus ATCC 21052 genomic scaffold Scfld103, whole genome shotgun sequence	1)COV 100.00%, IDENT 100.00%, 799:1128, 330, Lactobacillus rhamnosus strain IBL027 Contig46, whole genome shotgun sequence	1)COV 100.00%, IDENT 100.00%, 3024:3353, 330, Lactobacillus rhamnosus strain Lr032 contig00020, whole genome shotgun sequence	1)COV 100.00%, IDENT 100.00%, 2240376:2240705, 330, Lactobacillus rhamnosus strain Pen, complete genome	0	1)COV 32.42%, IDENT 98.13%, 7504:7610, 107, Lactobacillus rhamnosus strain Lrh29 Lrh29_contig00220, whole genome shotgun sequence	1)COV 100.00%, IDENT 94.55%, 38640:38969, 330, Lactobacillus rhamnosus strain Lrh30 Lrh30_contig00028, whole genome shotgun sequence 2)COV 64.55%, IDENT 90.14%, 24077:24289, 213, Lactobacillus rhamnosus strain Lrh30 Lrh30_contig00037, whole genome shotgun sequence	1)COV 100.00%, IDENT 100.00%, 2954396:2954725, 330, Lactobacillus rhamnosus WGS project CBZU00000000 data, strain BPL15, CONTIG000001, whole genome shotgun sequence	1)COV 100.00%, IDENT 100.00%, 1392316:1392645, 330, Lactobacillus rhamnosus strain BPL5 genome assembly, chromosome: I	1)COV 100.00%, IDENT 93.64%, 39526:39855, 330, Lactobacillus rhamnosus LMS2-1 genomic scaffold SCAFFOLD1, whole genome shotgun sequence	1)COV 100.00%, IDENT 100.00%, 2680:3009, 330, Lactobacillus rhamnosus strain Lrh23 Lrh23_contig00028, whole genome shotgun sequence 2)COV 64.55%, IDENT 90.14%, 87512:87724, 213, Lactobacillus rhamnosus strain Lrh23 Lrh23_contig00010, whole genome shotgun sequence	1)COV 100.00%, IDENT 100.00%, 38336:38665, 330, Lactobacillus rhamnosus strain Lrh20 Lrh20_contig00022, whole genome shotgun sequence 2)COV 64.55%, IDENT 90.14%, 136096:136308, 213, Lactobacillus rhamnosus strain Lrh20 Lrh20_contig00008, whole genome shotgun sequence	1)COV 100.00%, IDENT 94.55%, 2551:2880, 330, Lactobacillus rhamnosus strain 906_LRHA 120_42037_693991, whole genome shotgun sequence	1)COV 100.00%, IDENT 100.00%, 20240:20569, 330, Lactobacillus rhamnosus strain 979_LRHA 118_23540_427032, whole genome shotgun sequence	1)COV 100.00%, IDENT 100.00%, 130603:130932, 330, Lactobacillus rhamnosus strain 526_LRHA 1248_170703_2497277_411_,...,868+, whole genome shotgun sequence	1)COV 100.00%, IDENT 100.00%, 3011:3340, 330, Lactobacillus rhamnosus strain 870_LRHA 163_42929_784927, whole genome shotgun sequence	1)COV 100.00%, IDENT 100.00%, 3014:3343, 330, Lactobacillus rhamnosus strain 769_LRHA 124_42935_906607, whole genome shotgun sequence	1)COV 100.00%, IDENT 100.00%, 3014:3343, 330, Lactobacillus rhamnosus strain 988_LRHA 149_42935_1082112, whole genome shotgun sequence	1)COV 100.00%, IDENT 100.00%, 39593:39922, 330, Lactobacillus rhamnosus strain 943_LRHA 121_42935_706384, whole genome shotgun sequence	1)COV 100.00%, IDENT 100.00%, 40047:40376, 330, Lactobacillus rhamnosus strain TMC3115 Scaffold3_1, whole genome shotgun sequence	1)COV 100.00%, IDENT 100.00%, 40047:40376, 330, Lactobacillus rhamnosus strain LR863 Scaffold3_1, whole genome shotgun sequence	0	1)COV 66.67%, IDENT 87.27%, 1553:1772, 220, Lactobacillus rhamnosus strain 40f contig00051, whole genome shotgun sequence 2)COV 65.45%, IDENT 89.35%, 208934:209149, 216, Lactobacillus rhamnosus strain 40f contig00002, whole genome shotgun sequence 3)COV 63.94%, IDENT 92.89%, 173016:173226, 211, Lactobacillus rhamnosus strain 40f contig00003, whole genome shotgun sequence	0	1)COV 100.00%, IDENT 93.94%, 5557:5886, 330, Lactobacillus rhamnosus strain Lr108 contig00169, whole genome shotgun sequence	1)COV 100.00%, IDENT 93.94%, 5557:5886, 330, Lactobacillus rhamnosus strain Lrh5 Lrh5_contig00169, whole genome shotgun sequence	0	0	0	0	0	0	0	0	0	0	0	0	0
orf_00018	1)COV 100.00%, IDENT 100.00%, 3010:3153, 144, Lactobacillus rhamnosus strain DS9_11 DS9_11_21_length_28013_cov_32.000108, whole genome shotgun sequence	1)COV 100.00%, IDENT 100.00%, 37997:38140, 144, Lactobacillus rhamnosus strain CLS17 contig00023, whole genome shotgun sequence	1)COV 100.00%, IDENT 100.00%, 3010:3153, 144, Lactobacillus rhamnosus strain DS12_11 DS12_11_25_length_5884_cov_27.173354, whole genome shotgun sequence	1)COV 100.00%, IDENT 100.00%, 38423:38566, 144, Lactobacillus rhamnosus strain ASCC 3029 contig_16, whole genome shotgun sequence	1)COV 100.00%, IDENT 100.00%, 85974:86117, 144, Lactobacillus rhamnosus strain B1 scaffold11.1, whole genome shotgun sequence	1)COV 100.00%, IDENT 100.00%, 2884:3027, 144, Lactobacillus rhamnosus strain Lrh10 Lrh10_contig00021, whole genome shotgun sequence	1)COV 100.00%, IDENT 100.00%, 2285:2428, 144, Lactobacillus rhamnosus strain DS18_11 DS18_11_26_length_5437_cov_309.387194, whole genome shotgun sequence	1)COV 100.00%, IDENT 100.00%, 3010:3153, 144, Lactobacillus rhamnosus strain DS3_11 DS3_11_26_length_5437_cov_40.603578, whole genome shotgun sequence	1)COV 100.00%, IDENT 100.00%, 2532:2675, 144, Lactobacillus rhamnosus strain ARJD NODE_26_length_5635_cov_42.8687, whole genome shotgun sequence	1)COV 100.00%, IDENT 100.00%, 2884:3027, 144, Lactobacillus rhamnosus R0011 contig7, whole genome shotgun sequence	1)COV 100.00%, IDENT 100.00%, 2917:3060, 144, Lactobacillus rhamnosus ATCC 21052 genomic scaffold Scfld103, whole genome shotgun sequence	1)COV 100.00%, IDENT 100.00%, 1125:1268, 144, Lactobacillus rhamnosus strain IBL027 Contig46, whole genome shotgun sequence	1)COV 100.00%, IDENT 100.00%, 2884:3027, 144, Lactobacillus rhamnosus strain Lr032 contig00020, whole genome shotgun sequence	1)COV 100.00%, IDENT 100.00%, 2240236:2240379, 144, Lactobacillus rhamnosus strain Pen, complete genome	0	1)COV 100.00%, IDENT 96.53%, 7364:7507, 144, Lactobacillus rhamnosus strain Lrh29 Lrh29_contig00220, whole genome shotgun sequence	1)COV 100.00%, IDENT 97.92%, 38966:39109, 144, Lactobacillus rhamnosus strain Lrh30 Lrh30_contig00028, whole genome shotgun sequence	1)COV 100.00%, IDENT 100.00%, 2954256:2954399, 144, Lactobacillus rhamnosus WGS project CBZU00000000 data, strain BPL15, CONTIG000001, whole genome shotgun sequence	1)COV 100.00%, IDENT 100.00%, 1392176:1392319, 144, Lactobacillus rhamnosus strain BPL5 genome assembly, chromosome: I	1)COV 100.00%, IDENT 97.22%, 39852:39995, 144, Lactobacillus rhamnosus LMS2-1 genomic scaffold SCAFFOLD1, whole genome shotgun sequence	1)COV 100%, IDENT 99.31%, 2539:2683, 145, Lactobacillus rhamnosus strain Lrh23 Lrh23_contig00028, whole genome shotgun sequence	1)COV 100.00%, IDENT 100.00%, 38662:38805, 144, Lactobacillus rhamnosus strain Lrh20 Lrh20_contig00022, whole genome shotgun sequence	1)COV 100.00%, IDENT 97.92%, 2411:2554, 144, Lactobacillus rhamnosus strain 906_LRHA 120_42037_693991, whole genome shotgun sequence	1)COV 100.00%, IDENT 100.00%, 20566:20709, 144, Lactobacillus rhamnosus strain 979_LRHA 118_23540_427032, whole genome shotgun sequence	1)COV 100.00%, IDENT 100.00%, 130463:130606, 144, Lactobacillus rhamnosus strain 526_LRHA 1248_170703_2497277_411_,...,868+, whole genome shotgun sequence	1)COV 100.00%, IDENT 100.00%, 2871:3014, 144, Lactobacillus rhamnosus strain 870_LRHA 163_42929_784927, whole genome shotgun sequence	1)COV 100.00%, IDENT 100.00%, 2874:3017, 144, Lactobacillus rhamnosus strain 769_LRHA 124_42935_906607, whole genome shotgun sequence	1)COV 100.00%, IDENT 100.00%, 2874:3017, 144, Lactobacillus rhamnosus strain 988_LRHA 149_42935_1082112, whole genome shotgun sequence	1)COV 100.00%, IDENT 100.00%, 39919:40062, 144, Lactobacillus rhamnosus strain 943_LRHA 121_42935_706384, whole genome shotgun sequence	1)COV 100.00%, IDENT 100.00%, 40373:40516, 144, Lactobacillus rhamnosus strain TMC3115 Scaffold3_1, whole genome shotgun sequence	1)COV 100.00%, IDENT 100.00%, 40373:40516, 144, Lactobacillus rhamnosus strain LR863 Scaffold3_1, whole genome shotgun sequence	0	0	0	1)COV 100.00%, IDENT 97.22%, 5417:5560, 144, Lactobacillus rhamnosus strain Lr108 contig00169, whole genome shotgun sequence	1)COV 100.00%, IDENT 97.22%, 5417:5560, 144, Lactobacillus rhamnosus strain Lrh5 Lrh5_contig00169, whole genome shotgun sequence	0	0	0	0	0	0	0	0	0	0	0	0	0
orf_00019	1)COV 100.00%, IDENT 100.00%, 2679:2978, 300, Lactobacillus rhamnosus strain DS9_11 DS9_11_21_length_28013_cov_32.000108, whole genome shotgun sequence	1)COV 100.00%, IDENT 100.00%, 38172:38471, 300, Lactobacillus rhamnosus strain CLS17 contig00023, whole genome shotgun sequence	1)COV 100.00%, IDENT 100.00%, 2679:2978, 300, Lactobacillus rhamnosus strain DS12_11 DS12_11_25_length_5884_cov_27.173354, whole genome shotgun sequence	1)COV 100.00%, IDENT 100.00%, 38598:38897, 300, Lactobacillus rhamnosus strain ASCC 3029 contig_16, whole genome shotgun sequence	1)COV 100.00%, IDENT 100.00%, 86149:86448, 300, Lactobacillus rhamnosus strain B1 scaffold11.1, whole genome shotgun sequence	1)COV 100.00%, IDENT 100.00%, 2553:2852, 300, Lactobacillus rhamnosus strain Lrh10 Lrh10_contig00021, whole genome shotgun sequence	1)COV 100.00%, IDENT 100.00%, 2460:2759, 300, Lactobacillus rhamnosus strain DS18_11 DS18_11_26_length_5437_cov_309.387194, whole genome shotgun sequence	1)COV 100.00%, IDENT 100.00%, 2679:2978, 300, Lactobacillus rhamnosus strain DS3_11 DS3_11_26_length_5437_cov_40.603578, whole genome shotgun sequence	1)COV 100.00%, IDENT 100.00%, 2707:3006, 300, Lactobacillus rhamnosus strain ARJD NODE_26_length_5635_cov_42.8687, whole genome shotgun sequence	1)COV 100.00%, IDENT 100.00%, 2553:2852, 300, Lactobacillus rhamnosus R0011 contig7, whole genome shotgun sequence	1)COV 100.00%, IDENT 100.00%, 2586:2885, 300, Lactobacillus rhamnosus ATCC 21052 genomic scaffold Scfld103, whole genome shotgun sequence	1)COV 100.00%, IDENT 100.00%, 1300:1599, 300, Lactobacillus rhamnosus strain IBL027 Contig46, whole genome shotgun sequence	1)COV 100.00%, IDENT 100.00%, 2553:2852, 300, Lactobacillus rhamnosus strain Lr032 contig00020, whole genome shotgun sequence	1)COV 100.00%, IDENT 100.00%, 2239905:2240204, 300, Lactobacillus rhamnosus strain Pen, complete genome	0	0	1)COV 100.00%, IDENT 98.67%, 39141:39440, 300, Lactobacillus rhamnosus strain Lrh30 Lrh30_contig00028, whole genome shotgun sequence	1)COV 100.00%, IDENT 100.00%, 2953925:2954224, 300, Lactobacillus rhamnosus WGS project CBZU00000000 data, strain BPL15, CONTIG000001, whole genome shotgun sequence	1)COV 100.00%, IDENT 100.00%, 1391845:1392144, 300, Lactobacillus rhamnosus strain BPL5 genome assembly, chromosome: I	1)COV 100.00%, IDENT 99.00%, 40027:40326, 300, Lactobacillus rhamnosus LMS2-1 genomic scaffold SCAFFOLD1, whole genome shotgun sequence	1)COV 100.00%, IDENT 100.00%, 2208:2507, 300, Lactobacillus rhamnosus strain Lrh23 Lrh23_contig00028, whole genome shotgun sequence	1)COV 100.00%, IDENT 100.00%, 38837:39136, 300, Lactobacillus rhamnosus strain Lrh20 Lrh20_contig00022, whole genome shotgun sequence	1)COV 100.00%, IDENT 98.67%, 2080:2379, 300, Lactobacillus rhamnosus strain 906_LRHA 120_42037_693991, whole genome shotgun sequence	1)COV 100.00%, IDENT 100.00%, 20741:21040, 300, Lactobacillus rhamnosus strain 979_LRHA 118_23540_427032, whole genome shotgun sequence	1)COV 100.00%, IDENT 100.00%, 130132:130431, 300, Lactobacillus rhamnosus strain 526_LRHA 1248_170703_2497277_411_,...,868+, whole genome shotgun sequence	1)COV 100.00%, IDENT 100.00%, 2540:2839, 300, Lactobacillus rhamnosus strain 870_LRHA 163_42929_784927, whole genome shotgun sequence	1)COV 100.00%, IDENT 100.00%, 2543:2842, 300, Lactobacillus rhamnosus strain 769_LRHA 124_42935_906607, whole genome shotgun sequence	1)COV 100.00%, IDENT 100.00%, 2543:2842, 300, Lactobacillus rhamnosus strain 988_LRHA 149_42935_1082112, whole genome shotgun sequence	1)COV 100.00%, IDENT 100.00%, 40094:40393, 300, Lactobacillus rhamnosus strain 943_LRHA 121_42935_706384, whole genome shotgun sequence	1)COV 100.00%, IDENT 100.00%, 40548:40847, 300, Lactobacillus rhamnosus strain TMC3115 Scaffold3_1, whole genome shotgun sequence	1)COV 100.00%, IDENT 100.00%, 40548:40847, 300, Lactobacillus rhamnosus strain LR863 Scaffold3_1, whole genome shotgun sequence	0	0	1)COV 100.00%, IDENT 99.00%, 2938:3237, 300, Lactobacillus rhamnosus strain ASCC 3016 contig_11, whole genome shotgun sequence	0	0	0	0	0	0	0	0	0	0	0	0	0	0	0
orf_00020	1)COV 100.00%, IDENT 100.00%, 2251:2664, 414, Lactobacillus rhamnosus strain DS9_11 DS9_11_21_length_28013_cov_32.000108, whole genome shotgun sequence	1)COV 100.00%, IDENT 100.00%, 38486:38899, 414, Lactobacillus rhamnosus strain CLS17 contig00023, whole genome shotgun sequence	1)COV 100.00%, IDENT 100.00%, 2251:2664, 414, Lactobacillus rhamnosus strain DS12_11 DS12_11_25_length_5884_cov_27.173354, whole genome shotgun sequence	1)COV 100.00%, IDENT 100.00%, 38912:39325, 414, Lactobacillus rhamnosus strain ASCC 3029 contig_16, whole genome shotgun sequence	1)COV 100.00%, IDENT 100.00%, 86463:86876, 414, Lactobacillus rhamnosus strain B1 scaffold11.1, whole genome shotgun sequence	1)COV 100.00%, IDENT 100.00%, 2125:2538, 414, Lactobacillus rhamnosus strain Lrh10 Lrh10_contig00021, whole genome shotgun sequence	1)COV 100.00%, IDENT 100.00%, 2774:3187, 414, Lactobacillus rhamnosus strain DS18_11 DS18_11_26_length_5437_cov_309.387194, whole genome shotgun sequence	1)COV 100.00%, IDENT 100.00%, 2251:2664, 414, Lactobacillus rhamnosus strain DS3_11 DS3_11_26_length_5437_cov_40.603578, whole genome shotgun sequence	1)COV 100.00%, IDENT 100.00%, 3021:3434, 414, Lactobacillus rhamnosus strain ARJD NODE_26_length_5635_cov_42.8687, whole genome shotgun sequence	1)COV 100.00%, IDENT 100.00%, 2125:2538, 414, Lactobacillus rhamnosus R0011 contig7, whole genome shotgun sequence	1)COV 100.00%, IDENT 100.00%, 2158:2571, 414, Lactobacillus rhamnosus ATCC 21052 genomic scaffold Scfld103, whole genome shotgun sequence	1)COV 100.00%, IDENT 100.00%, 1614:2027, 414, Lactobacillus rhamnosus strain IBL027 Contig46, whole genome shotgun sequence	1)COV 100.00%, IDENT 100.00%, 2125:2538, 414, Lactobacillus rhamnosus strain Lr032 contig00020, whole genome shotgun sequence	1)COV 100.00%, IDENT 100.00%, 2239477:2239890, 414, Lactobacillus rhamnosus strain Pen, complete genome	1)COV 98.55%, IDENT 100.00%, 1177:1584, 408, Lactobacillus rhamnosus strain Lrh33 CNCM-I-2493_contig00257, whole genome shotgun sequence 2)COV 79.47%, IDENT 86.02%, 13870:14196, 327, Lactobacillus rhamnosus strain Lrh33 CNCM-I-2493_contig00141, whole genome shotgun sequence	0	1)COV 79.47%, IDENT 88.15%, 39455:39782, 328, Lactobacillus rhamnosus strain Lrh30 Lrh30_contig00028, whole genome shotgun sequence	1)COV 100.00%, IDENT 100.00%, 2953497:2953910, 414, Lactobacillus rhamnosus WGS project CBZU00000000 data, strain BPL15, CONTIG000001, whole genome shotgun sequence	1)COV 100.00%, IDENT 100.00%, 1391417:1391830, 414, Lactobacillus rhamnosus strain BPL5 genome assembly, chromosome: I	1)COV 79.47%, IDENT 88.75%, 40341:40668, 328, Lactobacillus rhamnosus LMS2-1 genomic scaffold SCAFFOLD1, whole genome shotgun sequence	1)COV 100.00%, IDENT 100.00%, 1780:2193, 414, Lactobacillus rhamnosus strain Lrh23 Lrh23_contig00028, whole genome shotgun sequence	1)COV 100.00%, IDENT 100.00%, 39151:39564, 414, Lactobacillus rhamnosus strain Lrh20 Lrh20_contig00022, whole genome shotgun sequence	1)COV 79.47%, IDENT 88.15%, 1738:2065, 328, Lactobacillus rhamnosus strain 906_LRHA 120_42037_693991, whole genome shotgun sequence	1)COV 100.00%, IDENT 100.00%, 21055:21468, 414, Lactobacillus rhamnosus strain 979_LRHA 118_23540_427032, whole genome shotgun sequence	1)COV 100.00%, IDENT 100.00%, 129704:130117, 414, Lactobacillus rhamnosus strain 526_LRHA 1248_170703_2497277_411_,...,868+, whole genome shotgun sequence	1)COV 100.00%, IDENT 100.00%, 2112:2525, 414, Lactobacillus rhamnosus strain 870_LRHA 163_42929_784927, whole genome shotgun sequence	1)COV 100.00%, IDENT 100.00%, 2115:2528, 414, Lactobacillus rhamnosus strain 769_LRHA 124_42935_906607, whole genome shotgun sequence	1)COV 100.00%, IDENT 100.00%, 2115:2528, 414, Lactobacillus rhamnosus strain 988_LRHA 149_42935_1082112, whole genome shotgun sequence	1)COV 100.00%, IDENT 100.00%, 40408:40821, 414, Lactobacillus rhamnosus strain 943_LRHA 121_42935_706384, whole genome shotgun sequence	1)COV 100.00%, IDENT 100.00%, 40862:41275, 414, Lactobacillus rhamnosus strain TMC3115 Scaffold3_1, whole genome shotgun sequence	1)COV 100.00%, IDENT 100.00%, 40862:41275, 414, Lactobacillus rhamnosus strain LR863 Scaffold3_1, whole genome shotgun sequence	0	0	1)COV 77.05%, IDENT 89.34%, 3252:3569, 318, Lactobacillus rhamnosus strain ASCC 3016 contig_11, whole genome shotgun sequence 2)COV 43.96%, IDENT 100.00%, 1:182, 182, Lactobacillus rhamnosus strain ASCC 3016 contig_61, whole genome shotgun sequence 3)COV 23.19%, IDENT 96.88%, 1:96, 96, Lactobacillus rhamnosus strain ASCC 3016 contig_10, whole genome shotgun sequence	0	0	0	1)COV 79.95%, IDENT 88.82%, 130371:130699, 329, Lactobacillus rhamnosus L34 contig00014, whole genome shotgun sequence	1)COV 79.95%, IDENT 88.82%, 130404:130732, 329, Lactobacillus rhamnosus L35 contig00024, whole genome shotgun sequence	1)COV 100.00%, IDENT 98.79%, 2435:2848, 414, UNVERIFIED_ORG: Lactobacillus rhamnosus strain NRRL B-442 Seq22, whole genome shotgun sequence	1)COV 100.00%, IDENT 98.79%, 2312:2725, 414, Lactobacillus rhamnosus strain Lrh21 Lrh21_contig00025, whole genome shotgun sequence	1)COV 100.00%, IDENT 98.79%, 2312:2725, 414, Lactobacillus rhamnosus DSM 20021 = JCM 1136 = NBRC 3425 DNA, contig: JCM1136.contig00024, whole genome shotgun sequence	1)COV 100.00%, IDENT 98.79%, 2391:2804, 414, Lactobacillus rhamnosus DSM 20021 = JCM 1136 = NBRC 3425 strain DSM 20021 Scaffold22, whole genome shotgun sequence	1)COV 100.00%, IDENT 98.79%, 2308:2721, 414, Lactobacillus rhamnosus strain Lrh15 Lrh15_contig00022, whole genome shotgun sequence	1)COV 100.00%, IDENT 98.79%, 2317:2730, 414, Lactobacillus rhamnosus strain Lrh12 Lrh12_contig00283, whole genome shotgun sequence	1)COV 100.00%, IDENT 98.79%, 2432:2845, 414, Lactobacillus rhamnosus strain DS15_11 DS15_11_21_length_40820_cov_36.585555, whole genome shotgun sequence	1)COV 100.00%, IDENT 98.79%, 2432:2845, 414, Lactobacillus rhamnosus strain DS14_11 DS14_11_20_length_40820_cov_50.224387, whole genome shotgun sequence	1)COV 100.00%, IDENT 98.79%, 876285:876698, 414, Lactobacillus rhamnosus strain ATCC 11443 chromosome, complete genome	1)COV 100.00%, IDENT 98.79%, 875091:875504, 414, Lactobacillus rhamnosus LOCK908, complete genome
orf_00021	1)COV 100.00%, IDENT 100.00%, 942:2240, 1299, Lactobacillus rhamnosus strain DS9_11 DS9_11_21_length_28013_cov_32.000108, whole genome shotgun sequence 2)COV 11.55%, IDENT 89.33%, 3645:3794, 150, Lactobacillus rhamnosus strain DS9_11 DS9_11_14_length_49351_cov_22.433691, whole genome shotgun sequence 3)COV 7.08%, IDENT 96.74%, 2610:2701, 92, Lactobacillus rhamnosus strain DS9_11 DS9_11_14_length_…	1)COV 100.00%, IDENT 100.00%, 38910:40208, 1299, Lactobacillus rhamnosus strain CLS17 contig00023, whole genome shotgun sequence 2)COV 11.55%, IDENT 89.33%, 195:344, 150, Lactobacillus rhamnosus strain CLS17 contig00026, whole genome shotgun sequence 3)COV 7.78%, IDENT 94.06%, 1279:1379, 101, Lactobacillus rhamnosus strain CLS17 contig00026, whole genome shotgun sequence	1)COV 100.00%, IDENT 100.00%, 942:2240, 1299, Lactobacillus rhamnosus strain DS12_11 DS12_11_25_length_5884_cov_27.173354, whole genome shotgun sequence 2)COV 11.55%, IDENT 89.33%, 45551:45700, 150, Lactobacillus rhamnosus strain DS12_11 DS12_11_14_length_49791_cov_39.076575, whole genome shotgun sequence 3)COV 7.78%, IDENT 94.06%, 46635:46735, 101, Lactobacillus rhamnosus strain DS12_11 DS12_11_…	1)COV 100.00%, IDENT 100.00%, 39336:40634, 1299, Lactobacillus rhamnosus strain ASCC 3029 contig_16, whole genome shotgun sequence 2)COV 11.55%, IDENT 89.33%, 37559:37708, 150, Lactobacillus rhamnosus strain ASCC 3029 contig_2, whole genome shotgun sequence 3)COV 7.08%, IDENT 96.74%, 36524:36615, 92, Lactobacillus rhamnosus strain ASCC 3029 contig_2, whole genome shotgun sequence	1)COV 100.00%, IDENT 100.00%, 86887:88185, 1299, Lactobacillus rhamnosus strain B1 scaffold11.1, whole genome shotgun sequence 2)COV 11.55%, IDENT 89.33%, 108426:108575, 150, Lactobacillus rhamnosus strain B1 scaffold6.1, whole genome shotgun sequence 3)COV 7.08%, IDENT 96.74%, 107391:107482, 92, Lactobacillus rhamnosus strain B1 scaffold6.1, whole genome shotgun sequence	1)COV 100.00%, IDENT 100.00%, 816:2114, 1299, Lactobacillus rhamnosus strain Lrh10 Lrh10_contig00021, whole genome shotgun sequence 2)COV 11.55%, IDENT 89.33%, 3965:4114, 150, Lactobacillus rhamnosus strain Lrh10 Lrh10_contig00009, whole genome shotgun sequence 3)COV 7.08%, IDENT 96.74%, 2930:3021, 92, Lactobacillus rhamnosus strain Lrh10 Lrh10_contig00009, whole genome shotgun sequence	1)COV 100.00%, IDENT 100.00%, 3198:4496, 1299, Lactobacillus rhamnosus strain DS18_11 DS18_11_26_length_5437_cov_309.387194, whole genome shotgun sequence 2)COV 11.55%, IDENT 89.33%, 58880:59029, 150, Lactobacillus rhamnosus strain DS18_11 DS18_11_13_length_62673_cov_243.734643, whole genome shotgun sequence 3)COV 7.78%, IDENT 94.06%, 59964:60064, 101, Lactobacillus rhamnosus strain DS18_11 DS18_…	1)COV 100.00%, IDENT 100.00%, 942:2240, 1299, Lactobacillus rhamnosus strain DS3_11 DS3_11_26_length_5437_cov_40.603578, whole genome shotgun sequence 2)COV 11.55%, IDENT 89.33%, 45551:45700, 150, Lactobacillus rhamnosus strain DS3_11 DS3_11_14_length_49344_cov_28.428104, whole genome shotgun sequence 3)COV 7.78%, IDENT 94.06%, 46635:46735, 101, Lactobacillus rhamnosus strain DS3_11 DS3_11_14_len…	1)COV 100.00%, IDENT 100.00%, 3445:4743, 1299, Lactobacillus rhamnosus strain ARJD NODE_26_length_5635_cov_42.8687, whole genome shotgun sequence 2)COV 11.55%, IDENT 89.33%, 3892:4041, 150, Lactobacillus rhamnosus strain ARJD NODE_5_length_202983_cov_19.7416, whole genome shotgun sequence 3)COV 7.08%, IDENT 96.74%, 2857:2948, 92, Lactobacillus rhamnosus strain ARJD NODE_5_length_202983_cov_19.741…	1)COV 100.00%, IDENT 100.00%, 816:2114, 1299, Lactobacillus rhamnosus R0011 contig7, whole genome shotgun sequence 2)COV 11.55%, IDENT 89.33%, 196:345, 150, Lactobacillus rhamnosus R0011 contig10, whole genome shotgun sequence 3)COV 7.78%, IDENT 94.06%, 1280:1380, 101, Lactobacillus rhamnosus R0011 contig10, whole genome shotgun sequence	1)COV 100.00%, IDENT 100.00%, 849:2147, 1299, Lactobacillus rhamnosus ATCC 21052 genomic scaffold Scfld103, whole genome shotgun sequence 2)COV 11.55%, IDENT 89.33%, 45535:45684, 150, Lactobacillus rhamnosus ATCC 21052 genomic scaffold Scfld816, whole genome shotgun sequence 3)COV 7.78%, IDENT 94.06%, 46619:46719, 101, Lactobacillus rhamnosus ATCC 21052 genomic scaffold Scfld816, whole genome sho…	1)COV 77.06%, IDENT 100.00%, 2038:3038, 1001, Lactobacillus rhamnosus strain IBL027 Contig46, whole genome shotgun sequence 2)COV 11.55%, IDENT 89.33%, 166132:166281, 150, Lactobacillus rhamnosus strain IBL027 Contig39, whole genome shotgun sequence 3)COV 5.85%, IDENT 100.00%, 1:76, 76, Lactobacillus rhamnosus strain IBL027 Contig68, whole genome shotgun sequence	1)COV 100.00%, IDENT 100.00%, 816:2114, 1299, Lactobacillus rhamnosus strain Lr032 contig00020, whole genome shotgun sequence 2)COV 11.55%, IDENT 89.33%, 3965:4114, 150, Lactobacillus rhamnosus strain Lr032 contig01019, whole genome shotgun sequence 3)COV 7.08%, IDENT 96.74%, 2930:3021, 92, Lactobacillus rhamnosus strain Lr032 contig01019, whole genome shotgun sequence	1)COV 100.00%, IDENT 100.00%, 2238168:2239466, 1299, Lactobacillus rhamnosus strain Pen, complete genome	1)COV 85.22%, IDENT 98.46%, 61:1166, 1106, Lactobacillus rhamnosus strain Lrh33 CNCM-I-2493_contig00257, whole genome shotgun sequence	1)COV 77.06%, IDENT 88.81%, 20132:21128, 997, Lactobacillus rhamnosus strain Lrh29 Lrh29_contig00372, whole genome shotgun sequence 2)COV 23.40%, IDENT 82.24%, 1:302, 302, Lactobacillus rhamnosus strain Lrh29 Lrh29_contig00342, whole genome shotgun sequence 3)COV 23.25%, IDENT 91.06%, 1:302, 302, Lactobacillus rhamnosus strain Lrh29 Lrh29_contig00341, whole genome shotgun sequence	1)COV 11.09%, IDENT 87.50%, 22112:22255, 144, Lactobacillus rhamnosus strain Lrh30 Lrh30_contig00037, whole genome shotgun sequence 2)COV 7.08%, IDENT 92.39%, 39915:40006, 92, Lactobacillus rhamnosus strain Lrh30 Lrh30_contig00028, whole genome shotgun sequence	1)COV 100%, IDENT 91.18%, 2952188:2953486, 1299, Lactobacillus rhamnosus WGS project CBZU00000000 data, strain BPL15, CONTIG000001, whole genome shotgun sequence 2)COV 100%, IDENT 89.03%, 2639291:2640589, 1299, Lactobacillus rhamnosus WGS project CBZU00000000 data, strain BPL15, CONTIG000001, whole genome shotgun sequence	1)COV 100%, IDENT 91.18%, 1390108:1391406, 1299, Lactobacillus rhamnosus strain BPL5 genome assembly, chromosome: I 2)COV 100%, IDENT 89.03%, 1077954:1079252, 1299, Lactobacillus rhamnosus strain BPL5 genome assembly, chromosome: I	1)COV 11.09%, IDENT 87.50%, 690223:690366, 144, Lactobacillus rhamnosus LMS2-1 genomic scaffold SCAFFOLD1, whole genome shotgun sequence	1)COV 100%, IDENT 95.78%, 471:1769, 1299, Lactobacillus rhamnosus strain Lrh23 Lrh23_contig00028, whole genome shotgun sequence 2)COV 11.09%, IDENT 87.50%, 85547:85690, 144, Lactobacillus rhamnosus strain Lrh23 Lrh23_contig00010, whole genome shotgun sequence	1)COV 100%, IDENT 95.78%, 39575:40873, 1299, Lactobacillus rhamnosus strain Lrh20 Lrh20_contig00022, whole genome shotgun sequence 2)COV 11.09%, IDENT 87.50%, 134131:134274, 144, Lactobacillus rhamnosus strain Lrh20 Lrh20_contig00008, whole genome shotgun sequence	1)COV 7.31%, IDENT 91.58%, 1511:1605, 95, Lactobacillus rhamnosus strain 906_LRHA 120_42037_693991, whole genome shotgun sequence	1)COV 100%, IDENT 95.78%, 21479:22777, 1299, Lactobacillus rhamnosus strain 979_LRHA 118_23540_427032, whole genome shotgun sequence	1)COV 100%, IDENT 95.78%, 128395:129693, 1299, Lactobacillus rhamnosus strain 526_LRHA 1248_170703_2497277_411_,...,868+, whole genome shotgun sequence	1)COV 100%, IDENT 95.78%, 803:2101, 1299, Lactobacillus rhamnosus strain 870_LRHA 163_42929_784927, whole genome shotgun sequence	1)COV 100%, IDENT 95.78%, 806:2104, 1299, Lactobacillus rhamnosus strain 769_LRHA 124_42935_906607, whole genome shotgun sequence	1)COV 100%, IDENT 95.78%, 806:2104, 1299, Lactobacillus rhamnosus strain 988_LRHA 149_42935_1082112, whole genome shotgun sequence	1)COV 100%, IDENT 95.78%, 40832:42130, 1299, Lactobacillus rhamnosus strain 943_LRHA 121_42935_706384, whole genome shotgun sequence	1)COV 100%, IDENT 95.78%, 41286:42584, 1299, Lactobacillus rhamnosus strain TMC3115 Scaffold3_1, whole genome shotgun sequence	1)COV 100%, IDENT 95.78%, 41286:42584, 1299, Lactobacillus rhamnosus strain LR863 Scaffold3_1, whole genome shotgun sequence	1)COV 100%, IDENT 89.48%, 17034:18332, 1299, Lactobacillus rhamnosus strain BFE5264, complete genome 2)COV 7.08%, IDENT 94.57%, 309838:309929, 92, Lactobacillus rhamnosus strain BFE5264, complete genome	1)COV 100.00%, IDENT 91.07%, 170172:171470, 1299, Lactobacillus rhamnosus strain 40f contig00003, whole genome shotgun sequence 2)COV 100%, IDENT 88.05%, 3024:4322, 1299, Lactobacillus rhamnosus strain 40f contig00051, whole genome shotgun sequence	1)COV 100%, IDENT 95.78%, 193:1491, 1299, Lactobacillus rhamnosus strain ASCC 3016 contig_61, whole genome shotgun sequence	1)COV 7.31%, IDENT 96.84%, 69691:69785, 95, Lactobacillus rhamnosus strain Lr108 contig00081, whole genome shotgun sequence 2)COV 7.31%, IDENT 92.63%, 4265:4359, 95, Lactobacillus rhamnosus strain Lr108 contig00169, whole genome shotgun sequence	1)COV 7.31%, IDENT 96.84%, 69691:69785, 95, Lactobacillus rhamnosus strain Lrh5 Lrh5_contig00081, whole genome shotgun sequence 2)COV 7.31%, IDENT 92.63%, 4265:4359, 95, Lactobacillus rhamnosus strain Lrh5 Lrh5_contig00169, whole genome shotgun sequence	1)COV 39.88%, IDENT 88.42%, 1:514, 514, Lactobacillus rhamnosus strain Lrh27 Lrh27_contig00028, whole genome shotgun sequence 2)COV 39.80%, IDENT 87.43%, 45003:45515, 513, Lactobacillus rhamnosus strain Lrh27 Lrh27_contig00025, whole genome shotgun sequence 3)COV 33.80%, IDENT 84.05%, 2:438, 437, Lactobacillus rhamnosus strain Lrh27 Lrh27_contig00082, whole genome shotgun sequence 4)COV 32.49%, I…	1)COV 100%, IDENT 88.95%, 13469:14767, 1299, Lactobacillus rhamnosus L34 contig00011, whole genome shotgun sequence	1)COV 100%, IDENT 88.95%, 13612:14910, 1299, Lactobacillus rhamnosus L35 contig00020, whole genome shotgun sequence	1)COV 7.78%, IDENT 92.08%, 2036:2136, 101, UNVERIFIED_ORG: Lactobacillus rhamnosus strain NRRL B-442 Seq22, whole genome shotgun sequence	1)COV 7.78%, IDENT 92.08%, 1913:2013, 101, Lactobacillus rhamnosus strain Lrh21 Lrh21_contig00025, whole genome shotgun sequence	1)COV 7.78%, IDENT 92.08%, 1913:2013, 101, Lactobacillus rhamnosus DSM 20021 = JCM 1136 = NBRC 3425 DNA, contig: JCM1136.contig00024, whole genome shotgun sequence	1)COV 7.78%, IDENT 92.08%, 1992:2092, 101, Lactobacillus rhamnosus DSM 20021 = JCM 1136 = NBRC 3425 strain DSM 20021 Scaffold22, whole genome shotgun sequence	1)COV 7.78%, IDENT 92.08%, 1909:2009, 101, Lactobacillus rhamnosus strain Lrh15 Lrh15_contig00022, whole genome shotgun sequence	1)COV 7.78%, IDENT 92.08%, 1918:2018, 101, Lactobacillus rhamnosus strain Lrh12 Lrh12_contig00283, whole genome shotgun sequence	1)COV 7.78%, IDENT 92.08%, 2033:2133, 101, Lactobacillus rhamnosus strain DS15_11 DS15_11_21_length_40820_cov_36.585555, whole genome shotgun sequence	1)COV 7.78%, IDENT 92.08%, 2033:2133, 101, Lactobacillus rhamnosus strain DS14_11 DS14_11_20_length_40820_cov_50.224387, whole genome shotgun sequence	1)COV 7.31%, IDENT 93.68%, 876997:877091, 95, Lactobacillus rhamnosus strain ATCC 11443 chromosome, complete genome	1)COV 7.31%, IDENT 93.68%, 875803:875897, 95, Lactobacillus rhamnosus LOCK908, complete genome
orf_00022	1)COV 100.00%, IDENT 100.00%, 673:897, 225, Lactobacillus rhamnosus strain DS9_11 DS9_11_21_length_28013_cov_32.000108, whole genome shotgun sequence	1)COV 100.00%, IDENT 100.00%, 40253:40477, 225, Lactobacillus rhamnosus strain CLS17 contig00023, whole genome shotgun sequence	1)COV 100.00%, IDENT 100.00%, 673:897, 225, Lactobacillus rhamnosus strain DS12_11 DS12_11_25_length_5884_cov_27.173354, whole genome shotgun sequence	1)COV 100.00%, IDENT 100.00%, 40679:40903, 225, Lactobacillus rhamnosus strain ASCC 3029 contig_16, whole genome shotgun sequence	1)COV 100.00%, IDENT 100.00%, 88230:88454, 225, Lactobacillus rhamnosus strain B1 scaffold11.1, whole genome shotgun sequence	1)COV 100.00%, IDENT 100.00%, 547:771, 225, Lactobacillus rhamnosus strain Lrh10 Lrh10_contig00021, whole genome shotgun sequence	1)COV 100.00%, IDENT 100.00%, 4541:4765, 225, Lactobacillus rhamnosus strain DS18_11 DS18_11_26_length_5437_cov_309.387194, whole genome shotgun sequence	1)COV 100.00%, IDENT 100.00%, 673:897, 225, Lactobacillus rhamnosus strain DS3_11 DS3_11_26_length_5437_cov_40.603578, whole genome shotgun sequence	1)COV 100.00%, IDENT 100.00%, 4788:5012, 225, Lactobacillus rhamnosus strain ARJD NODE_26_length_5635_cov_42.8687, whole genome shotgun sequence	1)COV 100.00%, IDENT 100.00%, 547:771, 225, Lactobacillus rhamnosus R0011 contig7, whole genome shotgun sequence	1)COV 100.00%, IDENT 100.00%, 580:804, 225, Lactobacillus rhamnosus ATCC 21052 genomic scaffold Scfld103, whole genome shotgun sequence	1)COV 100.00%, IDENT 100.00%, 121:345, 225, Lactobacillus rhamnosus strain IBL027 Contig68, whole genome shotgun sequence	1)COV 100.00%, IDENT 100.00%, 547:771, 225, Lactobacillus rhamnosus strain Lr032 contig00020, whole genome shotgun sequence	1)COV 100.00%, IDENT 100.00%, 2237899:2238123, 225, Lactobacillus rhamnosus strain Pen, complete genome	0	1)COV 100.00%, IDENT 97.78%, 5149:5373, 225, Lactobacillus rhamnosus strain Lrh29 Lrh29_contig00220, whole genome shotgun sequence	0	0	0	0	0	0	0	0	0	0	0	0	0	0	0	0	1)COV 100.00%, IDENT 99.11%, 4367:4591, 225, Lactobacillus rhamnosus strain 40f contig00051, whole genome shotgun sequence 2)COV 100.00%, IDENT 98.67%, 169904:170127, 224, Lactobacillus rhamnosus strain 40f contig00003, whole genome shotgun sequence	0	0	0	0	0	0	0	0	0	0	0	0	0	0	0	0
orf_00023	1)COV 100.00%, IDENT 100.00%, 9116:10243, 1128, Lactobacillus rhamnosus strain DS9_11 DS9_11_25_length_10589_cov_29.027815, whole genome shotgun sequence	1)COV 100.00%, IDENT 100.00%, 220:1347, 1128, Lactobacillus rhamnosus strain CLS17 contig00023, whole genome shotgun sequence	1)COV 100.00%, IDENT 100.00%, 347:1474, 1128, Lactobacillus rhamnosus strain DS12_11 DS12_11_18_length_35050_cov_29.705609, whole genome shotgun sequence	1)COV 100.00%, IDENT 100.00%, 643:1770, 1128, Lactobacillus rhamnosus strain ASCC 3029 contig_16, whole genome shotgun sequence	1)COV 100.00%, IDENT 100.00%, 48197:49324, 1128, Lactobacillus rhamnosus strain B1 scaffold11.1, whole genome shotgun sequence	1)COV 100.00%, IDENT 100.00%, 33716:34843, 1128, Lactobacillus rhamnosus strain Lrh10 Lrh10_contig00050, whole genome shotgun sequence	1)COV 100.00%, IDENT 100.00%, 347:1474, 1128, Lactobacillus rhamnosus strain DS18_11 DS18_11_17_length_35050_cov_277.155084, whole genome shotgun sequence	1)COV 100.00%, IDENT 100.00%, 347:1474, 1128, Lactobacillus rhamnosus strain DS3_11 DS3_11_18_length_35050_cov_35.002119, whole genome shotgun sequence	1)COV 100.00%, IDENT 100.00%, 377:1504, 1128, Lactobacillus rhamnosus strain ARJD NODE_20_length_35030_cov_43.3938, whole genome shotgun sequence	1)COV 100.00%, IDENT 100.00%, 33084:34211, 1128, Lactobacillus rhamnosus R0011 contig8, whole genome shotgun sequence	1)COV 100.00%, IDENT 100.00%, 254:1381, 1128, Lactobacillus rhamnosus ATCC 21052 genomic scaffold Scfld676, whole genome shotgun sequence	1)COV 100.00%, IDENT 100.00%, 1876:3003, 1128, Lactobacillus rhamnosus strain IBL027 Contig8, whole genome shotgun sequence	1)COV 59.04%, IDENT 100.00%, 220:885, 666, Lactobacillus rhamnosus strain Lr032 contig00496, whole genome shotgun sequence 2)COV 40.96%, IDENT 100.00%, 893:1354, 462, Lactobacillus rhamnosus strain Lr032 contig00980, whole genome shotgun sequence	1)COV 100.00%, IDENT 100.00%, 2277029:2278156, 1128, Lactobacillus rhamnosus strain Pen, complete genome	1)COV 100.00%, IDENT 98.23%, 40543:41670, 1128, Lactobacillus rhamnosus strain Lrh33 CNCM-I-2493_contig00147, whole genome shotgun sequence	1)COV 99.91%, IDENT 99.11%, 6333:7459, 1127, Lactobacillus rhamnosus strain Lrh29 Lrh29_contig00302, whole genome shotgun sequence	1)COV 100.00%, IDENT 98.76%, 604:1731, 1128, Lactobacillus rhamnosus strain Lrh30 Lrh30_contig00028, whole genome shotgun sequence	1)COV 100.00%, IDENT 98.23%, 2993391:2994518, 1128, Lactobacillus rhamnosus WGS project CBZU00000000 data, strain BPL15, CONTIG000001, whole genome shotgun sequence	1)COV 100.00%, IDENT 98.23%, 1431159:1432286, 1128, Lactobacillus rhamnosus strain BPL5 genome assembly, chromosome: I	1)COV 99.91%, IDENT 98.49%, 220:1346, 1127, Lactobacillus rhamnosus LMS2-1 genomic scaffold SCAFFOLD1, whole genome shotgun sequence	1)COV 100.00%, IDENT 98.23%, 40130:41257, 1128, Lactobacillus rhamnosus strain Lrh23 Lrh23_contig00028, whole genome shotgun sequence	1)COV 100.00%, IDENT 98.23%, 88:1215, 1128, Lactobacillus rhamnosus strain Lrh20 Lrh20_contig00022, whole genome shotgun sequence	1)COV 100.00%, IDENT 97.96%, 40631:41758, 1128, Lactobacillus rhamnosus strain 906_LRHA 120_42037_693991, whole genome shotgun sequence	1)COV 100.00%, IDENT 98.23%, 477:1604, 1128, Lactobacillus rhamnosus strain 979_LRHA 973_1886_32416, whole genome shotgun sequence	1)COV 100.00%, IDENT 98.23%, 169115:170242, 1128, Lactobacillus rhamnosus strain 526_LRHA 1248_170703_2497277_411_,...,868+, whole genome shotgun sequence	1)COV 100.00%, IDENT 98.23%, 41523:42650, 1128, Lactobacillus rhamnosus strain 870_LRHA 163_42929_784927, whole genome shotgun sequence	1)COV 100.00%, IDENT 98.23%, 41526:42653, 1128, Lactobacillus rhamnosus strain 769_LRHA 124_42935_906607, whole genome shotgun sequence	1)COV 100.00%, IDENT 98.23%, 41526:42653, 1128, Lactobacillus rhamnosus strain 988_LRHA 149_42935_1082112, whole genome shotgun sequence	1)COV 100.00%, IDENT 98.23%, 283:1410, 1128, Lactobacillus rhamnosus strain 943_LRHA 121_42935_706384, whole genome shotgun sequence	1)COV 100.00%, IDENT 98.23%, 737:1864, 1128, Lactobacillus rhamnosus strain TMC3115 Scaffold3_1, whole genome shotgun sequence	1)COV 100.00%, IDENT 98.23%, 737:1864, 1128, Lactobacillus rhamnosus strain LR863 Scaffold3_1, whole genome shotgun sequence	1)COV 100.00%, IDENT 98.49%, 3041737:3042864, 1128, Lactobacillus rhamnosus strain BFE5264, complete genome 2)COV 2.75%, IDENT 100.00%, 1392941:1392971, 31, Lactobacillus rhamnosus strain BFE5264, complete genome	1)COV 99.91%, IDENT 98.58%, 18606:19732, 1127, Lactobacillus rhamnosus strain 40f contig00037, whole genome shotgun sequence	1)COV 100.00%, IDENT 98.05%, 551:1678, 1128, Lactobacillus rhamnosus strain ASCC 3016 contig_25, whole genome shotgun sequence	1)COV 100.00%, IDENT 98.14%, 1233:2360, 1128, Lactobacillus rhamnosus strain Lr108 contig00059, whole genome shotgun sequence	1)COV 100.00%, IDENT 98.14%, 1233:2360, 1128, Lactobacillus rhamnosus strain Lrh5 Lrh5_contig00059, whole genome shotgun sequence	1)COV 99.91%, IDENT 99.11%, 9879:11005, 1127, Lactobacillus rhamnosus strain Lrh27 Lrh27_contig00051, whole genome shotgun sequence	1)COV 100.00%, IDENT 98.32%, 16522:17649, 1128, Lactobacillus rhamnosus L34 contig00015, whole genome shotgun sequence	1)COV 100.00%, IDENT 98.32%, 14020:15147, 1128, Lactobacillus rhamnosus L35 contig00025, whole genome shotgun sequence	1)COV 100.00%, IDENT 99.56%, 39350:40477, 1128, UNVERIFIED_ORG: Lactobacillus rhamnosus strain NRRL B-442 Seq22, whole genome shotgun sequence	1)COV 100.00%, IDENT 99.56%, 39227:40354, 1128, Lactobacillus rhamnosus strain Lrh21 Lrh21_contig00025, whole genome shotgun sequence	1)COV 100.00%, IDENT 99.47%, 39221:40347, 1127, Lactobacillus rhamnosus DSM 20021 = JCM 1136 = NBRC 3425 DNA, contig: JCM1136.contig00024, whole genome shotgun sequence	1)COV 100.00%, IDENT 99.56%, 39306:40433, 1128, Lactobacillus rhamnosus DSM 20021 = JCM 1136 = NBRC 3425 strain DSM 20021 Scaffold22, whole genome shotgun sequence	1)COV 100.00%, IDENT 99.56%, 39221:40348, 1128, Lactobacillus rhamnosus strain Lrh15 Lrh15_contig00022, whole genome shotgun sequence	1)COV 100.00%, IDENT 99.56%, 39231:40358, 1128, Lactobacillus rhamnosus strain Lrh12 Lrh12_contig00283, whole genome shotgun sequence	1)COV 100.00%, IDENT 99.56%, 39347:40474, 1128, Lactobacillus rhamnosus strain DS15_11 DS15_11_21_length_40820_cov_36.585555, whole genome shotgun sequence	1)COV 100.00%, IDENT 99.56%, 39347:40474, 1128, Lactobacillus rhamnosus strain DS14_11 DS14_11_20_length_40820_cov_50.224387, whole genome shotgun sequence	1)COV 100.00%, IDENT 99.56%, 838654:839781, 1128, Lactobacillus rhamnosus strain ATCC 11443 chromosome, complete genome	1)COV 100.00%, IDENT 99.56%, 837462:838589, 1128, Lactobacillus rhamnosus LOCK908, complete genome
orf_00024	1)COV 100.00%, IDENT 100.00%, 8745:9008, 264, Lactobacillus rhamnosus strain DS9_11 DS9_11_25_length_10589_cov_29.027815, whole genome shotgun sequence	1)COV 100.00%, IDENT 100.00%, 1455:1718, 264, Lactobacillus rhamnosus strain CLS17 contig00023, whole genome shotgun sequence	1)COV 100.00%, IDENT 100.00%, 1582:1845, 264, Lactobacillus rhamnosus strain DS12_11 DS12_11_18_length_35050_cov_29.705609, whole genome shotgun sequence	1)COV 100.00%, IDENT 100.00%, 1878:2141, 264, Lactobacillus rhamnosus strain ASCC 3029 contig_16, whole genome shotgun sequence	1)COV 100.00%, IDENT 100.00%, 49432:49695, 264, Lactobacillus rhamnosus strain B1 scaffold11.1, whole genome shotgun sequence	1)COV 100.00%, IDENT 100.00%, 33345:33608, 264, Lactobacillus rhamnosus strain Lrh10 Lrh10_contig00050, whole genome shotgun sequence	1)COV 100.00%, IDENT 100.00%, 1582:1845, 264, Lactobacillus rhamnosus strain DS18_11 DS18_11_17_length_35050_cov_277.155084, whole genome shotgun sequence	1)COV 100.00%, IDENT 100.00%, 1582:1845, 264, Lactobacillus rhamnosus strain DS3_11 DS3_11_18_length_35050_cov_35.002119, whole genome shotgun sequence	1)COV 100.00%, IDENT 100.00%, 1612:1875, 264, Lactobacillus rhamnosus strain ARJD NODE_20_length_35030_cov_43.3938, whole genome shotgun sequence	1)COV 100.00%, IDENT 100.00%, 32713:32976, 264, Lactobacillus rhamnosus R0011 contig8, whole genome shotgun sequence	1)COV 100.00%, IDENT 100.00%, 1489:1752, 264, Lactobacillus rhamnosus ATCC 21052 genomic scaffold Scfld676, whole genome shotgun sequence	1)COV 100.00%, IDENT 100.00%, 1505:1768, 264, Lactobacillus rhamnosus strain IBL027 Contig8, whole genome shotgun sequence	1)COV 100.00%, IDENT 100.00%, 522:785, 264, Lactobacillus rhamnosus strain Lr032 contig00980, whole genome shotgun sequence	1)COV 100.00%, IDENT 100.00%, 2276658:2276921, 264, Lactobacillus rhamnosus strain Pen, complete genome	1)COV 100.00%, IDENT 95.45%, 40172:40435, 264, Lactobacillus rhamnosus strain Lrh33 CNCM-I-2493_contig00147, whole genome shotgun sequence	1)COV 98.48%, IDENT 96.92%, 5961:6220, 260, Lactobacillus rhamnosus strain Lrh29 Lrh29_contig00302, whole genome shotgun sequence	1)COV 100.00%, IDENT 97.73%, 1839:2102, 264, Lactobacillus rhamnosus strain Lrh30 Lrh30_contig00028, whole genome shotgun sequence	1)COV 100.00%, IDENT 95.45%, 2993020:2993283, 264, Lactobacillus rhamnosus WGS project CBZU00000000 data, strain BPL15, CONTIG000001, whole genome shotgun sequence	1)COV 100.00%, IDENT 95.45%, 1430788:1431051, 264, Lactobacillus rhamnosus strain BPL5 genome assembly, chromosome: I	1)COV 99.62%, IDENT 96.58%, 1456:1718, 263, Lactobacillus rhamnosus LMS2-1 genomic scaffold SCAFFOLD1, whole genome shotgun sequence	1)COV 100.00%, IDENT 95.45%, 39759:40022, 264, Lactobacillus rhamnosus strain Lrh23 Lrh23_contig00028, whole genome shotgun sequence	1)COV 100.00%, IDENT 95.45%, 1323:1586, 264, Lactobacillus rhamnosus strain Lrh20 Lrh20_contig00022, whole genome shotgun sequence	0	1)COV 100.00%, IDENT 95.45%, 106:369, 264, Lactobacillus rhamnosus strain 979_LRHA 973_1886_32416, whole genome shotgun sequence	1)COV 100.00%, IDENT 95.45%, 168744:169007, 264, Lactobacillus rhamnosus strain 526_LRHA 1248_170703_2497277_411_,...,868+, whole genome shotgun sequence	1)COV 100.00%, IDENT 95.45%, 41152:41415, 264, Lactobacillus rhamnosus strain 870_LRHA 163_42929_784927, whole genome shotgun sequence	1)COV 100.00%, IDENT 95.45%, 41155:41418, 264, Lactobacillus rhamnosus strain 769_LRHA 124_42935_906607, whole genome shotgun sequence	1)COV 100.00%, IDENT 95.45%, 41155:41418, 264, Lactobacillus rhamnosus strain 988_LRHA 149_42935_1082112, whole genome shotgun sequence	1)COV 100.00%, IDENT 95.45%, 1518:1781, 264, Lactobacillus rhamnosus strain 943_LRHA 121_42935_706384, whole genome shotgun sequence	1)COV 100.00%, IDENT 95.45%, 1972:2235, 264, Lactobacillus rhamnosus strain TMC3115 Scaffold3_1, whole genome shotgun sequence	1)COV 100.00%, IDENT 95.45%, 1972:2235, 264, Lactobacillus rhamnosus strain LR863 Scaffold3_1, whole genome shotgun sequence	1)COV 100.00%, IDENT 95.83%, 3042972:3043235, 264, Lactobacillus rhamnosus strain BFE5264, complete genome	1)COV 98.48%, IDENT 94.62%, 18226:18485, 260, Lactobacillus rhamnosus strain 40f contig00037, whole genome shotgun sequence	1)COV 100.00%, IDENT 97.35%, 1786:2049, 264, Lactobacillus rhamnosus strain ASCC 3016 contig_25, whole genome shotgun sequence	1)COV 100.00%, IDENT 96.21%, 862:1125, 264, Lactobacillus rhamnosus strain Lr108 contig00059, whole genome shotgun sequence	1)COV 100.00%, IDENT 96.21%, 862:1125, 264, Lactobacillus rhamnosus strain Lrh5 Lrh5_contig00059, whole genome shotgun sequence	1)COV 98.48%, IDENT 96.92%, 9507:9766, 260, Lactobacillus rhamnosus strain Lrh27 Lrh27_contig00051, whole genome shotgun sequence	1)COV 100.00%, IDENT 96.97%, 16151:16414, 264, Lactobacillus rhamnosus L34 contig00015, whole genome shotgun sequence	1)COV 100.00%, IDENT 96.97%, 13649:13912, 264, Lactobacillus rhamnosus L35 contig00025, whole genome shotgun sequence	1)COV 100.00%, IDENT 98.11%, 38979:39242, 264, UNVERIFIED_ORG: Lactobacillus rhamnosus strain NRRL B-442 Seq22, whole genome shotgun sequence	1)COV 100.00%, IDENT 98.11%, 38856:39119, 264, Lactobacillus rhamnosus strain Lrh21 Lrh21_contig00025, whole genome shotgun sequence	1)COV 100.00%, IDENT 98.11%, 38850:39113, 264, Lactobacillus rhamnosus DSM 20021 = JCM 1136 = NBRC 3425 DNA, contig: JCM1136.contig00024, whole genome shotgun sequence	1)COV 100.00%, IDENT 98.11%, 38935:39198, 264, Lactobacillus rhamnosus DSM 20021 = JCM 1136 = NBRC 3425 strain DSM 20021 Scaffold22, whole genome shotgun sequence	1)COV 100.00%, IDENT 98.11%, 38850:39113, 264, Lactobacillus rhamnosus strain Lrh15 Lrh15_contig00022, whole genome shotgun sequence	1)COV 100.00%, IDENT 98.11%, 38860:39123, 264, Lactobacillus rhamnosus strain Lrh12 Lrh12_contig00283, whole genome shotgun sequence	1)COV 100.00%, IDENT 98.11%, 38976:39239, 264, Lactobacillus rhamnosus strain DS15_11 DS15_11_21_length_40820_cov_36.585555, whole genome shotgun sequence	1)COV 100.00%, IDENT 98.11%, 38976:39239, 264, Lactobacillus rhamnosus strain DS14_11 DS14_11_20_length_40820_cov_50.224387, whole genome shotgun sequence	1)COV 100.00%, IDENT 98.11%, 839889:840152, 264, Lactobacillus rhamnosus strain ATCC 11443 chromosome, complete genome	1)COV 100.00%, IDENT 98.11%, 838697:838960, 264, Lactobacillus rhamnosus LOCK908, complete genome
orf_00025	1)COV 100.00%, IDENT 100.00%, 8385:8606, 222, Lactobacillus rhamnosus strain DS9_11 DS9_11_25_length_10589_cov_29.027815, whole genome shotgun sequence	1)COV 100.00%, IDENT 100.00%, 1857:2078, 222, Lactobacillus rhamnosus strain CLS17 contig00023, whole genome shotgun sequence	1)COV 100.00%, IDENT 100.00%, 1984:2205, 222, Lactobacillus rhamnosus strain DS12_11 DS12_11_18_length_35050_cov_29.705609, whole genome shotgun sequence	1)COV 100.00%, IDENT 100.00%, 2280:2501, 222, Lactobacillus rhamnosus strain ASCC 3029 contig_16, whole genome shotgun sequence	1)COV 100.00%, IDENT 100.00%, 49834:50055, 222, Lactobacillus rhamnosus strain B1 scaffold11.1, whole genome shotgun sequence	1)COV 100.00%, IDENT 100.00%, 32985:33206, 222, Lactobacillus rhamnosus strain Lrh10 Lrh10_contig00050, whole genome shotgun sequence	1)COV 100.00%, IDENT 100.00%, 1984:2205, 222, Lactobacillus rhamnosus strain DS18_11 DS18_11_17_length_35050_cov_277.155084, whole genome shotgun sequence	1)COV 100.00%, IDENT 100.00%, 1984:2205, 222, Lactobacillus rhamnosus strain DS3_11 DS3_11_18_length_35050_cov_35.002119, whole genome shotgun sequence	1)COV 100.00%, IDENT 100.00%, 2014:2235, 222, Lactobacillus rhamnosus strain ARJD NODE_20_length_35030_cov_43.3938, whole genome shotgun sequence	1)COV 100.00%, IDENT 100.00%, 32353:32574, 222, Lactobacillus rhamnosus R0011 contig8, whole genome shotgun sequence	1)COV 100.00%, IDENT 100.00%, 1891:2112, 222, Lactobacillus rhamnosus ATCC 21052 genomic scaffold Scfld676, whole genome shotgun sequence	1)COV 100.00%, IDENT 100.00%, 1145:1366, 222, Lactobacillus rhamnosus strain IBL027 Contig8, whole genome shotgun sequence 2)COV 42.79%, IDENT 100.00%, 1:95, 95, Lactobacillus rhamnosus strain IBL027 Contig153, whole genome shotgun sequence	1)COV 100.00%, IDENT 100.00%, 162:383, 222, Lactobacillus rhamnosus strain Lr032 contig00980, whole genome shotgun sequence	1)COV 100.00%, IDENT 100.00%, 2276298:2276519, 222, Lactobacillus rhamnosus strain Pen, complete genome	0	1)COV 100.00%, IDENT 98.65%, 5579:5800, 222, Lactobacillus rhamnosus strain Lrh29 Lrh29_contig00302, whole genome shotgun sequence	1)COV 100.00%, IDENT 100.00%, 2241:2462, 222, Lactobacillus rhamnosus strain Lrh30 Lrh30_contig00028, whole genome shotgun sequence	0	0	1)COV 100.00%, IDENT 98.65%, 1879:2100, 222, Lactobacillus rhamnosus LMS2-1 genomic scaffold SCAFFOLD1, whole genome shotgun sequence	0	0	0	0	0	0	0	0	0	0	0	0	0	0	0	0	1)COV 100.00%, IDENT 98.65%, 9125:9346, 222, Lactobacillus rhamnosus strain Lrh27 Lrh27_contig00051, whole genome shotgun sequence	0	0	1)COV 100.00%, IDENT 99.55%, 38619:38840, 222, UNVERIFIED_ORG: Lactobacillus rhamnosus strain NRRL B-442 Seq22, whole genome shotgun sequence	1)COV 100.00%, IDENT 99.55%, 38496:38717, 222, Lactobacillus rhamnosus strain Lrh21 Lrh21_contig00025, whole genome shotgun sequence	1)COV 100.00%, IDENT 99.55%, 38490:38711, 222, Lactobacillus rhamnosus DSM 20021 = JCM 1136 = NBRC 3425 DNA, contig: JCM1136.contig00024, whole genome shotgun sequence	1)COV 100.00%, IDENT 99.55%, 38575:38796, 222, Lactobacillus rhamnosus DSM 20021 = JCM 1136 = NBRC 3425 strain DSM 20021 Scaffold22, whole genome shotgun sequence	1)COV 100.00%, IDENT 99.55%, 38490:38711, 222, Lactobacillus rhamnosus strain Lrh15 Lrh15_contig00022, whole genome shotgun sequence	1)COV 100.00%, IDENT 99.55%, 38500:38721, 222, Lactobacillus rhamnosus strain Lrh12 Lrh12_contig00283, whole genome shotgun sequence	1)COV 100.00%, IDENT 99.55%, 38616:38837, 222, Lactobacillus rhamnosus strain DS15_11 DS15_11_21_length_40820_cov_36.585555, whole genome shotgun sequence	1)COV 100.00%, IDENT 99.55%, 38616:38837, 222, Lactobacillus rhamnosus strain DS14_11 DS14_11_20_length_40820_cov_50.224387, whole genome shotgun sequence	1)COV 100.00%, IDENT 99.55%, 840291:840512, 222, Lactobacillus rhamnosus strain ATCC 11443 chromosome, complete genome	1)COV 100.00%, IDENT 99.55%, 839099:839320, 222, Lactobacillus rhamnosus LOCK908, complete genome
orf_00026	1)COV 100.00%, IDENT 100.00%, 7094:8275, 1182, Lactobacillus rhamnosus strain DS9_11 DS9_11_25_length_10589_cov_29.027815, whole genome shotgun sequence	1)COV 100.00%, IDENT 100.00%, 2188:3369, 1182, Lactobacillus rhamnosus strain CLS17 contig00023, whole genome shotgun sequence	1)COV 100.00%, IDENT 100.00%, 2315:3496, 1182, Lactobacillus rhamnosus strain DS12_11 DS12_11_18_length_35050_cov_29.705609, whole genome shotgun sequence	1)COV 100.00%, IDENT 100.00%, 2611:3792, 1182, Lactobacillus rhamnosus strain ASCC 3029 contig_16, whole genome shotgun sequence	1)COV 100.00%, IDENT 100.00%, 50165:51346, 1182, Lactobacillus rhamnosus strain B1 scaffold11.1, whole genome shotgun sequence	1)COV 100.00%, IDENT 100.00%, 31694:32875, 1182, Lactobacillus rhamnosus strain Lrh10 Lrh10_contig00050, whole genome shotgun sequence	1)COV 100.00%, IDENT 100.00%, 2315:3496, 1182, Lactobacillus rhamnosus strain DS18_11 DS18_11_17_length_35050_cov_277.155084, whole genome shotgun sequence	1)COV 100.00%, IDENT 100.00%, 2315:3496, 1182, Lactobacillus rhamnosus strain DS3_11 DS3_11_18_length_35050_cov_35.002119, whole genome shotgun sequence	1)COV 100.00%, IDENT 100.00%, 2345:3526, 1182, Lactobacillus rhamnosus strain ARJD NODE_20_length_35030_cov_43.3938, whole genome shotgun sequence	1)COV 100.00%, IDENT 100.00%, 31062:32243, 1182, Lactobacillus rhamnosus R0011 contig8, whole genome shotgun sequence	1)COV 100.00%, IDENT 100.00%, 2222:3403, 1182, Lactobacillus rhamnosus ATCC 21052 genomic scaffold Scfld676, whole genome shotgun sequence	1)COV 87.56%, IDENT 100.00%, 1:1035, 1035, Lactobacillus rhamnosus strain IBL027 Contig8, whole genome shotgun sequence 2)COV 79.44%, IDENT 100.00%, 205:1143, 939, Lactobacillus rhamnosus strain IBL027 Contig153, whole genome shotgun sequence 3)COV 24.53%, IDENT 100.00%, 4879:5168, 290, Lactobacillus rhamnosus strain IBL027 Contig23, whole genome shotgun sequence	1)COV 93.82%, IDENT 100.00%, 1:1109, 1109, Lactobacillus rhamnosus strain Lr032 contig00906, whole genome shotgun sequence 2)COV 4.40%, IDENT 100.00%, 1:52, 52, Lactobacillus rhamnosus strain Lr032 contig00980, whole genome shotgun sequence	1)COV 100.00%, IDENT 100.00%, 2275007:2276188, 1182, Lactobacillus rhamnosus strain Pen, complete genome 2)COV 44.16%, IDENT 99.43%, 1024025:1024546, 522, Lactobacillus rhamnosus strain Pen, complete genome	1)COV 42.81%, IDENT 96.44%, 14756:15261, 506, Lactobacillus rhamnosus strain Lrh33 CNCM-I-2493_contig00053, whole genome shotgun sequence	0	0	0	0	1)COV 13.87%, IDENT 76.83%, 152:312, 161, Lactobacillus rhamnosus LMS2-1 genomic scaffold SCAFFOLD23, whole genome shotgun sequence	0	0	0	1)COV 51.52%, IDENT 90.64%, 4872:5478, 607, Lactobacillus rhamnosus strain 979_LRHA 1352_11099_726863_223_,...,514+, whole genome shotgun sequence 2)COV 44.59%, IDENT 95.64%, 17126:17652, 527, Lactobacillus rhamnosus strain 979_LRHA 522_70239_1160454, whole genome shotgun sequence	0	0	0	0	0	0	0	0	0	0	0	0	1)COV 12.86%, IDENT 96.05%, 6354:6505, 152, Lactobacillus rhamnosus strain Lrh27 Lrh27_contig00063, whole genome shotgun sequence	0	0	1)COV 53.72%, IDENT 91.34%, 37227:37859, 633, UNVERIFIED_ORG: Lactobacillus rhamnosus strain NRRL B-442 Seq22, whole genome shotgun sequence	1)COV 53.72%, IDENT 91.34%, 37104:37736, 633, Lactobacillus rhamnosus strain Lrh21 Lrh21_contig00025, whole genome shotgun sequence 2)COV 12.86%, IDENT 96.05%, 316:467, 152, Lactobacillus rhamnosus strain Lrh21 Lrh21_contig00055, whole genome shotgun sequence	1)COV 53.72%, IDENT 91.34%, 37098:37730, 633, Lactobacillus rhamnosus DSM 20021 = JCM 1136 = NBRC 3425 DNA, contig: JCM1136.contig00024, whole genome shotgun sequence	1)COV 53.72%, IDENT 91.34%, 37183:37815, 633, Lactobacillus rhamnosus DSM 20021 = JCM 1136 = NBRC 3425 strain DSM 20021 Scaffold22, whole genome shotgun sequence	1)COV 53.72%, IDENT 91.34%, 37098:37730, 633, Lactobacillus rhamnosus strain Lrh15 Lrh15_contig00022, whole genome shotgun sequence	1)COV 53.72%, IDENT 91.34%, 37108:37740, 633, Lactobacillus rhamnosus strain Lrh12 Lrh12_contig00283, whole genome shotgun sequence	1)COV 53.72%, IDENT 91.34%, 37224:37856, 633, Lactobacillus rhamnosus strain DS15_11 DS15_11_21_length_40820_cov_36.585555, whole genome shotgun sequence	1)COV 53.72%, IDENT 91.34%, 37224:37856, 633, Lactobacillus rhamnosus strain DS14_11 DS14_11_20_length_40820_cov_50.224387, whole genome shotgun sequence	1)COV 53.72%, IDENT 91.34%, 841272:841904, 633, Lactobacillus rhamnosus strain ATCC 11443 chromosome, complete genome	1)COV 53.72%, IDENT 91.34%, 840080:840712, 633, Lactobacillus rhamnosus LOCK908, complete genome
orf_00027	1)COV 100.00%, IDENT 100.00%, 6785:7003, 219, Lactobacillus rhamnosus strain DS9_11 DS9_11_25_length_10589_cov_29.027815, whole genome shotgun sequence	1)COV 100.00%, IDENT 100.00%, 3460:3678, 219, Lactobacillus rhamnosus strain CLS17 contig00023, whole genome shotgun sequence	1)COV 100.00%, IDENT 100.00%, 3587:3805, 219, Lactobacillus rhamnosus strain DS12_11 DS12_11_18_length_35050_cov_29.705609, whole genome shotgun sequence	1)COV 100.00%, IDENT 100.00%, 3883:4101, 219, Lactobacillus rhamnosus strain ASCC 3029 contig_16, whole genome shotgun sequence	1)COV 100.00%, IDENT 100.00%, 51437:51655, 219, Lactobacillus rhamnosus strain B1 scaffold11.1, whole genome shotgun sequence	1)COV 100.00%, IDENT 100.00%, 31385:31603, 219, Lactobacillus rhamnosus strain Lrh10 Lrh10_contig00050, whole genome shotgun sequence	1)COV 100.00%, IDENT 100.00%, 3587:3805, 219, Lactobacillus rhamnosus strain DS18_11 DS18_11_17_length_35050_cov_277.155084, whole genome shotgun sequence	1)COV 100.00%, IDENT 100.00%, 3587:3805, 219, Lactobacillus rhamnosus strain DS3_11 DS3_11_18_length_35050_cov_35.002119, whole genome shotgun sequence	1)COV 100.00%, IDENT 100.00%, 3617:3835, 219, Lactobacillus rhamnosus strain ARJD NODE_20_length_35030_cov_43.3938, whole genome shotgun sequence	1)COV 100.00%, IDENT 100.00%, 30753:30971, 219, Lactobacillus rhamnosus R0011 contig8, whole genome shotgun sequence	1)COV 100.00%, IDENT 100.00%, 3494:3712, 219, Lactobacillus rhamnosus ATCC 21052 genomic scaffold Scfld676, whole genome shotgun sequence	1)COV 100.00%, IDENT 100.00%, 4570:4788, 219, Lactobacillus rhamnosus strain IBL027 Contig23, whole genome shotgun sequence	1)COV 100.00%, IDENT 100.00%, 1200:1418, 219, Lactobacillus rhamnosus strain Lr032 contig00906, whole genome shotgun sequence	1)COV 100.00%, IDENT 100.00%, 2274698:2274916, 219, Lactobacillus rhamnosus strain Pen, complete genome	0	0	0	0	0	0	0	0	0	0	0	0	0	0	0	0	0	0	0	0	0	0	0	0	0	1)COV 100.00%, IDENT 100.00%, 36918:37136, 219, UNVERIFIED_ORG: Lactobacillus rhamnosus strain NRRL B-442 Seq22, whole genome shotgun sequence	1)COV 100.00%, IDENT 100.00%, 36795:37013, 219, Lactobacillus rhamnosus strain Lrh21 Lrh21_contig00025, whole genome shotgun sequence	1)COV 100.00%, IDENT 100.00%, 36790:37008, 219, Lactobacillus rhamnosus DSM 20021 = JCM 1136 = NBRC 3425 DNA, contig: JCM1136.contig00024, whole genome shotgun sequence	1)COV 100.00%, IDENT 100.00%, 36874:37092, 219, Lactobacillus rhamnosus DSM 20021 = JCM 1136 = NBRC 3425 strain DSM 20021 Scaffold22, whole genome shotgun sequence	1)COV 100.00%, IDENT 100.00%, 36789:37007, 219, Lactobacillus rhamnosus strain Lrh15 Lrh15_contig00022, whole genome shotgun sequence	1)COV 100.00%, IDENT 100.00%, 36799:37017, 219, Lactobacillus rhamnosus strain Lrh12 Lrh12_contig00283, whole genome shotgun sequence	1)COV 100.00%, IDENT 100.00%, 36915:37133, 219, Lactobacillus rhamnosus strain DS15_11 DS15_11_21_length_40820_cov_36.585555, whole genome shotgun sequence	1)COV 100.00%, IDENT 100.00%, 36915:37133, 219, Lactobacillus rhamnosus strain DS14_11 DS14_11_20_length_40820_cov_50.224387, whole genome shotgun sequence	1)COV 100.00%, IDENT 100.00%, 841995:842213, 219, Lactobacillus rhamnosus strain ATCC 11443 chromosome, complete genome	1)COV 100.00%, IDENT 100.00%, 840803:841021, 219, Lactobacillus rhamnosus LOCK908, complete genome
orf_00028	1)COV 100.00%, IDENT 100.00%, 5940:6713, 774, Lactobacillus rhamnosus strain DS9_11 DS9_11_25_length_10589_cov_29.027815, whole genome shotgun sequence	1)COV 100.00%, IDENT 100.00%, 3750:4523, 774, Lactobacillus rhamnosus strain CLS17 contig00023, whole genome shotgun sequence	1)COV 100.00%, IDENT 100.00%, 3877:4650, 774, Lactobacillus rhamnosus strain DS12_11 DS12_11_18_length_35050_cov_29.705609, whole genome shotgun sequence	1)COV 100.00%, IDENT 100.00%, 4173:4946, 774, Lactobacillus rhamnosus strain ASCC 3029 contig_16, whole genome shotgun sequence	1)COV 100.00%, IDENT 99.87%, 51727:52500, 774, Lactobacillus rhamnosus strain B1 scaffold11.1, whole genome shotgun sequence	1)COV 100.00%, IDENT 100.00%, 30540:31313, 774, Lactobacillus rhamnosus strain Lrh10 Lrh10_contig00050, whole genome shotgun sequence	1)COV 100.00%, IDENT 100.00%, 3877:4650, 774, Lactobacillus rhamnosus strain DS18_11 DS18_11_17_length_35050_cov_277.155084, whole genome shotgun sequence	1)COV 100.00%, IDENT 100.00%, 3877:4650, 774, Lactobacillus rhamnosus strain DS3_11 DS3_11_18_length_35050_cov_35.002119, whole genome shotgun sequence	1)COV 100.00%, IDENT 100.00%, 3907:4680, 774, Lactobacillus rhamnosus strain ARJD NODE_20_length_35030_cov_43.3938, whole genome shotgun sequence	1)COV 100.00%, IDENT 100.00%, 29908:30681, 774, Lactobacillus rhamnosus R0011 contig8, whole genome shotgun sequence	1)COV 100.00%, IDENT 100.00%, 3784:4557, 774, Lactobacillus rhamnosus ATCC 21052 genomic scaffold Scfld676, whole genome shotgun sequence	1)COV 100.00%, IDENT 100.00%, 3725:4498, 774, Lactobacillus rhamnosus strain IBL027 Contig23, whole genome shotgun sequence	1)COV 100.00%, IDENT 100.00%, 1490:2263, 774, Lactobacillus rhamnosus strain Lr032 contig00906, whole genome shotgun sequence	1)COV 100.00%, IDENT 100.00%, 2273853:2274626, 774, Lactobacillus rhamnosus strain Pen, complete genome	0	1)COV 69.12%, IDENT 88.22%, 4070:4603, 534, Lactobacillus rhamnosus strain Lrh29 Lrh29_contig00302, whole genome shotgun sequence	1)COV 100.00%, IDENT 92.51%, 3304:4077, 774, Lactobacillus rhamnosus strain Lrh30 Lrh30_contig00028, whole genome shotgun sequence	0	0	1)COV 68.73%, IDENT 88.35%, 3076:3606, 531, Lactobacillus rhamnosus LMS2-1 genomic scaffold SCAFFOLD1, whole genome shotgun sequence	0	0	1)COV 74.16%, IDENT 87.63%, 39154:39726, 573, Lactobacillus rhamnosus strain 906_LRHA 120_42037_693991, whole genome shotgun sequence	0	0	0	0	0	0	0	0	0	1)COV 74.16%, IDENT 89.55%, 14489:15061, 573, Lactobacillus rhamnosus strain 40f contig00039, whole genome shotgun sequence	0	0	0	1)COV 69.12%, IDENT 88.22%, 7616:8149, 534, Lactobacillus rhamnosus strain Lrh27 Lrh27_contig00051, whole genome shotgun sequence	1)COV 100%, IDENT 91.74%, 12313:13086, 774, Lactobacillus rhamnosus L34 contig00015, whole genome shotgun sequence	1)COV 100%, IDENT 91.74%, 9811:10584, 774, Lactobacillus rhamnosus L35 contig00025, whole genome shotgun sequence	0	0	0	0	0	0	0	0	0	0
orf_00029	1)COV 100.00%, IDENT 100.00%, 5531:5782, 252, Lactobacillus rhamnosus strain DS9_11 DS9_11_25_length_10589_cov_29.027815, whole genome shotgun sequence	1)COV 100.00%, IDENT 100.00%, 4681:4932, 252, Lactobacillus rhamnosus strain CLS17 contig00023, whole genome shotgun sequence	1)COV 100.00%, IDENT 100.00%, 4808:5059, 252, Lactobacillus rhamnosus strain DS12_11 DS12_11_18_length_35050_cov_29.705609, whole genome shotgun sequence	1)COV 100.00%, IDENT 100.00%, 5104:5355, 252, Lactobacillus rhamnosus strain ASCC 3029 contig_16, whole genome shotgun sequence	1)COV 100.00%, IDENT 100.00%, 52658:52909, 252, Lactobacillus rhamnosus strain B1 scaffold11.1, whole genome shotgun sequence	1)COV 100.00%, IDENT 100.00%, 30131:30382, 252, Lactobacillus rhamnosus strain Lrh10 Lrh10_contig00050, whole genome shotgun sequence	1)COV 100.00%, IDENT 100.00%, 4808:5059, 252, Lactobacillus rhamnosus strain DS18_11 DS18_11_17_length_35050_cov_277.155084, whole genome shotgun sequence	1)COV 100.00%, IDENT 100.00%, 4808:5059, 252, Lactobacillus rhamnosus strain DS3_11 DS3_11_18_length_35050_cov_35.002119, whole genome shotgun sequence	1)COV 100.00%, IDENT 100.00%, 4838:5089, 252, Lactobacillus rhamnosus strain ARJD NODE_20_length_35030_cov_43.3938, whole genome shotgun sequence	1)COV 100.00%, IDENT 100.00%, 29499:29750, 252, Lactobacillus rhamnosus R0011 contig8, whole genome shotgun sequence	1)COV 100.00%, IDENT 100.00%, 4715:4966, 252, Lactobacillus rhamnosus ATCC 21052 genomic scaffold Scfld676, whole genome shotgun sequence	1)COV 100.00%, IDENT 100.00%, 3316:3567, 252, Lactobacillus rhamnosus strain IBL027 Contig23, whole genome shotgun sequence	1)COV 100.00%, IDENT 100.00%, 2421:2672, 252, Lactobacillus rhamnosus strain Lr032 contig00906, whole genome shotgun sequence	1)COV 100.00%, IDENT 100.00%, 2273444:2273695, 252, Lactobacillus rhamnosus strain Pen, complete genome	0	0	1)COV 100.00%, IDENT 100.00%, 4235:4486, 252, Lactobacillus rhamnosus strain Lrh30 Lrh30_contig00028, whole genome shotgun sequence	0	0	0	0	0	0	0	0	0	0	0	0	0	0	0	0	0	0	0	0	1)COV 100.00%, IDENT 97.62%, 11904:12155, 252, Lactobacillus rhamnosus L34 contig00015, whole genome shotgun sequence	1)COV 100.00%, IDENT 97.62%, 9402:9653, 252, Lactobacillus rhamnosus L35 contig00025, whole genome shotgun sequence	0	0	0	0	0	0	0	0	0	0
orf_00030	1)COV 100.00%, IDENT 100.00%, 5385:5534, 150, Lactobacillus rhamnosus strain DS9_11 DS9_11_25_length_10589_cov_29.027815, whole genome shotgun sequence	1)COV 100.00%, IDENT 100.00%, 4929:5078, 150, Lactobacillus rhamnosus strain CLS17 contig00023, whole genome shotgun sequence	1)COV 100.00%, IDENT 100.00%, 5056:5205, 150, Lactobacillus rhamnosus strain DS12_11 DS12_11_18_length_35050_cov_29.705609, whole genome shotgun sequence	1)COV 100.00%, IDENT 100.00%, 5352:5501, 150, Lactobacillus rhamnosus strain ASCC 3029 contig_16, whole genome shotgun sequence	1)COV 100.00%, IDENT 100.00%, 52906:53055, 150, Lactobacillus rhamnosus strain B1 scaffold11.1, whole genome shotgun sequence	1)COV 100.00%, IDENT 100.00%, 29985:30134, 150, Lactobacillus rhamnosus strain Lrh10 Lrh10_contig00050, whole genome shotgun sequence	1)COV 100.00%, IDENT 100.00%, 5056:5205, 150, Lactobacillus rhamnosus strain DS18_11 DS18_11_17_length_35050_cov_277.155084, whole genome shotgun sequence	1)COV 100.00%, IDENT 100.00%, 5056:5205, 150, Lactobacillus rhamnosus strain DS3_11 DS3_11_18_length_35050_cov_35.002119, whole genome shotgun sequence	1)COV 100.00%, IDENT 100.00%, 5086:5235, 150, Lactobacillus rhamnosus strain ARJD NODE_20_length_35030_cov_43.3938, whole genome shotgun sequence	1)COV 100.00%, IDENT 100.00%, 29353:29502, 150, Lactobacillus rhamnosus R0011 contig8, whole genome shotgun sequence	1)COV 100.00%, IDENT 100.00%, 4963:5112, 150, Lactobacillus rhamnosus ATCC 21052 genomic scaffold Scfld676, whole genome shotgun sequence	1)COV 100.00%, IDENT 100.00%, 3170:3319, 150, Lactobacillus rhamnosus strain IBL027 Contig23, whole genome shotgun sequence	1)COV 100.00%, IDENT 100.00%, 2669:2818, 150, Lactobacillus rhamnosus strain Lr032 contig00906, whole genome shotgun sequence	1)COV 100.00%, IDENT 100.00%, 2273298:2273447, 150, Lactobacillus rhamnosus strain Pen, complete genome	1)COV 100.00%, IDENT 96.67%, 35140:35289, 150, Lactobacillus rhamnosus strain Lrh33 CNCM-I-2493_contig00147, whole genome shotgun sequence	1)COV 100.00%, IDENT 96.67%, 2496:2645, 150, Lactobacillus rhamnosus strain Lrh29 Lrh29_contig00302, whole genome shotgun sequence 2)COV 100.00%, IDENT 94.67%, 4701:4850, 150, Lactobacillus rhamnosus strain Lrh29 Lrh29_contig00063, whole genome shotgun sequence	1)COV 100.00%, IDENT 96.67%, 5463:5612, 150, Lactobacillus rhamnosus strain Lrh30 Lrh30_contig00028, whole genome shotgun sequence	0	0	0	1)COV 100.00%, IDENT 96.67%, 35348:35497, 150, Lactobacillus rhamnosus strain Lrh23 Lrh23_contig00028, whole genome shotgun sequence	1)COV 100.00%, IDENT 96.67%, 5848:5997, 150, Lactobacillus rhamnosus strain Lrh20 Lrh20_contig00022, whole genome shotgun sequence	1)COV 100.00%, IDENT 95.33%, 37570:37719, 150, Lactobacillus rhamnosus strain 906_LRHA 120_42037_693991, whole genome shotgun sequence	1)COV 100.00%, IDENT 96.67%, 4281:4430, 150, Lactobacillus rhamnosus strain 979_LRHA 769_15940_298032, whole genome shotgun sequence	1)COV 100.00%, IDENT 95.33%, 163484:163633, 150, Lactobacillus rhamnosus strain 526_LRHA 1248_170703_2497277_411_,...,868+, whole genome shotgun sequence	1)COV 100.00%, IDENT 95.33%, 35892:36041, 150, Lactobacillus rhamnosus strain 870_LRHA 163_42929_784927, whole genome shotgun sequence	1)COV 100.00%, IDENT 95.33%, 35895:36044, 150, Lactobacillus rhamnosus strain 769_LRHA 124_42935_906607, whole genome shotgun sequence	1)COV 100.00%, IDENT 95.33%, 35895:36044, 150, Lactobacillus rhamnosus strain 988_LRHA 149_42935_1082112, whole genome shotgun sequence	1)COV 100.00%, IDENT 95.33%, 6892:7041, 150, Lactobacillus rhamnosus strain 943_LRHA 121_42935_706384, whole genome shotgun sequence	1)COV 100.00%, IDENT 95.33%, 7346:7495, 150, Lactobacillus rhamnosus strain TMC3115 Scaffold3_1, whole genome shotgun sequence	1)COV 100.00%, IDENT 95.33%, 7346:7495, 150, Lactobacillus rhamnosus strain LR863 Scaffold3_1, whole genome shotgun sequence	0	0	0	0	0	1)COV 100.00%, IDENT 96.67%, 6042:6191, 150, Lactobacillus rhamnosus strain Lrh27 Lrh27_contig00051, whole genome shotgun sequence	1)COV 100.00%, IDENT 94.67%, 10988:11137, 150, Lactobacillus rhamnosus L34 contig00015, whole genome shotgun sequence	1)COV 100.00%, IDENT 94.67%, 8486:8635, 150, Lactobacillus rhamnosus L35 contig00025, whole genome shotgun sequence	0	0	0	0	0	0	0	0	0	0
orf_00031	1)COV 100.00%, IDENT 100.00%, 5188:5388, 201, Lactobacillus rhamnosus strain DS9_11 DS9_11_25_length_10589_cov_29.027815, whole genome shotgun sequence	1)COV 100.00%, IDENT 100.00%, 5075:5275, 201, Lactobacillus rhamnosus strain CLS17 contig00023, whole genome shotgun sequence	1)COV 100.00%, IDENT 100.00%, 5202:5402, 201, Lactobacillus rhamnosus strain DS12_11 DS12_11_18_length_35050_cov_29.705609, whole genome shotgun sequence	1)COV 100.00%, IDENT 100.00%, 5498:5698, 201, Lactobacillus rhamnosus strain ASCC 3029 contig_16, whole genome shotgun sequence	1)COV 100.00%, IDENT 100.00%, 53052:53252, 201, Lactobacillus rhamnosus strain B1 scaffold11.1, whole genome shotgun sequence	1)COV 100.00%, IDENT 100.00%, 29788:29988, 201, Lactobacillus rhamnosus strain Lrh10 Lrh10_contig00050, whole genome shotgun sequence	1)COV 100.00%, IDENT 100.00%, 5202:5402, 201, Lactobacillus rhamnosus strain DS18_11 DS18_11_17_length_35050_cov_277.155084, whole genome shotgun sequence	1)COV 100.00%, IDENT 100.00%, 5202:5402, 201, Lactobacillus rhamnosus strain DS3_11 DS3_11_18_length_35050_cov_35.002119, whole genome shotgun sequence	1)COV 100.00%, IDENT 100.00%, 5232:5432, 201, Lactobacillus rhamnosus strain ARJD NODE_20_length_35030_cov_43.3938, whole genome shotgun sequence	1)COV 100.00%, IDENT 100.00%, 29156:29356, 201, Lactobacillus rhamnosus R0011 contig8, whole genome shotgun sequence	1)COV 100.00%, IDENT 100.00%, 5109:5309, 201, Lactobacillus rhamnosus ATCC 21052 genomic scaffold Scfld676, whole genome shotgun sequence	1)COV 100.00%, IDENT 100.00%, 2973:3173, 201, Lactobacillus rhamnosus strain IBL027 Contig23, whole genome shotgun sequence	1)COV 100.00%, IDENT 100.00%, 2815:3015, 201, Lactobacillus rhamnosus strain Lr032 contig00906, whole genome shotgun sequence	1)COV 100.00%, IDENT 100.00%, 2273101:2273301, 201, Lactobacillus rhamnosus strain Pen, complete genome	1)COV 100.00%, IDENT 99.50%, 34943:35143, 201, Lactobacillus rhamnosus strain Lrh33 CNCM-I-2493_contig00147, whole genome shotgun sequence	1)COV 100.00%, IDENT 99.00%, 2299:2499, 201, Lactobacillus rhamnosus strain Lrh29 Lrh29_contig00302, whole genome shotgun sequence	0	0	0	0	0	0	0	0	0	0	0	0	0	0	0	0	0	0	0	0	1)COV 100.00%, IDENT 99.00%, 5845:6045, 201, Lactobacillus rhamnosus strain Lrh27 Lrh27_contig00051, whole genome shotgun sequence	0	0	0	0	0	0	0	0	0	0	0	0
orf_00032	1)COV 100.00%, IDENT 100.00%, 4757:5113, 357, Lactobacillus rhamnosus strain DS9_11 DS9_11_25_length_10589_cov_29.027815, whole genome shotgun sequence	1)COV 100.00%, IDENT 100.00%, 5350:5706, 357, Lactobacillus rhamnosus strain CLS17 contig00023, whole genome shotgun sequence	1)COV 100.00%, IDENT 100.00%, 5477:5833, 357, Lactobacillus rhamnosus strain DS12_11 DS12_11_18_length_35050_cov_29.705609, whole genome shotgun sequence	1)COV 100.00%, IDENT 100.00%, 5773:6129, 357, Lactobacillus rhamnosus strain ASCC 3029 contig_16, whole genome shotgun sequence	1)COV 100.00%, IDENT 100.00%, 53327:53683, 357, Lactobacillus rhamnosus strain B1 scaffold11.1, whole genome shotgun sequence	1)COV 100.00%, IDENT 100.00%, 29357:29713, 357, Lactobacillus rhamnosus strain Lrh10 Lrh10_contig00050, whole genome shotgun sequence	1)COV 100.00%, IDENT 100.00%, 5477:5833, 357, Lactobacillus rhamnosus strain DS18_11 DS18_11_17_length_35050_cov_277.155084, whole genome shotgun sequence	1)COV 100.00%, IDENT 100.00%, 5477:5833, 357, Lactobacillus rhamnosus strain DS3_11 DS3_11_18_length_35050_cov_35.002119, whole genome shotgun sequence	1)COV 100.00%, IDENT 100.00%, 5507:5863, 357, Lactobacillus rhamnosus strain ARJD NODE_20_length_35030_cov_43.3938, whole genome shotgun sequence	1)COV 100.00%, IDENT 100.00%, 28725:29081, 357, Lactobacillus rhamnosus R0011 contig8, whole genome shotgun sequence	1)COV 100.00%, IDENT 100.00%, 5384:5740, 357, Lactobacillus rhamnosus ATCC 21052 genomic scaffold Scfld676, whole genome shotgun sequence	1)COV 100.00%, IDENT 100.00%, 2542:2898, 357, Lactobacillus rhamnosus strain IBL027 Contig23, whole genome shotgun sequence	1)COV 100.00%, IDENT 100.00%, 3090:3446, 357, Lactobacillus rhamnosus strain Lr032 contig00906, whole genome shotgun sequence	1)COV 100.00%, IDENT 100.00%, 2272670:2273026, 357, Lactobacillus rhamnosus strain Pen, complete genome	1)COV 100.00%, IDENT 100.00%, 34512:34868, 357, Lactobacillus rhamnosus strain Lrh33 CNCM-I-2493_contig00147, whole genome shotgun sequence	0	1)COV 99.16%, IDENT 88.70%, 6575:6926, 352, Lactobacillus rhamnosus strain Lrh30 Lrh30_contig00028, whole genome shotgun sequence	1)COV 100%, IDENT 78.02%, 2986868:2987224, 357, Lactobacillus rhamnosus WGS project CBZU00000000 data, strain BPL15, CONTIG000001, whole genome shotgun sequence	1)COV 100%, IDENT 78.02%, 1424636:1424992, 357, Lactobacillus rhamnosus strain BPL5 genome assembly, chromosome: I	1)COV 100%, IDENT 77.53%, 5946:6302, 357, Lactobacillus rhamnosus LMS2-1 genomic scaffold SCAFFOLD1, whole genome shotgun sequence	1)COV 100%, IDENT 76.60%, 34034:34385, 352, Lactobacillus rhamnosus strain Lrh23 Lrh23_contig00028, whole genome shotgun sequence	1)COV 100%, IDENT 76.60%, 6960:7311, 352, Lactobacillus rhamnosus strain Lrh20 Lrh20_contig00022, whole genome shotgun sequence	0	1)COV 100%, IDENT 76.32%, 5393:5743, 351, Lactobacillus rhamnosus strain 979_LRHA 769_15940_298032, whole genome shotgun sequence	1)COV 100%, IDENT 76.60%, 162170:162521, 352, Lactobacillus rhamnosus strain 526_LRHA 1248_170703_2497277_411_,...,868+, whole genome shotgun sequence	1)COV 100%, IDENT 76.60%, 34578:34929, 352, Lactobacillus rhamnosus strain 870_LRHA 163_42929_784927, whole genome shotgun sequence	1)COV 100%, IDENT 76.60%, 34581:34932, 352, Lactobacillus rhamnosus strain 769_LRHA 124_42935_906607, whole genome shotgun sequence	1)COV 100%, IDENT 76.60%, 34581:34932, 352, Lactobacillus rhamnosus strain 988_LRHA 149_42935_1082112, whole genome shotgun sequence	1)COV 100%, IDENT 76.60%, 8004:8355, 352, Lactobacillus rhamnosus strain 943_LRHA 121_42935_706384, whole genome shotgun sequence	1)COV 100%, IDENT 76.60%, 8458:8809, 352, Lactobacillus rhamnosus strain TMC3115 Scaffold3_1, whole genome shotgun sequence	1)COV 100%, IDENT 76.60%, 8458:8809, 352, Lactobacillus rhamnosus strain LR863 Scaffold3_1, whole genome shotgun sequence	1)COV 100.00%, IDENT 100.00%, 3048918:3049274, 357, Lactobacillus rhamnosus strain BFE5264, complete genome 2)COV 8.68%, IDENT 100.00%, 1392876:1392906, 31, Lactobacillus rhamnosus strain BFE5264, complete genome	1)COV 97.48%, IDENT 75.29%, 13849:14189, 341, Lactobacillus rhamnosus strain 40f contig00037, whole genome shotgun sequence	1)COV 100%, IDENT 76.39%, 7212:7563, 352, Lactobacillus rhamnosus strain ASCC 3016 contig_25, whole genome shotgun sequence	1)COV 100.00%, IDENT 75.91%, 38967:39316, 350, Lactobacillus rhamnosus strain Lr108 contig00169, whole genome shotgun sequence	1)COV 100.00%, IDENT 75.91%, 38967:39316, 350, Lactobacillus rhamnosus strain Lrh5 Lrh5_contig00169, whole genome shotgun sequence	0	1)COV 100%, IDENT 77.37%, 9911:10262, 352, Lactobacillus rhamnosus L34 contig00015, whole genome shotgun sequence	1)COV 100%, IDENT 77.37%, 7409:7760, 352, Lactobacillus rhamnosus L35 contig00025, whole genome shotgun sequence	1)COV 100.00%, IDENT 99.72%, 33692:34048, 357, UNVERIFIED_ORG: Lactobacillus rhamnosus strain NRRL B-442 Seq22, whole genome shotgun sequence	1)COV 100.00%, IDENT 99.72%, 33569:33925, 357, Lactobacillus rhamnosus strain Lrh21 Lrh21_contig00025, whole genome shotgun sequence	1)COV 100.00%, IDENT 99.72%, 33565:33921, 357, Lactobacillus rhamnosus DSM 20021 = JCM 1136 = NBRC 3425 DNA, contig: JCM1136.contig00024, whole genome shotgun sequence	1)COV 100.00%, IDENT 99.72%, 33648:34004, 357, Lactobacillus rhamnosus DSM 20021 = JCM 1136 = NBRC 3425 strain DSM 20021 Scaffold22, whole genome shotgun sequence	1)COV 100.00%, IDENT 99.72%, 33563:33919, 357, Lactobacillus rhamnosus strain Lrh15 Lrh15_contig00022, whole genome shotgun sequence	1)COV 100.00%, IDENT 99.72%, 33573:33929, 357, Lactobacillus rhamnosus strain Lrh12 Lrh12_contig00283, whole genome shotgun sequence	1)COV 100.00%, IDENT 99.72%, 33689:34045, 357, Lactobacillus rhamnosus strain DS15_11 DS15_11_21_length_40820_cov_36.585555, whole genome shotgun sequence	1)COV 100.00%, IDENT 99.72%, 33689:34045, 357, Lactobacillus rhamnosus strain DS14_11 DS14_11_20_length_40820_cov_50.224387, whole genome shotgun sequence	1)COV 100.00%, IDENT 99.72%, 845083:845439, 357, Lactobacillus rhamnosus strain ATCC 11443 chromosome, complete genome	1)COV 100.00%, IDENT 99.72%, 843891:844247, 357, Lactobacillus rhamnosus LOCK908, complete genome
orf_00033	1)COV 100.00%, IDENT 100.00%, 4665:4757, 93, Lactobacillus rhamnosus strain DS9_11 DS9_11_25_length_10589_cov_29.027815, whole genome shotgun sequence	1)COV 100.00%, IDENT 100.00%, 5706:5798, 93, Lactobacillus rhamnosus strain CLS17 contig00023, whole genome shotgun sequence	1)COV 100.00%, IDENT 100.00%, 5833:5925, 93, Lactobacillus rhamnosus strain DS12_11 DS12_11_18_length_35050_cov_29.705609, whole genome shotgun sequence	1)COV 100.00%, IDENT 100.00%, 6129:6221, 93, Lactobacillus rhamnosus strain ASCC 3029 contig_16, whole genome shotgun sequence	1)COV 100.00%, IDENT 100.00%, 53683:53775, 93, Lactobacillus rhamnosus strain B1 scaffold11.1, whole genome shotgun sequence	1)COV 100.00%, IDENT 100.00%, 29265:29357, 93, Lactobacillus rhamnosus strain Lrh10 Lrh10_contig00050, whole genome shotgun sequence	1)COV 100.00%, IDENT 100.00%, 5833:5925, 93, Lactobacillus rhamnosus strain DS18_11 DS18_11_17_length_35050_cov_277.155084, whole genome shotgun sequence	1)COV 100.00%, IDENT 100.00%, 5833:5925, 93, Lactobacillus rhamnosus strain DS3_11 DS3_11_18_length_35050_cov_35.002119, whole genome shotgun sequence	1)COV 100.00%, IDENT 100.00%, 5863:5955, 93, Lactobacillus rhamnosus strain ARJD NODE_20_length_35030_cov_43.3938, whole genome shotgun sequence	1)COV 100.00%, IDENT 100.00%, 28633:28725, 93, Lactobacillus rhamnosus R0011 contig8, whole genome shotgun sequence	1)COV 100.00%, IDENT 100.00%, 5740:5832, 93, Lactobacillus rhamnosus ATCC 21052 genomic scaffold Scfld676, whole genome shotgun sequence	1)COV 100.00%, IDENT 100.00%, 2450:2542, 93, Lactobacillus rhamnosus strain IBL027 Contig23, whole genome shotgun sequence	1)COV 100.00%, IDENT 100.00%, 3446:3538, 93, Lactobacillus rhamnosus strain Lr032 contig00906, whole genome shotgun sequence	1)COV 100.00%, IDENT 100.00%, 2272578:2272670, 93, Lactobacillus rhamnosus strain Pen, complete genome	1)COV 100.00%, IDENT 98.92%, 34420:34512, 93, Lactobacillus rhamnosus strain Lrh33 CNCM-I-2493_contig00147, whole genome shotgun sequence	1)COV 100.00%, IDENT 94.62%, 1001:1093, 93, Lactobacillus rhamnosus strain Lrh29 Lrh29_contig00302, whole genome shotgun sequence	1)COV 100.00%, IDENT 100.00%, 6926:7018, 93, Lactobacillus rhamnosus strain Lrh30 Lrh30_contig00028, whole genome shotgun sequence	0	0	1)COV 100.00%, IDENT 97.85%, 6302:6394, 93, Lactobacillus rhamnosus LMS2-1 genomic scaffold SCAFFOLD1, whole genome shotgun sequence	1)COV 100.00%, IDENT 97.85%, 33942:34034, 93, Lactobacillus rhamnosus strain Lrh23 Lrh23_contig00028, whole genome shotgun sequence	1)COV 100.00%, IDENT 97.85%, 7311:7403, 93, Lactobacillus rhamnosus strain Lrh20 Lrh20_contig00022, whole genome shotgun sequence	1)COV 100.00%, IDENT 93.55%, 37043:37135, 93, Lactobacillus rhamnosus strain 906_LRHA 120_42037_693991, whole genome shotgun sequence	1)COV 100.00%, IDENT 97.85%, 5743:5835, 93, Lactobacillus rhamnosus strain 979_LRHA 769_15940_298032, whole genome shotgun sequence	1)COV 100.00%, IDENT 97.85%, 162078:162170, 93, Lactobacillus rhamnosus strain 526_LRHA 1248_170703_2497277_411_,...,868+, whole genome shotgun sequence	1)COV 100.00%, IDENT 97.85%, 34486:34578, 93, Lactobacillus rhamnosus strain 870_LRHA 163_42929_784927, whole genome shotgun sequence	1)COV 100.00%, IDENT 97.85%, 34489:34581, 93, Lactobacillus rhamnosus strain 769_LRHA 124_42935_906607, whole genome shotgun sequence	1)COV 100.00%, IDENT 97.85%, 34489:34581, 93, Lactobacillus rhamnosus strain 988_LRHA 149_42935_1082112, whole genome shotgun sequence	1)COV 100.00%, IDENT 97.85%, 8355:8447, 93, Lactobacillus rhamnosus strain 943_LRHA 121_42935_706384, whole genome shotgun sequence	1)COV 100.00%, IDENT 97.85%, 8809:8901, 93, Lactobacillus rhamnosus strain TMC3115 Scaffold3_1, whole genome shotgun sequence	1)COV 100.00%, IDENT 97.85%, 8809:8901, 93, Lactobacillus rhamnosus strain LR863 Scaffold3_1, whole genome shotgun sequence	1)COV 100.00%, IDENT 100.00%, 3049274:3049366, 93, Lactobacillus rhamnosus strain BFE5264, complete genome	1)COV 100.00%, IDENT 93.55%, 13757:13849, 93, Lactobacillus rhamnosus strain 40f contig00037, whole genome shotgun sequence	1)COV 100.00%, IDENT 97.85%, 7563:7655, 93, Lactobacillus rhamnosus strain ASCC 3016 contig_25, whole genome shotgun sequence	1)COV 100.00%, IDENT 96.77%, 38875:38967, 93, Lactobacillus rhamnosus strain Lr108 contig00169, whole genome shotgun sequence	1)COV 100.00%, IDENT 96.77%, 38875:38967, 93, Lactobacillus rhamnosus strain Lrh5 Lrh5_contig00169, whole genome shotgun sequence	1)COV 100.00%, IDENT 94.62%, 4547:4639, 93, Lactobacillus rhamnosus strain Lrh27 Lrh27_contig00051, whole genome shotgun sequence	1)COV 97.85%, IDENT 98.90%, 9821:9911, 91, Lactobacillus rhamnosus L34 contig00015, whole genome shotgun sequence	1)COV 97.85%, IDENT 98.90%, 7319:7409, 91, Lactobacillus rhamnosus L35 contig00025, whole genome shotgun sequence	1)COV 100.00%, IDENT 97.85%, 33600:33692, 93, UNVERIFIED_ORG: Lactobacillus rhamnosus strain NRRL B-442 Seq22, whole genome shotgun sequence	1)COV 100.00%, IDENT 97.85%, 33477:33569, 93, Lactobacillus rhamnosus strain Lrh21 Lrh21_contig00025, whole genome shotgun sequence	1)COV 100.00%, IDENT 97.85%, 33473:33565, 93, Lactobacillus rhamnosus DSM 20021 = JCM 1136 = NBRC 3425 DNA, contig: JCM1136.contig00024, whole genome shotgun sequence	1)COV 100.00%, IDENT 97.85%, 33556:33648, 93, Lactobacillus rhamnosus DSM 20021 = JCM 1136 = NBRC 3425 strain DSM 20021 Scaffold22, whole genome shotgun sequence	1)COV 100.00%, IDENT 97.85%, 33471:33563, 93, Lactobacillus rhamnosus strain Lrh15 Lrh15_contig00022, whole genome shotgun sequence	1)COV 100.00%, IDENT 97.85%, 33481:33573, 93, Lactobacillus rhamnosus strain Lrh12 Lrh12_contig00283, whole genome shotgun sequence	1)COV 100.00%, IDENT 97.85%, 33597:33689, 93, Lactobacillus rhamnosus strain DS15_11 DS15_11_21_length_40820_cov_36.585555, whole genome shotgun sequence	1)COV 100.00%, IDENT 97.85%, 33597:33689, 93, Lactobacillus rhamnosus strain DS14_11 DS14_11_20_length_40820_cov_50.224387, whole genome shotgun sequence	1)COV 100.00%, IDENT 97.85%, 845439:845531, 93, Lactobacillus rhamnosus strain ATCC 11443 chromosome, complete genome	1)COV 100.00%, IDENT 97.85%, 844247:844339, 93, Lactobacillus rhamnosus LOCK908, complete genome
orf_00034	1)COV 100.00%, IDENT 100.00%, 4520:4672, 153, Lactobacillus rhamnosus strain DS9_11 DS9_11_25_length_10589_cov_29.027815, whole genome shotgun sequence	1)COV 100.00%, IDENT 100.00%, 5791:5943, 153, Lactobacillus rhamnosus strain CLS17 contig00023, whole genome shotgun sequence	1)COV 100.00%, IDENT 100.00%, 5918:6070, 153, Lactobacillus rhamnosus strain DS12_11 DS12_11_18_length_35050_cov_29.705609, whole genome shotgun sequence	1)COV 100.00%, IDENT 100.00%, 6214:6366, 153, Lactobacillus rhamnosus strain ASCC 3029 contig_16, whole genome shotgun sequence	1)COV 100.00%, IDENT 100.00%, 53768:53920, 153, Lactobacillus rhamnosus strain B1 scaffold11.1, whole genome shotgun sequence	1)COV 100.00%, IDENT 100.00%, 29120:29272, 153, Lactobacillus rhamnosus strain Lrh10 Lrh10_contig00050, whole genome shotgun sequence	1)COV 100.00%, IDENT 100.00%, 5918:6070, 153, Lactobacillus rhamnosus strain DS18_11 DS18_11_17_length_35050_cov_277.155084, whole genome shotgun sequence	1)COV 100.00%, IDENT 100.00%, 5918:6070, 153, Lactobacillus rhamnosus strain DS3_11 DS3_11_18_length_35050_cov_35.002119, whole genome shotgun sequence	1)COV 100.00%, IDENT 100.00%, 5948:6100, 153, Lactobacillus rhamnosus strain ARJD NODE_20_length_35030_cov_43.3938, whole genome shotgun sequence	1)COV 100.00%, IDENT 100.00%, 28488:28640, 153, Lactobacillus rhamnosus R0011 contig8, whole genome shotgun sequence	1)COV 100.00%, IDENT 100.00%, 5825:5977, 153, Lactobacillus rhamnosus ATCC 21052 genomic scaffold Scfld676, whole genome shotgun sequence	1)COV 100.00%, IDENT 100.00%, 2305:2457, 153, Lactobacillus rhamnosus strain IBL027 Contig23, whole genome shotgun sequence	1)COV 100.00%, IDENT 100.00%, 3531:3683, 153, Lactobacillus rhamnosus strain Lr032 contig00906, whole genome shotgun sequence	1)COV 100.00%, IDENT 100.00%, 2272433:2272585, 153, Lactobacillus rhamnosus strain Pen, complete genome	1)COV 100.00%, IDENT 98.69%, 34275:34427, 153, Lactobacillus rhamnosus strain Lrh33 CNCM-I-2493_contig00147, whole genome shotgun sequence	1)COV 100.00%, IDENT 96.08%, 3358:3510, 153, Lactobacillus rhamnosus strain Lrh29 Lrh29_contig00063, whole genome shotgun sequence	0	1)COV 100.00%, IDENT 92.16%, 2986595:2986747, 153, Lactobacillus rhamnosus WGS project CBZU00000000 data, strain BPL15, CONTIG000001, whole genome shotgun sequence	1)COV 100.00%, IDENT 92.16%, 1424363:1424515, 153, Lactobacillus rhamnosus strain BPL5 genome assembly, chromosome: I	1)COV 100.00%, IDENT 95.42%, 6387:6539, 153, Lactobacillus rhamnosus LMS2-1 genomic scaffold SCAFFOLD1, whole genome shotgun sequence	1)COV 100.00%, IDENT 96.08%, 33797:33949, 153, Lactobacillus rhamnosus strain Lrh23 Lrh23_contig00028, whole genome shotgun sequence	1)COV 100.00%, IDENT 96.08%, 7396:7548, 153, Lactobacillus rhamnosus strain Lrh20 Lrh20_contig00022, whole genome shotgun sequence	1)COV 100.00%, IDENT 92.81%, 36898:37050, 153, Lactobacillus rhamnosus strain 906_LRHA 120_42037_693991, whole genome shotgun sequence	1)COV 100.00%, IDENT 96.08%, 5828:5980, 153, Lactobacillus rhamnosus strain 979_LRHA 769_15940_298032, whole genome shotgun sequence	1)COV 100.00%, IDENT 96.08%, 161933:162085, 153, Lactobacillus rhamnosus strain 526_LRHA 1248_170703_2497277_411_,...,868+, whole genome shotgun sequence	1)COV 100.00%, IDENT 96.08%, 34341:34493, 153, Lactobacillus rhamnosus strain 870_LRHA 163_42929_784927, whole genome shotgun sequence	1)COV 100.00%, IDENT 96.08%, 34344:34496, 153, Lactobacillus rhamnosus strain 769_LRHA 124_42935_906607, whole genome shotgun sequence	1)COV 100.00%, IDENT 96.08%, 34344:34496, 153, Lactobacillus rhamnosus strain 988_LRHA 149_42935_1082112, whole genome shotgun sequence	1)COV 100.00%, IDENT 96.08%, 8440:8592, 153, Lactobacillus rhamnosus strain 943_LRHA 121_42935_706384, whole genome shotgun sequence	1)COV 100.00%, IDENT 96.08%, 8894:9046, 153, Lactobacillus rhamnosus strain TMC3115 Scaffold3_1, whole genome shotgun sequence	1)COV 100.00%, IDENT 96.08%, 8894:9046, 153, Lactobacillus rhamnosus strain LR863 Scaffold3_1, whole genome shotgun sequence	1)COV 100.00%, IDENT 100.00%, 3049359:3049511, 153, Lactobacillus rhamnosus strain BFE5264, complete genome	1)COV 100.00%, IDENT 97.39%, 13612:13764, 153, Lactobacillus rhamnosus strain 40f contig00037, whole genome shotgun sequence 2)COV 100%, IDENT 93.51%, 11691:11843, 153, Lactobacillus rhamnosus strain 40f contig00039, whole genome shotgun sequence	0	1)COV 100.00%, IDENT 98.69%, 38730:38882, 153, Lactobacillus rhamnosus strain Lr108 contig00169, whole genome shotgun sequence	1)COV 100.00%, IDENT 98.69%, 38730:38882, 153, Lactobacillus rhamnosus strain Lrh5 Lrh5_contig00169, whole genome shotgun sequence	0	0	0	0	0	0	0	0	0	0	0	0	0
orf_00035	1)COV 100.00%, IDENT 100.00%, 4312:4515, 204, Lactobacillus rhamnosus strain DS9_11 DS9_11_25_length_10589_cov_29.027815, whole genome shotgun sequence	1)COV 100.00%, IDENT 100.00%, 5948:6151, 204, Lactobacillus rhamnosus strain CLS17 contig00023, whole genome shotgun sequence	1)COV 100.00%, IDENT 100.00%, 6075:6278, 204, Lactobacillus rhamnosus strain DS12_11 DS12_11_18_length_35050_cov_29.705609, whole genome shotgun sequence	1)COV 100.00%, IDENT 100.00%, 6371:6574, 204, Lactobacillus rhamnosus strain ASCC 3029 contig_16, whole genome shotgun sequence	1)COV 100.00%, IDENT 100.00%, 53925:54128, 204, Lactobacillus rhamnosus strain B1 scaffold11.1, whole genome shotgun sequence	1)COV 100.00%, IDENT 100.00%, 28912:29115, 204, Lactobacillus rhamnosus strain Lrh10 Lrh10_contig00050, whole genome shotgun sequence	1)COV 100.00%, IDENT 100.00%, 6075:6278, 204, Lactobacillus rhamnosus strain DS18_11 DS18_11_17_length_35050_cov_277.155084, whole genome shotgun sequence	1)COV 100.00%, IDENT 100.00%, 6075:6278, 204, Lactobacillus rhamnosus strain DS3_11 DS3_11_18_length_35050_cov_35.002119, whole genome shotgun sequence	1)COV 100.00%, IDENT 100.00%, 6105:6308, 204, Lactobacillus rhamnosus strain ARJD NODE_20_length_35030_cov_43.3938, whole genome shotgun sequence	1)COV 100.00%, IDENT 100.00%, 28280:28483, 204, Lactobacillus rhamnosus R0011 contig8, whole genome shotgun sequence	1)COV 100.00%, IDENT 100.00%, 5982:6185, 204, Lactobacillus rhamnosus ATCC 21052 genomic scaffold Scfld676, whole genome shotgun sequence	1)COV 100.00%, IDENT 100.00%, 2097:2300, 204, Lactobacillus rhamnosus strain IBL027 Contig23, whole genome shotgun sequence	1)COV 100.00%, IDENT 100.00%, 3688:3891, 204, Lactobacillus rhamnosus strain Lr032 contig00906, whole genome shotgun sequence	1)COV 100.00%, IDENT 100.00%, 2272225:2272428, 204, Lactobacillus rhamnosus strain Pen, complete genome	1)COV 100.00%, IDENT 87.25%, 34067:34270, 204, Lactobacillus rhamnosus strain Lrh33 CNCM-I-2493_contig00147, whole genome shotgun sequence	0	0	0	0	1)COV 100.00%, IDENT 84.31%, 6544:6747, 204, Lactobacillus rhamnosus LMS2-1 genomic scaffold SCAFFOLD1, whole genome shotgun sequence	0	0	1)COV 100.00%, IDENT 89.71%, 36690:36893, 204, Lactobacillus rhamnosus strain 906_LRHA 120_42037_693991, whole genome shotgun sequence	0	0	0	0	0	0	0	0	1)COV 100.00%, IDENT 100.00%, 3049516:3049719, 204, Lactobacillus rhamnosus strain BFE5264, complete genome	1)COV 100.00%, IDENT 94.12%, 11483:11686, 204, Lactobacillus rhamnosus strain 40f contig00039, whole genome shotgun sequence 2)COV 100.00%, IDENT 92.16%, 13404:13607, 204, Lactobacillus rhamnosus strain 40f contig00037, whole genome shotgun sequence	0	0	0	0	0	0	0	0	0	0	0	0	0	0	0	0
orf_00036	1)COV 100.00%, IDENT 100.00%, 3808:4293, 486, Lactobacillus rhamnosus strain DS9_11 DS9_11_25_length_10589_cov_29.027815, whole genome shotgun sequence	1)COV 100.00%, IDENT 100.00%, 6170:6655, 486, Lactobacillus rhamnosus strain CLS17 contig00023, whole genome shotgun sequence	1)COV 100.00%, IDENT 100.00%, 6297:6782, 486, Lactobacillus rhamnosus strain DS12_11 DS12_11_18_length_35050_cov_29.705609, whole genome shotgun sequence	1)COV 100.00%, IDENT 100.00%, 6593:7078, 486, Lactobacillus rhamnosus strain ASCC 3029 contig_16, whole genome shotgun sequence	1)COV 100.00%, IDENT 100.00%, 54147:54632, 486, Lactobacillus rhamnosus strain B1 scaffold11.1, whole genome shotgun sequence	1)COV 100.00%, IDENT 100.00%, 28408:28893, 486, Lactobacillus rhamnosus strain Lrh10 Lrh10_contig00050, whole genome shotgun sequence	1)COV 100.00%, IDENT 100.00%, 6297:6782, 486, Lactobacillus rhamnosus strain DS18_11 DS18_11_17_length_35050_cov_277.155084, whole genome shotgun sequence	1)COV 100.00%, IDENT 100.00%, 6297:6782, 486, Lactobacillus rhamnosus strain DS3_11 DS3_11_18_length_35050_cov_35.002119, whole genome shotgun sequence	1)COV 100.00%, IDENT 100.00%, 6327:6812, 486, Lactobacillus rhamnosus strain ARJD NODE_20_length_35030_cov_43.3938, whole genome shotgun sequence	1)COV 100.00%, IDENT 100.00%, 27776:28261, 486, Lactobacillus rhamnosus R0011 contig8, whole genome shotgun sequence	1)COV 100.00%, IDENT 100.00%, 6204:6689, 486, Lactobacillus rhamnosus ATCC 21052 genomic scaffold Scfld676, whole genome shotgun sequence	1)COV 100.00%, IDENT 100.00%, 1593:2078, 486, Lactobacillus rhamnosus strain IBL027 Contig23, whole genome shotgun sequence	1)COV 37.45%, IDENT 100.00%, 3910:4091, 182, Lactobacillus rhamnosus strain Lr032 contig00906, whole genome shotgun sequence	1)COV 100.00%, IDENT 100.00%, 2271721:2272206, 486, Lactobacillus rhamnosus strain Pen, complete genome	1)COV 100.00%, IDENT 99.59%, 33563:34048, 486, Lactobacillus rhamnosus strain Lrh33 CNCM-I-2493_contig00147, whole genome shotgun sequence	0	0	0	0	1)COV 100.00%, IDENT 99.79%, 6766:7251, 486, Lactobacillus rhamnosus LMS2-1 genomic scaffold SCAFFOLD1, whole genome shotgun sequence	1)COV 100.00%, IDENT 97.94%, 33085:33570, 486, Lactobacillus rhamnosus strain Lrh23 Lrh23_contig00028, whole genome shotgun sequence	1)COV 100.00%, IDENT 97.94%, 7775:8260, 486, Lactobacillus rhamnosus strain Lrh20 Lrh20_contig00022, whole genome shotgun sequence	0	1)COV 100.00%, IDENT 97.94%, 6207:6692, 486, Lactobacillus rhamnosus strain 979_LRHA 769_15940_298032, whole genome shotgun sequence	1)COV 100.00%, IDENT 97.94%, 161221:161706, 486, Lactobacillus rhamnosus strain 526_LRHA 1248_170703_2497277_411_,...,868+, whole genome shotgun sequence	1)COV 100.00%, IDENT 97.94%, 33629:34114, 486, Lactobacillus rhamnosus strain 870_LRHA 163_42929_784927, whole genome shotgun sequence	1)COV 100.00%, IDENT 97.94%, 33632:34117, 486, Lactobacillus rhamnosus strain 769_LRHA 124_42935_906607, whole genome shotgun sequence	1)COV 100.00%, IDENT 97.94%, 33632:34117, 486, Lactobacillus rhamnosus strain 988_LRHA 149_42935_1082112, whole genome shotgun sequence	1)COV 100.00%, IDENT 97.94%, 8819:9304, 486, Lactobacillus rhamnosus strain 943_LRHA 121_42935_706384, whole genome shotgun sequence	1)COV 100.00%, IDENT 97.94%, 9273:9758, 486, Lactobacillus rhamnosus strain TMC3115 Scaffold3_1, whole genome shotgun sequence	1)COV 100.00%, IDENT 97.94%, 9273:9758, 486, Lactobacillus rhamnosus strain LR863 Scaffold3_1, whole genome shotgun sequence	1)COV 100.00%, IDENT 98.56%, 3049738:3050223, 486, Lactobacillus rhamnosus strain BFE5264, complete genome	1)COV 100.00%, IDENT 100.00%, 10979:11464, 486, Lactobacillus rhamnosus strain 40f contig00039, whole genome shotgun sequence	0	0	0	0	0	0	0	0	0	0	0	0	0	0	0	0
orf_00037	1)COV 100.00%, IDENT 100.00%, 3100:3807, 708, Lactobacillus rhamnosus strain DS9_11 DS9_11_25_length_10589_cov_29.027815, whole genome shotgun sequence	1)COV 100.00%, IDENT 100.00%, 6656:7363, 708, Lactobacillus rhamnosus strain CLS17 contig00023, whole genome shotgun sequence	1)COV 100.00%, IDENT 100.00%, 6783:7490, 708, Lactobacillus rhamnosus strain DS12_11 DS12_11_18_length_35050_cov_29.705609, whole genome shotgun sequence	1)COV 100.00%, IDENT 100.00%, 7079:7786, 708, Lactobacillus rhamnosus strain ASCC 3029 contig_16, whole genome shotgun sequence	1)COV 100.00%, IDENT 100.00%, 54633:55340, 708, Lactobacillus rhamnosus strain B1 scaffold11.1, whole genome shotgun sequence	1)COV 100.00%, IDENT 100.00%, 27700:28407, 708, Lactobacillus rhamnosus strain Lrh10 Lrh10_contig00050, whole genome shotgun sequence	1)COV 100.00%, IDENT 100.00%, 6783:7490, 708, Lactobacillus rhamnosus strain DS18_11 DS18_11_17_length_35050_cov_277.155084, whole genome shotgun sequence	1)COV 100.00%, IDENT 100.00%, 6783:7490, 708, Lactobacillus rhamnosus strain DS3_11 DS3_11_18_length_35050_cov_35.002119, whole genome shotgun sequence	1)COV 100.00%, IDENT 100.00%, 6813:7520, 708, Lactobacillus rhamnosus strain ARJD NODE_20_length_35030_cov_43.3938, whole genome shotgun sequence	1)COV 100.00%, IDENT 100.00%, 27068:27775, 708, Lactobacillus rhamnosus R0011 contig8, whole genome shotgun sequence	1)COV 100.00%, IDENT 100.00%, 6690:7397, 708, Lactobacillus rhamnosus ATCC 21052 genomic scaffold Scfld676, whole genome shotgun sequence	1)COV 100.00%, IDENT 100.00%, 885:1592, 708, Lactobacillus rhamnosus strain IBL027 Contig23, whole genome shotgun sequence	1)COV 90.40%, IDENT 100.00%, 1342:1981, 640, Lactobacillus rhamnosus strain Lr032 contig01026, whole genome shotgun sequence	1)COV 100.00%, IDENT 100.00%, 2271013:2271720, 708, Lactobacillus rhamnosus strain Pen, complete genome	1)COV 100.00%, IDENT 97.32%, 32855:33562, 708, Lactobacillus rhamnosus strain Lrh33 CNCM-I-2493_contig00147, whole genome shotgun sequence	0	0	0	0	1)COV 100.00%, IDENT 97.03%, 7252:7959, 708, Lactobacillus rhamnosus LMS2-1 genomic scaffold SCAFFOLD1, whole genome shotgun sequence	1)COV 100.00%, IDENT 93.93%, 32377:33084, 708, Lactobacillus rhamnosus strain Lrh23 Lrh23_contig00028, whole genome shotgun sequence	1)COV 100.00%, IDENT 93.93%, 8261:8968, 708, Lactobacillus rhamnosus strain Lrh20 Lrh20_contig00022, whole genome shotgun sequence	0	1)COV 100.00%, IDENT 93.93%, 6693:7400, 708, Lactobacillus rhamnosus strain 979_LRHA 769_15940_298032, whole genome shotgun sequence	1)COV 100.00%, IDENT 93.93%, 160513:161220, 708, Lactobacillus rhamnosus strain 526_LRHA 1248_170703_2497277_411_,...,868+, whole genome shotgun sequence	1)COV 100.00%, IDENT 93.93%, 32921:33628, 708, Lactobacillus rhamnosus strain 870_LRHA 163_42929_784927, whole genome shotgun sequence	1)COV 100.00%, IDENT 93.93%, 32924:33631, 708, Lactobacillus rhamnosus strain 769_LRHA 124_42935_906607, whole genome shotgun sequence	1)COV 100.00%, IDENT 93.93%, 32924:33631, 708, Lactobacillus rhamnosus strain 988_LRHA 149_42935_1082112, whole genome shotgun sequence	1)COV 100.00%, IDENT 93.93%, 9305:10012, 708, Lactobacillus rhamnosus strain 943_LRHA 121_42935_706384, whole genome shotgun sequence	1)COV 100.00%, IDENT 93.93%, 9759:10466, 708, Lactobacillus rhamnosus strain TMC3115 Scaffold3_1, whole genome shotgun sequence	1)COV 100.00%, IDENT 93.93%, 9759:10466, 708, Lactobacillus rhamnosus strain LR863 Scaffold3_1, whole genome shotgun sequence	1)COV 100.00%, IDENT 93.79%, 3050224:3050931, 708, Lactobacillus rhamnosus strain BFE5264, complete genome	1)COV 100%, IDENT 92.11%, 10271:10978, 708, Lactobacillus rhamnosus strain 40f contig00039, whole genome shotgun sequence 2)COV 78.67%, IDENT 96.05%, 12329:12885, 557, Lactobacillus rhamnosus strain 40f contig00037, whole genome shotgun sequence	0	0	0	0	0	0	0	0	0	0	0	0	0	0	0	0
orf_00038	1)COV 100.00%, IDENT 100.00%, 2539:3096, 558, Lactobacillus rhamnosus strain DS9_11 DS9_11_25_length_10589_cov_29.027815, whole genome shotgun sequence	1)COV 100.00%, IDENT 100.00%, 7367:7924, 558, Lactobacillus rhamnosus strain CLS17 contig00023, whole genome shotgun sequence	1)COV 100.00%, IDENT 100.00%, 7494:8051, 558, Lactobacillus rhamnosus strain DS12_11 DS12_11_18_length_35050_cov_29.705609, whole genome shotgun sequence	1)COV 100.00%, IDENT 100.00%, 7790:8347, 558, Lactobacillus rhamnosus strain ASCC 3029 contig_16, whole genome shotgun sequence	1)COV 100.00%, IDENT 100.00%, 55344:55901, 558, Lactobacillus rhamnosus strain B1 scaffold11.1, whole genome shotgun sequence	1)COV 100.00%, IDENT 100.00%, 27139:27696, 558, Lactobacillus rhamnosus strain Lrh10 Lrh10_contig00050, whole genome shotgun sequence	1)COV 100.00%, IDENT 100.00%, 7494:8051, 558, Lactobacillus rhamnosus strain DS18_11 DS18_11_17_length_35050_cov_277.155084, whole genome shotgun sequence	1)COV 100.00%, IDENT 100.00%, 7494:8051, 558, Lactobacillus rhamnosus strain DS3_11 DS3_11_18_length_35050_cov_35.002119, whole genome shotgun sequence	1)COV 100.00%, IDENT 100.00%, 7524:8081, 558, Lactobacillus rhamnosus strain ARJD NODE_20_length_35030_cov_43.3938, whole genome shotgun sequence	1)COV 100.00%, IDENT 100.00%, 26507:27064, 558, Lactobacillus rhamnosus R0011 contig8, whole genome shotgun sequence	1)COV 100.00%, IDENT 100.00%, 7401:7958, 558, Lactobacillus rhamnosus ATCC 21052 genomic scaffold Scfld676, whole genome shotgun sequence	1)COV 100.00%, IDENT 100.00%, 324:881, 558, Lactobacillus rhamnosus strain IBL027 Contig23, whole genome shotgun sequence	1)COV 100.00%, IDENT 100.00%, 781:1338, 558, Lactobacillus rhamnosus strain Lr032 contig01026, whole genome shotgun sequence	1)COV 100.00%, IDENT 100.00%, 2270452:2271009, 558, Lactobacillus rhamnosus strain Pen, complete genome	1)COV 94.98%, IDENT 97.36%, 32322:32851, 530, Lactobacillus rhamnosus strain Lrh33 CNCM-I-2493_contig00147, whole genome shotgun sequence	0	0	0	0	1)COV 99.82%, IDENT 96.59%, 7963:8518, 556, Lactobacillus rhamnosus LMS2-1 genomic scaffold SCAFFOLD1, whole genome shotgun sequence	1)COV 99.82%, IDENT 95.51%, 31818:32373, 556, Lactobacillus rhamnosus strain Lrh23 Lrh23_contig00028, whole genome shotgun sequence	1)COV 99.82%, IDENT 95.51%, 8972:9527, 556, Lactobacillus rhamnosus strain Lrh20 Lrh20_contig00022, whole genome shotgun sequence	0	1)COV 99.82%, IDENT 95.51%, 7404:7959, 556, Lactobacillus rhamnosus strain 979_LRHA 769_15940_298032, whole genome shotgun sequence	1)COV 99.82%, IDENT 95.51%, 159954:160509, 556, Lactobacillus rhamnosus strain 526_LRHA 1248_170703_2497277_411_,...,868+, whole genome shotgun sequence	1)COV 99.82%, IDENT 95.51%, 32362:32917, 556, Lactobacillus rhamnosus strain 870_LRHA 163_42929_784927, whole genome shotgun sequence	1)COV 99.82%, IDENT 95.51%, 32365:32920, 556, Lactobacillus rhamnosus strain 769_LRHA 124_42935_906607, whole genome shotgun sequence	1)COV 99.82%, IDENT 95.51%, 32365:32920, 556, Lactobacillus rhamnosus strain 988_LRHA 149_42935_1082112, whole genome shotgun sequence	1)COV 99.82%, IDENT 95.51%, 10016:10571, 556, Lactobacillus rhamnosus strain 943_LRHA 121_42935_706384, whole genome shotgun sequence	1)COV 99.82%, IDENT 95.51%, 10470:11025, 556, Lactobacillus rhamnosus strain TMC3115 Scaffold3_1, whole genome shotgun sequence	1)COV 99.82%, IDENT 95.51%, 10470:11025, 556, Lactobacillus rhamnosus strain LR863 Scaffold3_1, whole genome shotgun sequence	1)COV 99.82%, IDENT 95.51%, 3050935:3051490, 556, Lactobacillus rhamnosus strain BFE5264, complete genome	1)COV 94.98%, IDENT 95.47%, 9738:10267, 530, Lactobacillus rhamnosus strain 40f contig00039, whole genome shotgun sequence	0	0	0	0	0	0	0	0	0	0	0	0	0	0	0	0
orf_00039	1)COV 100.00%, IDENT 100.00%, 1727:2524, 798, Lactobacillus rhamnosus strain DS9_11 DS9_11_25_length_10589_cov_29.027815, whole genome shotgun sequence	1)COV 100.00%, IDENT 100.00%, 7939:8736, 798, Lactobacillus rhamnosus strain CLS17 contig00023, whole genome shotgun sequence	1)COV 100.00%, IDENT 100.00%, 8066:8863, 798, Lactobacillus rhamnosus strain DS12_11 DS12_11_18_length_35050_cov_29.705609, whole genome shotgun sequence	1)COV 100.00%, IDENT 100.00%, 8362:9159, 798, Lactobacillus rhamnosus strain ASCC 3029 contig_16, whole genome shotgun sequence	1)COV 100.00%, IDENT 100.00%, 55916:56713, 798, Lactobacillus rhamnosus strain B1 scaffold11.1, whole genome shotgun sequence	1)COV 100.00%, IDENT 100.00%, 26327:27124, 798, Lactobacillus rhamnosus strain Lrh10 Lrh10_contig00050, whole genome shotgun sequence	1)COV 100.00%, IDENT 100.00%, 8066:8863, 798, Lactobacillus rhamnosus strain DS18_11 DS18_11_17_length_35050_cov_277.155084, whole genome shotgun sequence	1)COV 100.00%, IDENT 100.00%, 8066:8863, 798, Lactobacillus rhamnosus strain DS3_11 DS3_11_18_length_35050_cov_35.002119, whole genome shotgun sequence	1)COV 100.00%, IDENT 100.00%, 8096:8893, 798, Lactobacillus rhamnosus strain ARJD NODE_20_length_35030_cov_43.3938, whole genome shotgun sequence	1)COV 100.00%, IDENT 100.00%, 25695:26492, 798, Lactobacillus rhamnosus R0011 contig8, whole genome shotgun sequence	1)COV 100.00%, IDENT 100.00%, 7973:8770, 798, Lactobacillus rhamnosus ATCC 21052 genomic scaffold Scfld676, whole genome shotgun sequence	1)COV 78.07%, IDENT 100.00%, 1:623, 623, Lactobacillus rhamnosus strain IBL027 Contig85, whole genome shotgun sequence 2)COV 38.72%, IDENT 100.00%, 1:309, 309, Lactobacillus rhamnosus strain IBL027 Contig23, whole genome shotgun sequence	1)COV 95.99%, IDENT 100.00%, 1:766, 766, Lactobacillus rhamnosus strain Lr032 contig01026, whole genome shotgun sequence 2)COV 4.01%, IDENT 100.00%, 1183:1214, 32, Lactobacillus rhamnosus strain Lr032 contig00866, whole genome shotgun sequence	1)COV 100.00%, IDENT 100.00%, 2269640:2270437, 798, Lactobacillus rhamnosus strain Pen, complete genome	1)COV 50.00%, IDENT 94.99%, 30919:31317, 399, Lactobacillus rhamnosus strain Lrh33 CNCM-I-2493_contig00147, whole genome shotgun sequence	1)COV 3.88%, IDENT 100.00%, 2417:2447, 31, Lactobacillus rhamnosus strain Lrh29 Lrh29_contig00421, whole genome shotgun sequence	0	1)COV 3.88%, IDENT 100.00%, 2668038:2668068, 31, Lactobacillus rhamnosus WGS project CBZU00000000 data, strain BPL15, CONTIG000001, whole genome shotgun sequence	1)COV 3.88%, IDENT 100.00%, 1106848:1106878, 31, Lactobacillus rhamnosus strain BPL5 genome assembly, chromosome: I	0	0	0	0	0	0	0	0	0	0	0	0	0	1)COV 50.00%, IDENT 94.99%, 8335:8733, 399, Lactobacillus rhamnosus strain 40f contig00039, whole genome shotgun sequence	0	0	0	1)COV 3.88%, IDENT 100.00%, 25226:25256, 31, Lactobacillus rhamnosus strain Lrh27 Lrh27_contig00001, whole genome shotgun sequence	0	0	0	0	0	0	0	0	0	0	0	0
orf_00040	1)COV 100.00%, IDENT 100.00%, 958:1740, 783, Lactobacillus rhamnosus strain DS9_11 DS9_11_25_length_10589_cov_29.027815, whole genome shotgun sequence	1)COV 100.00%, IDENT 100.00%, 8723:9505, 783, Lactobacillus rhamnosus strain CLS17 contig00023, whole genome shotgun sequence	1)COV 100.00%, IDENT 100.00%, 8850:9632, 783, Lactobacillus rhamnosus strain DS12_11 DS12_11_18_length_35050_cov_29.705609, whole genome shotgun sequence	1)COV 100.00%, IDENT 100.00%, 9146:9928, 783, Lactobacillus rhamnosus strain ASCC 3029 contig_16, whole genome shotgun sequence	1)COV 100.00%, IDENT 100.00%, 56700:57482, 783, Lactobacillus rhamnosus strain B1 scaffold11.1, whole genome shotgun sequence	1)COV 100.00%, IDENT 100.00%, 25558:26340, 783, Lactobacillus rhamnosus strain Lrh10 Lrh10_contig00050, whole genome shotgun sequence	1)COV 100.00%, IDENT 100.00%, 8850:9632, 783, Lactobacillus rhamnosus strain DS18_11 DS18_11_17_length_35050_cov_277.155084, whole genome shotgun sequence	1)COV 100.00%, IDENT 100.00%, 8850:9632, 783, Lactobacillus rhamnosus strain DS3_11 DS3_11_18_length_35050_cov_35.002119, whole genome shotgun sequence	1)COV 100.00%, IDENT 100.00%, 8880:9662, 783, Lactobacillus rhamnosus strain ARJD NODE_20_length_35030_cov_43.3938, whole genome shotgun sequence	1)COV 100.00%, IDENT 100.00%, 24926:25708, 783, Lactobacillus rhamnosus R0011 contig8, whole genome shotgun sequence	1)COV 100.00%, IDENT 100.00%, 8757:9539, 783, Lactobacillus rhamnosus ATCC 21052 genomic scaffold Scfld676, whole genome shotgun sequence	1)COV 100.00%, IDENT 100.00%, 610:1392, 783, Lactobacillus rhamnosus strain IBL027 Contig85, whole genome shotgun sequence	1)COV 100.00%, IDENT 100.00%, 414:1196, 783, Lactobacillus rhamnosus strain Lr032 contig00866, whole genome shotgun sequence	1)COV 100.00%, IDENT 100.00%, 2268871:2269653, 783, Lactobacillus rhamnosus strain Pen, complete genome	1)COV 100%, IDENT 93.11%, 30151:30932, 782, Lactobacillus rhamnosus strain Lrh33 CNCM-I-2493_contig00147, whole genome shotgun sequence	1)COV 100.00%, IDENT 89.78%, 1648:2430, 783, Lactobacillus rhamnosus strain Lrh29 Lrh29_contig00421, whole genome shotgun sequence	0	1)COV 100%, IDENT 90.94%, 2667269:2668051, 783, Lactobacillus rhamnosus WGS project CBZU00000000 data, strain BPL15, CONTIG000001, whole genome shotgun sequence	1)COV 100%, IDENT 90.94%, 1106079:1106861, 783, Lactobacillus rhamnosus strain BPL5 genome assembly, chromosome: I	0	0	0	0	0	0	0	0	0	0	0	0	0	1)COV 100%, IDENT 88.79%, 7566:8348, 783, Lactobacillus rhamnosus strain 40f contig00039, whole genome shotgun sequence	0	0	0	1)COV 100.00%, IDENT 89.78%, 24457:25239, 783, Lactobacillus rhamnosus strain Lrh27 Lrh27_contig00001, whole genome shotgun sequence	0	0	0	0	0	0	0	0	0	0	0	0
orf_00041	1)COV 100.00%, IDENT 100.00%, 617:961, 345, Lactobacillus rhamnosus strain DS9_11 DS9_11_25_length_10589_cov_29.027815, whole genome shotgun sequence	1)COV 100.00%, IDENT 100.00%, 9502:9846, 345, Lactobacillus rhamnosus strain CLS17 contig00023, whole genome shotgun sequence	1)COV 100.00%, IDENT 100.00%, 9629:9973, 345, Lactobacillus rhamnosus strain DS12_11 DS12_11_18_length_35050_cov_29.705609, whole genome shotgun sequence	1)COV 100.00%, IDENT 100.00%, 9925:10269, 345, Lactobacillus rhamnosus strain ASCC 3029 contig_16, whole genome shotgun sequence	1)COV 100.00%, IDENT 100.00%, 57479:57823, 345, Lactobacillus rhamnosus strain B1 scaffold11.1, whole genome shotgun sequence	1)COV 100.00%, IDENT 100.00%, 25217:25561, 345, Lactobacillus rhamnosus strain Lrh10 Lrh10_contig00050, whole genome shotgun sequence	1)COV 100.00%, IDENT 100.00%, 9629:9973, 345, Lactobacillus rhamnosus strain DS18_11 DS18_11_17_length_35050_cov_277.155084, whole genome shotgun sequence	1)COV 100.00%, IDENT 100.00%, 9629:9973, 345, Lactobacillus rhamnosus strain DS3_11 DS3_11_18_length_35050_cov_35.002119, whole genome shotgun sequence	1)COV 100.00%, IDENT 100.00%, 9659:10003, 345, Lactobacillus rhamnosus strain ARJD NODE_20_length_35030_cov_43.3938, whole genome shotgun sequence	1)COV 100.00%, IDENT 100.00%, 24585:24929, 345, Lactobacillus rhamnosus R0011 contig8, whole genome shotgun sequence	1)COV 100.00%, IDENT 100.00%, 9536:9880, 345, Lactobacillus rhamnosus ATCC 21052 genomic scaffold Scfld676, whole genome shotgun sequence	1)COV 59.42%, IDENT 100.00%, 1:205, 205, Lactobacillus rhamnosus strain IBL027 Contig160, whole genome shotgun sequence 2)COV 19.13%, IDENT 100.00%, 1389:1454, 66, Lactobacillus rhamnosus strain IBL027 Contig85, whole genome shotgun sequence	1)COV 100.00%, IDENT 100.00%, 73:417, 345, Lactobacillus rhamnosus strain Lr032 contig00866, whole genome shotgun sequence	1)COV 100.00%, IDENT 100.00%, 2268530:2268874, 345, Lactobacillus rhamnosus strain Pen, complete genome	1)COV 13.04%, IDENT 95.56%, 30110:30154, 45, Lactobacillus rhamnosus strain Lrh33 CNCM-I-2493_contig00147, whole genome shotgun sequence	1)COV 13.04%, IDENT 95.56%, 1607:1651, 45, Lactobacillus rhamnosus strain Lrh29 Lrh29_contig00421, whole genome shotgun sequence	0	1)COV 13.04%, IDENT 95.56%, 2667228:2667272, 45, Lactobacillus rhamnosus WGS project CBZU00000000 data, strain BPL15, CONTIG000001, whole genome shotgun sequence	1)COV 13.04%, IDENT 95.56%, 1106038:1106082, 45, Lactobacillus rhamnosus strain BPL5 genome assembly, chromosome: I	0	0	0	0	0	0	0	0	0	0	0	0	0	1)COV 44.64%, IDENT 75.32%, 7417:7569, 153, Lactobacillus rhamnosus strain 40f contig00039, whole genome shotgun sequence	0	0	0	1)COV 13.04%, IDENT 95.56%, 24416:24460, 45, Lactobacillus rhamnosus strain Lrh27 Lrh27_contig00001, whole genome shotgun sequence	0	0	0	0	0	0	0	0	0	0	0	0
orf_00042	1)COV 100.00%, IDENT 100.00%, 376:630, 255, Lactobacillus rhamnosus strain DS9_11 DS9_11_25_length_10589_cov_29.027815, whole genome shotgun sequence 2)COV 100.00%, IDENT 92.55%, 349:603, 255, Lactobacillus rhamnosus strain DS9_11 DS9_11_24_length_11677_cov_42.698615, whole genome shotgun sequence	1)COV 100.00%, IDENT 100.00%, 9833:10087, 255, Lactobacillus rhamnosus strain CLS17 contig00023, whole genome shotgun sequence 2)COV 100.00%, IDENT 92.55%, 26576:26830, 255, Lactobacillus rhamnosus strain CLS17 contig00026, whole genome shotgun sequence	1)COV 100.00%, IDENT 100.00%, 9960:10214, 255, Lactobacillus rhamnosus strain DS12_11 DS12_11_18_length_35050_cov_29.705609, whole genome shotgun sequence 2)COV 100.00%, IDENT 92.55%, 21799:22053, 255, Lactobacillus rhamnosus strain DS12_11 DS12_11_11_length_103977_cov_47.283929, whole genome shotgun sequence	1)COV 100.00%, IDENT 100.00%, 10256:10510, 255, Lactobacillus rhamnosus strain ASCC 3029 contig_16, whole genome shotgun sequence 2)COV 100.00%, IDENT 92.55%, 11075:11329, 255, Lactobacillus rhamnosus strain ASCC 3029 contig_2, whole genome shotgun sequence	1)COV 100.00%, IDENT 100.00%, 57810:58064, 255, Lactobacillus rhamnosus strain B1 scaffold11.1, whole genome shotgun sequence 2)COV 100.00%, IDENT 92.55%, 81942:82196, 255, Lactobacillus rhamnosus strain B1 scaffold6.1, whole genome shotgun sequence	1)COV 100.00%, IDENT 100.00%, 24976:25230, 255, Lactobacillus rhamnosus strain Lrh10 Lrh10_contig00050, whole genome shotgun sequence 2)COV 100.00%, IDENT 92.55%, 48539:48793, 255, Lactobacillus rhamnosus strain Lrh10 Lrh10_contig00035, whole genome shotgun sequence	1)COV 100.00%, IDENT 100.00%, 9960:10214, 255, Lactobacillus rhamnosus strain DS18_11 DS18_11_17_length_35050_cov_277.155084, whole genome shotgun sequence 2)COV 100.00%, IDENT 92.55%, 21799:22053, 255, Lactobacillus rhamnosus strain DS18_11 DS18_11_11_length_103977_cov_352.669196, whole genome shotgun sequence	1)COV 100.00%, IDENT 100.00%, 9960:10214, 255, Lactobacillus rhamnosus strain DS3_11 DS3_11_18_length_35050_cov_35.002119, whole genome shotgun sequence 2)COV 100.00%, IDENT 92.55%, 21799:22053, 255, Lactobacillus rhamnosus strain DS3_11 DS3_11_11_length_103977_cov_33.000741, whole genome shotgun sequence	1)COV 100.00%, IDENT 100.00%, 9990:10244, 255, Lactobacillus rhamnosus strain ARJD NODE_20_length_35030_cov_43.3938, whole genome shotgun sequence 2)COV 100.00%, IDENT 92.55%, 11132:11386, 255, Lactobacillus rhamnosus strain ARJD NODE_22_length_33134_cov_90.8118, whole genome shotgun sequence	1)COV 100.00%, IDENT 100.00%, 24344:24598, 255, Lactobacillus rhamnosus R0011 contig8, whole genome shotgun sequence 2)COV 100.00%, IDENT 92.55%, 27899:28153, 255, Lactobacillus rhamnosus R0011 contig7, whole genome shotgun sequence	1)COV 100.00%, IDENT 100.00%, 9867:10121, 255, Lactobacillus rhamnosus ATCC 21052 genomic scaffold Scfld676, whole genome shotgun sequence 2)COV 100.00%, IDENT 92.94%, 54403:54657, 255, Lactobacillus rhamnosus ATCC 21052 genomic scaffold Scfld154, whole genome shotgun sequence	1)COV 100.00%, IDENT 100.00%, 192:446, 255, Lactobacillus rhamnosus strain IBL027 Contig160, whole genome shotgun sequence	1)COV 33.73%, IDENT 100.00%, 1:86, 86, Lactobacillus rhamnosus strain Lr032 contig00866, whole genome shotgun sequence 2)COV 33.73%, IDENT 94.19%, 1:86, 86, Lactobacillus rhamnosus strain Lr032 contig01013, whole genome shotgun sequence 3)COV 21.96%, IDENT 100.00%, 1:56, 56, Lactobacillus rhamnosus strain Lr032 contig00867, whole genome shotgun sequence	1)COV 100.00%, IDENT 100.00%, 2268289:2268543, 255, Lactobacillus rhamnosus strain Pen, complete genome	1)COV 100.00%, IDENT 90.20%, 5268:5522, 255, Lactobacillus rhamnosus strain Lrh33 CNCM-I-2493_contig00016, whole genome shotgun sequence	0	1)COV 100.00%, IDENT 91.37%, 10315:10569, 255, Lactobacillus rhamnosus strain Lrh30 Lrh30_contig00028, whole genome shotgun sequence	1)COV 100.00%, IDENT 90.20%, 2981065:2981319, 255, Lactobacillus rhamnosus WGS project CBZU00000000 data, strain BPL15, CONTIG000001, whole genome shotgun sequence 2)COV 100.00%, IDENT 88.24%, 2666415:2666669, 255, Lactobacillus rhamnosus WGS project CBZU00000000 data, strain BPL15, CONTIG000001, whole genome shotgun sequence	1)COV 100.00%, IDENT 90.20%, 1418833:1419087, 255, Lactobacillus rhamnosus strain BPL5 genome assembly, chromosome: I 2)COV 100.00%, IDENT 88.24%, 1105225:1105479, 255, Lactobacillus rhamnosus strain BPL5 genome assembly, chromosome: I	0	0	0	1)COV 100.00%, IDENT 92.16%, 30911:31165, 255, Lactobacillus rhamnosus strain 906_LRHA 120_42037_693991, whole genome shotgun sequence	0	0	0	0	0	0	0	0	0	0	0	1)COV 100.00%, IDENT 91.37%, 43019:43273, 255, Lactobacillus rhamnosus strain Lr108 contig00081, whole genome shotgun sequence	1)COV 100.00%, IDENT 91.37%, 43019:43273, 255, Lactobacillus rhamnosus strain Lrh5 Lrh5_contig00081, whole genome shotgun sequence	0	0	0	1)COV 100.00%, IDENT 90.98%, 30040:30294, 255, UNVERIFIED_ORG: Lactobacillus rhamnosus strain NRRL B-442 Seq22, whole genome shotgun sequence	1)COV 100.00%, IDENT 90.98%, 29917:30171, 255, Lactobacillus rhamnosus strain Lrh21 Lrh21_contig00025, whole genome shotgun sequence	1)COV 100.00%, IDENT 90.98%, 29913:30167, 255, Lactobacillus rhamnosus DSM 20021 = JCM 1136 = NBRC 3425 DNA, contig: JCM1136.contig00024, whole genome shotgun sequence	1)COV 100.00%, IDENT 90.98%, 29996:30250, 255, Lactobacillus rhamnosus DSM 20021 = JCM 1136 = NBRC 3425 strain DSM 20021 Scaffold22, whole genome shotgun sequence	1)COV 100.00%, IDENT 90.98%, 29911:30165, 255, Lactobacillus rhamnosus strain Lrh15 Lrh15_contig00022, whole genome shotgun sequence	1)COV 100.00%, IDENT 90.98%, 29921:30175, 255, Lactobacillus rhamnosus strain Lrh12 Lrh12_contig00283, whole genome shotgun sequence	1)COV 100.00%, IDENT 90.98%, 30037:30291, 255, Lactobacillus rhamnosus strain DS15_11 DS15_11_21_length_40820_cov_36.585555, whole genome shotgun sequence	1)COV 100.00%, IDENT 90.98%, 30037:30291, 255, Lactobacillus rhamnosus strain DS14_11 DS14_11_20_length_40820_cov_50.224387, whole genome shotgun sequence	1)COV 100.00%, IDENT 90.98%, 848837:849091, 255, Lactobacillus rhamnosus strain ATCC 11443 chromosome, complete genome	1)COV 100.00%, IDENT 90.98%, 847645:847899, 255, Lactobacillus rhamnosus LOCK908, complete genome
orf_00043	1)COV 100.00%, IDENT 100.00%, 14:379, 366, Lactobacillus rhamnosus strain DS9_11 DS9_11_25_length_10589_cov_29.027815, whole genome shotgun sequence 2)COV 96.17%, IDENT 95.17%, 1:352, 352, Lactobacillus rhamnosus strain DS9_11 DS9_11_24_length_11677_cov_42.698615, whole genome shotgun sequence 3)COV 38.52%, IDENT 97.87%, 2160:2300, 141, Lactobacillus rhamnosus strain DS9_11 DS9_11_29_length_2300_…	1)COV 100.00%, IDENT 100.00%, 10084:10449, 366, Lactobacillus rhamnosus strain CLS17 contig00023, whole genome shotgun sequence 2)COV 100.00%, IDENT 95.08%, 26214:26579, 366, Lactobacillus rhamnosus strain CLS17 contig00026, whole genome shotgun sequence	1)COV 100.00%, IDENT 100.00%, 10211:10576, 366, Lactobacillus rhamnosus strain DS12_11 DS12_11_18_length_35050_cov_29.705609, whole genome shotgun sequence 2)COV 100.00%, IDENT 95.08%, 21437:21802, 366, Lactobacillus rhamnosus strain DS12_11 DS12_11_11_length_103977_cov_47.283929, whole genome shotgun sequence	1)COV 100.00%, IDENT 100.00%, 10507:10872, 366, Lactobacillus rhamnosus strain ASCC 3029 contig_16, whole genome shotgun sequence 2)COV 100.00%, IDENT 95.08%, 11326:11691, 366, Lactobacillus rhamnosus strain ASCC 3029 contig_2, whole genome shotgun sequence	1)COV 100.00%, IDENT 100.00%, 58061:58426, 366, Lactobacillus rhamnosus strain B1 scaffold11.1, whole genome shotgun sequence 2)COV 100.00%, IDENT 95.08%, 82193:82558, 366, Lactobacillus rhamnosus strain B1 scaffold6.1, whole genome shotgun sequence	1)COV 100.00%, IDENT 100.00%, 24614:24979, 366, Lactobacillus rhamnosus strain Lrh10 Lrh10_contig00050, whole genome shotgun sequence 2)COV 100.00%, IDENT 95.08%, 48790:49155, 366, Lactobacillus rhamnosus strain Lrh10 Lrh10_contig00035, whole genome shotgun sequence	1)COV 100.00%, IDENT 100.00%, 10211:10576, 366, Lactobacillus rhamnosus strain DS18_11 DS18_11_17_length_35050_cov_277.155084, whole genome shotgun sequence 2)COV 100.00%, IDENT 95.08%, 21437:21802, 366, Lactobacillus rhamnosus strain DS18_11 DS18_11_11_length_103977_cov_352.669196, whole genome shotgun sequence	1)COV 100.00%, IDENT 100.00%, 10211:10576, 366, Lactobacillus rhamnosus strain DS3_11 DS3_11_18_length_35050_cov_35.002119, whole genome shotgun sequence 2)COV 100.00%, IDENT 95.08%, 21437:21802, 366, Lactobacillus rhamnosus strain DS3_11 DS3_11_11_length_103977_cov_33.000741, whole genome shotgun sequence	1)COV 100.00%, IDENT 100.00%, 10241:10606, 366, Lactobacillus rhamnosus strain ARJD NODE_20_length_35030_cov_43.3938, whole genome shotgun sequence 2)COV 100.00%, IDENT 95.08%, 11383:11748, 366, Lactobacillus rhamnosus strain ARJD NODE_22_length_33134_cov_90.8118, whole genome shotgun sequence	1)COV 100.00%, IDENT 100.00%, 23982:24347, 366, Lactobacillus rhamnosus R0011 contig8, whole genome shotgun sequence 2)COV 100.00%, IDENT 95.08%, 27537:27902, 366, Lactobacillus rhamnosus R0011 contig7, whole genome shotgun sequence	1)COV 100.00%, IDENT 99.45%, 10118:10483, 366, Lactobacillus rhamnosus ATCC 21052 genomic scaffold Scfld676, whole genome shotgun sequence 2)COV 48.09%, IDENT 93.18%, 54654:54829, 176, Lactobacillus rhamnosus ATCC 21052 genomic scaffold Scfld154, whole genome shotgun sequence 3)COV 13.11%, IDENT 97.92%, 54969:55016, 48, Lactobacillus rhamnosus ATCC 21052 genomic scaffold Scfld154, whole genome sh…	1)COV 100.00%, IDENT 100.00%, 443:808, 366, Lactobacillus rhamnosus strain IBL027 Contig160, whole genome shotgun sequence	1)COV 100.00%, IDENT 100.00%, 53:418, 366, Lactobacillus rhamnosus strain Lr032 contig00867, whole genome shotgun sequence 2)COV 100.00%, IDENT 95.08%, 53:418, 366, Lactobacillus rhamnosus strain Lr032 contig01032, whole genome shotgun sequence	1)COV 100.00%, IDENT 100.00%, 2267927:2268292, 366, Lactobacillus rhamnosus strain Pen, complete genome	0	0	1)COV 99.45%, IDENT 97.53%, 10566:10929, 364, Lactobacillus rhamnosus strain Lrh30 Lrh30_contig00028, whole genome shotgun sequence	1)COV 99.45%, IDENT 96.43%, 2980705:2981068, 364, Lactobacillus rhamnosus WGS project CBZU00000000 data, strain BPL15, CONTIG000001, whole genome shotgun sequence	1)COV 99.45%, IDENT 96.43%, 1418473:1418836, 364, Lactobacillus rhamnosus strain BPL5 genome assembly, chromosome: I	0	0	0	1)COV 99.45%, IDENT 95.88%, 30551:30914, 364, Lactobacillus rhamnosus strain 906_LRHA 120_42037_693991, whole genome shotgun sequence	0	0	0	0	0	0	0	0	0	0	1)COV 99.45%, IDENT 95.33%, 11209:11571, 363, Lactobacillus rhamnosus strain ASCC 3016 contig_25, whole genome shotgun sequence	1)COV 100.00%, IDENT 95.08%, 43270:43635, 366, Lactobacillus rhamnosus strain Lr108 contig00081, whole genome shotgun sequence	1)COV 100.00%, IDENT 95.08%, 43270:43635, 366, Lactobacillus rhamnosus strain Lrh5 Lrh5_contig00081, whole genome shotgun sequence	0	0	0	1)COV 100.00%, IDENT 96.99%, 29678:30043, 366, UNVERIFIED_ORG: Lactobacillus rhamnosus strain NRRL B-442 Seq22, whole genome shotgun sequence	1)COV 100.00%, IDENT 96.99%, 29555:29920, 366, Lactobacillus rhamnosus strain Lrh21 Lrh21_contig00025, whole genome shotgun sequence	1)COV 100.00%, IDENT 96.99%, 29551:29916, 366, Lactobacillus rhamnosus DSM 20021 = JCM 1136 = NBRC 3425 DNA, contig: JCM1136.contig00024, whole genome shotgun sequence	1)COV 100.00%, IDENT 96.99%, 29634:29999, 366, Lactobacillus rhamnosus DSM 20021 = JCM 1136 = NBRC 3425 strain DSM 20021 Scaffold22, whole genome shotgun sequence	1)COV 100.00%, IDENT 96.99%, 29549:29914, 366, Lactobacillus rhamnosus strain Lrh15 Lrh15_contig00022, whole genome shotgun sequence	1)COV 100.00%, IDENT 96.99%, 29559:29924, 366, Lactobacillus rhamnosus strain Lrh12 Lrh12_contig00283, whole genome shotgun sequence	1)COV 100.00%, IDENT 96.99%, 29675:30040, 366, Lactobacillus rhamnosus strain DS15_11 DS15_11_21_length_40820_cov_36.585555, whole genome shotgun sequence	1)COV 100.00%, IDENT 96.99%, 29675:30040, 366, Lactobacillus rhamnosus strain DS14_11 DS14_11_20_length_40820_cov_50.224387, whole genome shotgun sequence	1)COV 100.00%, IDENT 96.99%, 849088:849453, 366, Lactobacillus rhamnosus strain ATCC 11443 chromosome, complete genome	1)COV 100.00%, IDENT 96.99%, 847896:848261, 366, Lactobacillus rhamnosus LOCK908, complete genome
orf_00044	1)COV 100.00%, IDENT 100.00%, 2422:2760, 339, Lactobacillus rhamnosus strain DS9_11 DS9_11_27_length_2884_cov_33.328255, whole genome shotgun sequence	1)COV 100.00%, IDENT 100.00%, 10460:10798, 339, Lactobacillus rhamnosus strain CLS17 contig00023, whole genome shotgun sequence	1)COV 100.00%, IDENT 100.00%, 10587:10925, 339, Lactobacillus rhamnosus strain DS12_11 DS12_11_18_length_35050_cov_29.705609, whole genome shotgun sequence	1)COV 100.00%, IDENT 100.00%, 10883:11221, 339, Lactobacillus rhamnosus strain ASCC 3029 contig_16, whole genome shotgun sequence	1)COV 100.00%, IDENT 100.00%, 58437:58775, 339, Lactobacillus rhamnosus strain B1 scaffold11.1, whole genome shotgun sequence	1)COV 100.00%, IDENT 100.00%, 24265:24603, 339, Lactobacillus rhamnosus strain Lrh10 Lrh10_contig00050, whole genome shotgun sequence	1)COV 100.00%, IDENT 100.00%, 10587:10925, 339, Lactobacillus rhamnosus strain DS18_11 DS18_11_17_length_35050_cov_277.155084, whole genome shotgun sequence	1)COV 100.00%, IDENT 100.00%, 10587:10925, 339, Lactobacillus rhamnosus strain DS3_11 DS3_11_18_length_35050_cov_35.002119, whole genome shotgun sequence	1)COV 100.00%, IDENT 100.00%, 10617:10955, 339, Lactobacillus rhamnosus strain ARJD NODE_20_length_35030_cov_43.3938, whole genome shotgun sequence	1)COV 100.00%, IDENT 100.00%, 23633:23971, 339, Lactobacillus rhamnosus R0011 contig8, whole genome shotgun sequence	1)COV 100.00%, IDENT 100.00%, 10494:10832, 339, Lactobacillus rhamnosus ATCC 21052 genomic scaffold Scfld676, whole genome shotgun sequence	1)COV 100.00%, IDENT 100.00%, 819:1157, 339, Lactobacillus rhamnosus strain IBL027 Contig160, whole genome shotgun sequence	1)COV 100.00%, IDENT 100.00%, 429:767, 339, Lactobacillus rhamnosus strain Lr032 contig00867, whole genome shotgun sequence	1)COV 100.00%, IDENT 100.00%, 2267578:2267916, 339, Lactobacillus rhamnosus strain Pen, complete genome	1)COV 48.97%, IDENT 92.77%, 4393:4558, 166, Lactobacillus rhamnosus strain Lrh33 CNCM-I-2493_contig00016, whole genome shotgun sequence	1)COV 100.00%, IDENT 97.64%, 64:402, 339, Lactobacillus rhamnosus strain Lrh29 Lrh29_contig00464, whole genome shotgun sequence 2)COV 54.87%, IDENT 97.31%, 108:293, 186, Lactobacillus rhamnosus strain Lrh29 Lrh29_contig00179, whole genome shotgun sequence 3)COV 48.97%, IDENT 90.96%, 3:168, 166, Lactobacillus rhamnosus strain Lrh29 Lrh29_contig00421, whole genome shotgun sequence	0	1)COV 100.00%, IDENT 95.87%, 2665666:2666004, 339, Lactobacillus rhamnosus WGS project CBZU00000000 data, strain BPL15, CONTIG000001, whole genome shotgun sequence	1)COV 100.00%, IDENT 95.87%, 1104476:1104814, 339, Lactobacillus rhamnosus strain BPL5 genome assembly, chromosome: I	1)COV 95.87%, IDENT 97.23%, 11441:11765, 325, Lactobacillus rhamnosus LMS2-1 genomic scaffold SCAFFOLD1, whole genome shotgun sequence	0	0	0	0	0	0	0	0	0	0	0	0	0	0	1)COV 95.87%, IDENT 96.62%, 32569:32893, 325, Lactobacillus rhamnosus strain Lr108 contig00169, whole genome shotgun sequence	1)COV 95.87%, IDENT 96.62%, 32569:32893, 325, Lactobacillus rhamnosus strain Lrh5 Lrh5_contig00169, whole genome shotgun sequence	1)COV 54.87%, IDENT 97.31%, 13575:13760, 186, Lactobacillus rhamnosus strain Lrh27 Lrh27_contig00019, whole genome shotgun sequence 2)COV 48.97%, IDENT 92.77%, 22812:22977, 166, Lactobacillus rhamnosus strain Lrh27 Lrh27_contig00001, whole genome shotgun sequence	0	0	0	0	0	0	0	0	0	0	0	0
orf_00045	1)COV 100.00%, IDENT 100.00%, 1709:2410, 702, Lactobacillus rhamnosus strain DS9_11 DS9_11_27_length_2884_cov_33.328255, whole genome shotgun sequence	1)COV 100.00%, IDENT 100.00%, 10810:11511, 702, Lactobacillus rhamnosus strain CLS17 contig00023, whole genome shotgun sequence	1)COV 100.00%, IDENT 100.00%, 10937:11638, 702, Lactobacillus rhamnosus strain DS12_11 DS12_11_18_length_35050_cov_29.705609, whole genome shotgun sequence	1)COV 100.00%, IDENT 100.00%, 11233:11934, 702, Lactobacillus rhamnosus strain ASCC 3029 contig_16, whole genome shotgun sequence	1)COV 100.00%, IDENT 100.00%, 58787:59488, 702, Lactobacillus rhamnosus strain B1 scaffold11.1, whole genome shotgun sequence	1)COV 100.00%, IDENT 100.00%, 23552:24253, 702, Lactobacillus rhamnosus strain Lrh10 Lrh10_contig00050, whole genome shotgun sequence	1)COV 100.00%, IDENT 100.00%, 10937:11638, 702, Lactobacillus rhamnosus strain DS18_11 DS18_11_17_length_35050_cov_277.155084, whole genome shotgun sequence	1)COV 100.00%, IDENT 100.00%, 10937:11638, 702, Lactobacillus rhamnosus strain DS3_11 DS3_11_18_length_35050_cov_35.002119, whole genome shotgun sequence	1)COV 100.00%, IDENT 100.00%, 10967:11668, 702, Lactobacillus rhamnosus strain ARJD NODE_20_length_35030_cov_43.3938, whole genome shotgun sequence	1)COV 100.00%, IDENT 100.00%, 22920:23621, 702, Lactobacillus rhamnosus R0011 contig8, whole genome shotgun sequence	1)COV 100.00%, IDENT 100.00%, 10844:11545, 702, Lactobacillus rhamnosus ATCC 21052 genomic scaffold Scfld676, whole genome shotgun sequence	1)COV 88.46%, IDENT 100.00%, 1169:1789, 621, Lactobacillus rhamnosus strain IBL027 Contig160, whole genome shotgun sequence	1)COV 68.52%, IDENT 100.00%, 779:1259, 481, Lactobacillus rhamnosus strain Lr032 contig00867, whole genome shotgun sequence 2)COV 27.21%, IDENT 99.48%, 1321:1511, 191, Lactobacillus rhamnosus strain Lr032 contig00872, whole genome shotgun sequence	1)COV 100.00%, IDENT 100.00%, 2266865:2267566, 702, Lactobacillus rhamnosus strain Pen, complete genome	1)COV 98.43%, IDENT 93.05%, 28288:28978, 691, Lactobacillus rhamnosus strain Lrh33 CNCM-I-2493_contig00147, whole genome shotgun sequence	0	1)COV 98.29%, IDENT 93.48%, 11806:12495, 690, Lactobacillus rhamnosus strain Lrh30 Lrh30_contig00028, whole genome shotgun sequence	1)COV 97.01%, IDENT 92.36%, 2979138:2979818, 681, Lactobacillus rhamnosus WGS project CBZU00000000 data, strain BPL15, CONTIG000001, whole genome shotgun sequence	1)COV 97.01%, IDENT 92.36%, 1416906:1417586, 681, Lactobacillus rhamnosus strain BPL5 genome assembly, chromosome: I	1)COV 96.72%, IDENT 93.67%, 12653:13331, 679, Lactobacillus rhamnosus LMS2-1 genomic scaffold SCAFFOLD1, whole genome shotgun sequence	0	0	1)COV 97.01%, IDENT 93.39%, 28984:29664, 681, Lactobacillus rhamnosus strain 906_LRHA 120_42037_693991, whole genome shotgun sequence	0	0	0	0	0	0	0	0	0	1)COV 100.00%, IDENT 94.73%, 6137:6838, 702, Lactobacillus rhamnosus strain 40f contig00037, whole genome shotgun sequence	1)COV 81.34%, IDENT 93.17%, 85:655, 571, Lactobacillus rhamnosus strain ASCC 3016 contig_26, whole genome shotgun sequence 2)COV 17.81%, IDENT 96.00%, 282051:282175, 125, Lactobacillus rhamnosus strain ASCC 3016 contig_61, whole genome shotgun sequence	0	0	1)COV 94.16%, IDENT 93.49%, 22140:22800, 661, Lactobacillus rhamnosus strain Lrh27 Lrh27_contig00001, whole genome shotgun sequence	0	0	0	0	0	0	0	0	0	0	0	0
orf_00046	1)COV 100.00%, IDENT 100.00%, 1530:1712, 183, Lactobacillus rhamnosus strain DS9_11 DS9_11_27_length_2884_cov_33.328255, whole genome shotgun sequence	1)COV 100.00%, IDENT 100.00%, 11508:11690, 183, Lactobacillus rhamnosus strain CLS17 contig00023, whole genome shotgun sequence	1)COV 100.00%, IDENT 100.00%, 11635:11817, 183, Lactobacillus rhamnosus strain DS12_11 DS12_11_18_length_35050_cov_29.705609, whole genome shotgun sequence	1)COV 100.00%, IDENT 100.00%, 11931:12113, 183, Lactobacillus rhamnosus strain ASCC 3029 contig_16, whole genome shotgun sequence	1)COV 100.00%, IDENT 100.00%, 59485:59667, 183, Lactobacillus rhamnosus strain B1 scaffold11.1, whole genome shotgun sequence	1)COV 100.00%, IDENT 100.00%, 23373:23555, 183, Lactobacillus rhamnosus strain Lrh10 Lrh10_contig00050, whole genome shotgun sequence	1)COV 100.00%, IDENT 100.00%, 11635:11817, 183, Lactobacillus rhamnosus strain DS18_11 DS18_11_17_length_35050_cov_277.155084, whole genome shotgun sequence	1)COV 100.00%, IDENT 100.00%, 11635:11817, 183, Lactobacillus rhamnosus strain DS3_11 DS3_11_18_length_35050_cov_35.002119, whole genome shotgun sequence	1)COV 100.00%, IDENT 100.00%, 11665:11847, 183, Lactobacillus rhamnosus strain ARJD NODE_20_length_35030_cov_43.3938, whole genome shotgun sequence	1)COV 100.00%, IDENT 100.00%, 22741:22923, 183, Lactobacillus rhamnosus R0011 contig8, whole genome shotgun sequence	1)COV 100.00%, IDENT 100.00%, 11542:11724, 183, Lactobacillus rhamnosus ATCC 21052 genomic scaffold Scfld676, whole genome shotgun sequence	0	1)COV 100.00%, IDENT 100.00%, 1142:1324, 183, Lactobacillus rhamnosus strain Lr032 contig00872, whole genome shotgun sequence	1)COV 100.00%, IDENT 100.00%, 2266686:2266868, 183, Lactobacillus rhamnosus strain Pen, complete genome	1)COV 59.02%, IDENT 95.37%, 26619:26726, 108, Lactobacillus rhamnosus strain Lrh33 CNCM-I-2493_contig00147, whole genome shotgun sequence	1)COV 100.00%, IDENT 95.63%, 2950:3132, 183, Lactobacillus rhamnosus strain Lrh29 Lrh29_contig00262, whole genome shotgun sequence	1)COV 100.00%, IDENT 93.99%, 12492:12674, 183, Lactobacillus rhamnosus strain Lrh30 Lrh30_contig00028, whole genome shotgun sequence	1)COV 55.74%, IDENT 92.16%, 2979040:2979141, 102, Lactobacillus rhamnosus WGS project CBZU00000000 data, strain BPL15, CONTIG000001, whole genome shotgun sequence	1)COV 55.74%, IDENT 92.16%, 1416808:1416909, 102, Lactobacillus rhamnosus strain BPL5 genome assembly, chromosome: I	1)COV 55.74%, IDENT 94.12%, 14893:14994, 102, Lactobacillus rhamnosus LMS2-1 genomic scaffold SCAFFOLD1, whole genome shotgun sequence	0	0	1)COV 100.00%, IDENT 94.54%, 28805:28987, 183, Lactobacillus rhamnosus strain 906_LRHA 120_42037_693991, whole genome shotgun sequence	0	0	0	0	0	0	0	0	1)COV 100.00%, IDENT 96.17%, 286953:287135, 183, Lactobacillus rhamnosus strain BFE5264, complete genome	1)COV 100.00%, IDENT 95.08%, 5958:6140, 183, Lactobacillus rhamnosus strain 40f contig00037, whole genome shotgun sequence 2)COV 100.00%, IDENT 94.54%, 5387:5569, 183, Lactobacillus rhamnosus strain 40f contig00039, whole genome shotgun sequence	1)COV 57.38%, IDENT 89.52%, 12376:12479, 104, Lactobacillus rhamnosus strain ASCC 3016 contig_25, whole genome shotgun sequence	1)COV 100.00%, IDENT 93.44%, 31582:31764, 183, Lactobacillus rhamnosus strain Lr108 contig00169, whole genome shotgun sequence	1)COV 100.00%, IDENT 93.44%, 31582:31764, 183, Lactobacillus rhamnosus strain Lrh5 Lrh5_contig00169, whole genome shotgun sequence	0	1)COV 100.00%, IDENT 93.99%, 4242:4424, 183, Lactobacillus rhamnosus L34 contig00012, whole genome shotgun sequence	1)COV 100.00%, IDENT 93.99%, 2583:2765, 183, Lactobacillus rhamnosus L35 contig00021, whole genome shotgun sequence	0	0	0	0	0	0	0	0	0	0
orf_00047	1)COV 100.00%, IDENT 100.00%, 991:1533, 543, Lactobacillus rhamnosus strain DS9_11 DS9_11_27_length_2884_cov_33.328255, whole genome shotgun sequence 2)COV 10.50%, IDENT 96.49%, 948:1004, 57, Lactobacillus rhamnosus strain DS9_11 DS9_11_29_length_2300_cov_44.303267, whole genome shotgun sequence	1)COV 100.00%, IDENT 100.00%, 11687:12229, 543, Lactobacillus rhamnosus strain CLS17 contig00023, whole genome shotgun sequence 2)COV 10.50%, IDENT 96.49%, 25002:25058, 57, Lactobacillus rhamnosus strain CLS17 contig00026, whole genome shotgun sequence	1)COV 100.00%, IDENT 100.00%, 11814:12356, 543, Lactobacillus rhamnosus strain DS12_11 DS12_11_18_length_35050_cov_29.705609, whole genome shotgun sequence 2)COV 10.50%, IDENT 96.49%, 20225:20281, 57, Lactobacillus rhamnosus strain DS12_11 DS12_11_11_length_103977_cov_47.283929, whole genome shotgun sequence	1)COV 100.00%, IDENT 100.00%, 12110:12652, 543, Lactobacillus rhamnosus strain ASCC 3029 contig_16, whole genome shotgun sequence 2)COV 10.50%, IDENT 96.49%, 12847:12903, 57, Lactobacillus rhamnosus strain ASCC 3029 contig_2, whole genome shotgun sequence	1)COV 100.00%, IDENT 100.00%, 59664:60206, 543, Lactobacillus rhamnosus strain B1 scaffold11.1, whole genome shotgun sequence 2)COV 10.50%, IDENT 96.49%, 83714:83770, 57, Lactobacillus rhamnosus strain B1 scaffold6.1, whole genome shotgun sequence	1)COV 100.00%, IDENT 100.00%, 22834:23376, 543, Lactobacillus rhamnosus strain Lrh10 Lrh10_contig00050, whole genome shotgun sequence 2)COV 10.50%, IDENT 96.49%, 50311:50367, 57, Lactobacillus rhamnosus strain Lrh10 Lrh10_contig00035, whole genome shotgun sequence	1)COV 100.00%, IDENT 100.00%, 11814:12356, 543, Lactobacillus rhamnosus strain DS18_11 DS18_11_17_length_35050_cov_277.155084, whole genome shotgun sequence 2)COV 10.50%, IDENT 96.49%, 20225:20281, 57, Lactobacillus rhamnosus strain DS18_11 DS18_11_11_length_103977_cov_352.669196, whole genome shotgun sequence	1)COV 100.00%, IDENT 100.00%, 11814:12356, 543, Lactobacillus rhamnosus strain DS3_11 DS3_11_18_length_35050_cov_35.002119, whole genome shotgun sequence 2)COV 10.50%, IDENT 96.49%, 20225:20281, 57, Lactobacillus rhamnosus strain DS3_11 DS3_11_11_length_103977_cov_33.000741, whole genome shotgun sequence	1)COV 100.00%, IDENT 100.00%, 11844:12386, 543, Lactobacillus rhamnosus strain ARJD NODE_20_length_35030_cov_43.3938, whole genome shotgun sequence 2)COV 10.50%, IDENT 96.49%, 12904:12960, 57, Lactobacillus rhamnosus strain ARJD NODE_22_length_33134_cov_90.8118, whole genome shotgun sequence	1)COV 100.00%, IDENT 100.00%, 22202:22744, 543, Lactobacillus rhamnosus R0011 contig8, whole genome shotgun sequence 2)COV 10.50%, IDENT 96.49%, 26325:26381, 57, Lactobacillus rhamnosus R0011 contig7, whole genome shotgun sequence	1)COV 100.00%, IDENT 100.00%, 11721:12263, 543, Lactobacillus rhamnosus ATCC 21052 genomic scaffold Scfld676, whole genome shotgun sequence 2)COV 10.50%, IDENT 96.49%, 56172:56228, 57, Lactobacillus rhamnosus ATCC 21052 genomic scaffold Scfld154, whole genome shotgun sequence	1)COV 90.42%, IDENT 100.00%, 2274:2764, 491, Lactobacillus rhamnosus strain IBL027 Contig79, whole genome shotgun sequence	1)COV 100.00%, IDENT 100.00%, 603:1145, 543, Lactobacillus rhamnosus strain Lr032 contig00872, whole genome shotgun sequence 2)COV 10.50%, IDENT 96.49%, 1574:1630, 57, Lactobacillus rhamnosus strain Lr032 contig01032, whole genome shotgun sequence	1)COV 100.00%, IDENT 100.00%, 2266147:2266689, 543, Lactobacillus rhamnosus strain Pen, complete genome	1)COV 40.52%, IDENT 95.91%, 26089:26308, 220, Lactobacillus rhamnosus strain Lrh33 CNCM-I-2493_contig00147, whole genome shotgun sequence 2)COV 7.55%, IDENT 100.00%, 26564:26604, 41, Lactobacillus rhamnosus strain Lrh33 CNCM-I-2493_contig00147, whole genome shotgun sequence	0	0	1)COV 100.00%, IDENT 97.61%, 2978179:2978721, 543, Lactobacillus rhamnosus WGS project CBZU00000000 data, strain BPL15, CONTIG000001, whole genome shotgun sequence	1)COV 100.00%, IDENT 97.61%, 1416245:1416787, 543, Lactobacillus rhamnosus strain BPL5 genome assembly, chromosome: I	1)COV 10.50%, IDENT 96.49%, 15320:15376, 57, Lactobacillus rhamnosus LMS2-1 genomic scaffold SCAFFOLD1, whole genome shotgun sequence	0	0	1)COV 39.96%, IDENT 95.85%, 28278:28494, 217, Lactobacillus rhamnosus strain 906_LRHA 120_42037_693991, whole genome shotgun sequence	0	0	0	0	0	0	0	0	1)COV 8.10%, IDENT 100.00%, 3055360:3055403, 44, Lactobacillus rhamnosus strain BFE5264, complete genome	1)COV 39.23%, IDENT 97.18%, 5419:5631, 213, Lactobacillus rhamnosus strain 40f contig00037, whole genome shotgun sequence	1)COV 40.52%, IDENT 95.45%, 12923:13142, 220, Lactobacillus rhamnosus strain ASCC 3016 contig_25, whole genome shotgun sequence	1)COV 20.44%, IDENT 87.39%, 31176:31286, 111, Lactobacillus rhamnosus strain Lr108 contig00169, whole genome shotgun sequence	1)COV 20.44%, IDENT 87.39%, 31176:31286, 111, Lactobacillus rhamnosus strain Lrh5 Lrh5_contig00169, whole genome shotgun sequence	0	1)COV 12.89%, IDENT 84.29%, 3715:3784, 70, Lactobacillus rhamnosus L34 contig00012, whole genome shotgun sequence 2)COV 6.08%, IDENT 100.00%, 4213:4245, 33, Lactobacillus rhamnosus L34 contig00012, whole genome shotgun sequence	1)COV 12.89%, IDENT 84.29%, 2056:2125, 70, Lactobacillus rhamnosus L35 contig00021, whole genome shotgun sequence 2)COV 6.08%, IDENT 100.00%, 2554:2586, 33, Lactobacillus rhamnosus L35 contig00021, whole genome shotgun sequence	1)COV 10.50%, IDENT 96.49%, 28655:28711, 57, UNVERIFIED_ORG: Lactobacillus rhamnosus strain NRRL B-442 Seq22, whole genome shotgun sequence	1)COV 10.50%, IDENT 96.49%, 28532:28588, 57, Lactobacillus rhamnosus strain Lrh21 Lrh21_contig00025, whole genome shotgun sequence	1)COV 10.50%, IDENT 96.49%, 28528:28584, 57, Lactobacillus rhamnosus DSM 20021 = JCM 1136 = NBRC 3425 DNA, contig: JCM1136.contig00024, whole genome shotgun sequence	1)COV 10.50%, IDENT 96.49%, 28611:28667, 57, Lactobacillus rhamnosus DSM 20021 = JCM 1136 = NBRC 3425 strain DSM 20021 Scaffold22, whole genome shotgun sequence	1)COV 10.50%, IDENT 96.49%, 28526:28582, 57, Lactobacillus rhamnosus strain Lrh15 Lrh15_contig00022, whole genome shotgun sequence	1)COV 10.50%, IDENT 96.49%, 28536:28592, 57, Lactobacillus rhamnosus strain Lrh12 Lrh12_contig00283, whole genome shotgun sequence	1)COV 10.50%, IDENT 96.49%, 28652:28708, 57, Lactobacillus rhamnosus strain DS15_11 DS15_11_21_length_40820_cov_36.585555, whole genome shotgun sequence	1)COV 10.50%, IDENT 96.49%, 28652:28708, 57, Lactobacillus rhamnosus strain DS14_11 DS14_11_20_length_40820_cov_50.224387, whole genome shotgun sequence	1)COV 10.50%, IDENT 96.49%, 850420:850476, 57, Lactobacillus rhamnosus strain ATCC 11443 chromosome, complete genome	1)COV 10.50%, IDENT 96.49%, 849228:849284, 57, Lactobacillus rhamnosus LOCK908, complete genome
orf_00048	1)COV 100.00%, IDENT 100.00%, 455:835, 381, Lactobacillus rhamnosus strain DS9_11 DS9_11_27_length_2884_cov_33.328255, whole genome shotgun sequence 2)COV 9.97%, IDENT 92.11%, 767:804, 38, Lactobacillus rhamnosus strain DS9_11 DS9_11_29_length_2300_cov_44.303267, whole genome shotgun sequence	1)COV 100.00%, IDENT 100.00%, 12385:12765, 381, Lactobacillus rhamnosus strain CLS17 contig00023, whole genome shotgun sequence 2)COV 9.97%, IDENT 92.11%, 24821:24858, 38, Lactobacillus rhamnosus strain CLS17 contig00026, whole genome shotgun sequence	1)COV 100.00%, IDENT 100.00%, 12512:12892, 381, Lactobacillus rhamnosus strain DS12_11 DS12_11_18_length_35050_cov_29.705609, whole genome shotgun sequence 2)COV 9.97%, IDENT 92.11%, 20044:20081, 38, Lactobacillus rhamnosus strain DS12_11 DS12_11_11_length_103977_cov_47.283929, whole genome shotgun sequence	1)COV 100.00%, IDENT 100.00%, 12808:13188, 381, Lactobacillus rhamnosus strain ASCC 3029 contig_16, whole genome shotgun sequence 2)COV 7.61%, IDENT 100.00%, 13047:13075, 29, Lactobacillus rhamnosus strain ASCC 3029 contig_2, whole genome shotgun sequence	1)COV 100.00%, IDENT 100.00%, 60362:60742, 381, Lactobacillus rhamnosus strain B1 scaffold11.1, whole genome shotgun sequence 2)COV 7.61%, IDENT 100.00%, 83914:83942, 29, Lactobacillus rhamnosus strain B1 scaffold6.1, whole genome shotgun sequence	1)COV 100.00%, IDENT 100.00%, 22298:22678, 381, Lactobacillus rhamnosus strain Lrh10 Lrh10_contig00050, whole genome shotgun sequence 2)COV 7.61%, IDENT 100.00%, 50511:50539, 29, Lactobacillus rhamnosus strain Lrh10 Lrh10_contig00035, whole genome shotgun sequence	1)COV 100.00%, IDENT 100.00%, 12512:12892, 381, Lactobacillus rhamnosus strain DS18_11 DS18_11_17_length_35050_cov_277.155084, whole genome shotgun sequence 2)COV 9.97%, IDENT 92.11%, 20044:20081, 38, Lactobacillus rhamnosus strain DS18_11 DS18_11_11_length_103977_cov_352.669196, whole genome shotgun sequence	1)COV 100.00%, IDENT 100.00%, 12512:12892, 381, Lactobacillus rhamnosus strain DS3_11 DS3_11_18_length_35050_cov_35.002119, whole genome shotgun sequence 2)COV 9.97%, IDENT 92.11%, 20044:20081, 38, Lactobacillus rhamnosus strain DS3_11 DS3_11_11_length_103977_cov_33.000741, whole genome shotgun sequence	1)COV 100.00%, IDENT 100.00%, 12542:12922, 381, Lactobacillus rhamnosus strain ARJD NODE_20_length_35030_cov_43.3938, whole genome shotgun sequence 2)COV 7.61%, IDENT 100.00%, 13104:13132, 29, Lactobacillus rhamnosus strain ARJD NODE_22_length_33134_cov_90.8118, whole genome shotgun sequence	1)COV 100.00%, IDENT 100.00%, 21666:22046, 381, Lactobacillus rhamnosus R0011 contig8, whole genome shotgun sequence 2)COV 9.97%, IDENT 92.11%, 26144:26181, 38, Lactobacillus rhamnosus R0011 contig7, whole genome shotgun sequence	1)COV 100.00%, IDENT 100.00%, 12419:12799, 381, Lactobacillus rhamnosus ATCC 21052 genomic scaffold Scfld676, whole genome shotgun sequence 2)COV 7.61%, IDENT 100.00%, 56372:56400, 29, Lactobacillus rhamnosus ATCC 21052 genomic scaffold Scfld154, whole genome shotgun sequence	1)COV 100.00%, IDENT 100.00%, 1738:2118, 381, Lactobacillus rhamnosus strain IBL027 Contig79, whole genome shotgun sequence	1)COV 100.00%, IDENT 100.00%, 67:447, 381, Lactobacillus rhamnosus strain Lr032 contig00872, whole genome shotgun sequence 2)COV 7.61%, IDENT 100.00%, 1774:1802, 29, Lactobacillus rhamnosus strain Lr032 contig01032, whole genome shotgun sequence	1)COV 100.00%, IDENT 100.00%, 2265611:2265991, 381, Lactobacillus rhamnosus strain Pen, complete genome	1)COV 7.61%, IDENT 100.00%, 36416:36444, 29, Lactobacillus rhamnosus strain Lrh33 CNCM-I-2493_contig00141, whole genome shotgun sequence	1)COV 12.34%, IDENT 93.62%, 324:370, 47, Lactobacillus rhamnosus strain Lrh29 Lrh29_contig00350, whole genome shotgun sequence 2)COV 9.19%, IDENT 94.29%, 3600:3634, 35, Lactobacillus rhamnosus strain Lrh29 Lrh29_contig00262, whole genome shotgun sequence	1)COV 7.61%, IDENT 100.00%, 13558:13586, 29, Lactobacillus rhamnosus strain Lrh30 Lrh30_contig00028, whole genome shotgun sequence	0	0	1)COV 7.87%, IDENT 100.00%, 15800:15829, 30, Lactobacillus rhamnosus LMS2-1 genomic scaffold SCAFFOLD1, whole genome shotgun sequence	0	0	0	0	0	0	0	0	0	0	0	1)COV 7.61%, IDENT 100.00%, 287714:287742, 29, Lactobacillus rhamnosus strain BFE5264, complete genome	0	0	1)COV 8.40%, IDENT 100.00%, 45190:45221, 32, Lactobacillus rhamnosus strain Lr108 contig00081, whole genome shotgun sequence	1)COV 8.40%, IDENT 100.00%, 45190:45221, 32, Lactobacillus rhamnosus strain Lrh5 Lrh5_contig00081, whole genome shotgun sequence	1)COV 12.34%, IDENT 93.62%, 23108:23154, 47, Lactobacillus rhamnosus strain Lrh27 Lrh27_contig00037, whole genome shotgun sequence	1)COV 10.24%, IDENT 94.87%, 2553:2591, 39, Lactobacillus rhamnosus L34 contig00012, whole genome shotgun sequence 2)COV 8.40%, IDENT 96.88%, 3679:3710, 32, Lactobacillus rhamnosus L34 contig00015, whole genome shotgun sequence 3)COV 7.61%, IDENT 100.00%, 2661:2689, 29, Lactobacillus rhamnosus L34 contig00012, whole genome shotgun sequence	1)COV 10.24%, IDENT 94.87%, 894:932, 39, Lactobacillus rhamnosus L35 contig00021, whole genome shotgun sequence 2)COV 8.40%, IDENT 96.88%, 1177:1208, 32, Lactobacillus rhamnosus L35 contig00025, whole genome shotgun sequence 3)COV 7.61%, IDENT 100.00%, 1002:1030, 29, Lactobacillus rhamnosus L35 contig00021, whole genome shotgun sequence	0	0	0	0	0	0	0	0	0	0
orf_00049	1)COV 100.00%, IDENT 100.00%, 249:458, 210, Lactobacillus rhamnosus strain DS9_11 DS9_11_27_length_2884_cov_33.328255, whole genome shotgun sequence 2)COV 100.00%, IDENT 92.86%, 249:457, 209, Lactobacillus rhamnosus strain DS9_11 DS9_11_29_length_2300_cov_44.303267, whole genome shotgun sequence	1)COV 100.00%, IDENT 100.00%, 12762:12971, 210, Lactobacillus rhamnosus strain CLS17 contig00023, whole genome shotgun sequence 2)COV 100.00%, IDENT 92.86%, 24303:24511, 209, Lactobacillus rhamnosus strain CLS17 contig00026, whole genome shotgun sequence	1)COV 100.00%, IDENT 100.00%, 12889:13098, 210, Lactobacillus rhamnosus strain DS12_11 DS12_11_18_length_35050_cov_29.705609, whole genome shotgun sequence 2)COV 100.00%, IDENT 92.86%, 19526:19734, 209, Lactobacillus rhamnosus strain DS12_11 DS12_11_11_length_103977_cov_47.283929, whole genome shotgun sequence	1)COV 100.00%, IDENT 100.00%, 13185:13394, 210, Lactobacillus rhamnosus strain ASCC 3029 contig_16, whole genome shotgun sequence 2)COV 100.00%, IDENT 92.86%, 13394:13602, 209, Lactobacillus rhamnosus strain ASCC 3029 contig_2, whole genome shotgun sequence	1)COV 100.00%, IDENT 100.00%, 60739:60948, 210, Lactobacillus rhamnosus strain B1 scaffold11.1, whole genome shotgun sequence 2)COV 100.00%, IDENT 92.86%, 84261:84469, 209, Lactobacillus rhamnosus strain B1 scaffold6.1, whole genome shotgun sequence	1)COV 100.00%, IDENT 100.00%, 22092:22301, 210, Lactobacillus rhamnosus strain Lrh10 Lrh10_contig00050, whole genome shotgun sequence 2)COV 100.00%, IDENT 92.86%, 50858:51066, 209, Lactobacillus rhamnosus strain Lrh10 Lrh10_contig00035, whole genome shotgun sequence	1)COV 100.00%, IDENT 100.00%, 12889:13098, 210, Lactobacillus rhamnosus strain DS18_11 DS18_11_17_length_35050_cov_277.155084, whole genome shotgun sequence 2)COV 100.00%, IDENT 92.86%, 19526:19734, 209, Lactobacillus rhamnosus strain DS18_11 DS18_11_11_length_103977_cov_352.669196, whole genome shotgun sequence	1)COV 100.00%, IDENT 100.00%, 12889:13098, 210, Lactobacillus rhamnosus strain DS3_11 DS3_11_18_length_35050_cov_35.002119, whole genome shotgun sequence 2)COV 100.00%, IDENT 92.86%, 19526:19734, 209, Lactobacillus rhamnosus strain DS3_11 DS3_11_11_length_103977_cov_33.000741, whole genome shotgun sequence	1)COV 100.00%, IDENT 100.00%, 12919:13128, 210, Lactobacillus rhamnosus strain ARJD NODE_20_length_35030_cov_43.3938, whole genome shotgun sequence 2)COV 100.00%, IDENT 92.86%, 13451:13659, 209, Lactobacillus rhamnosus strain ARJD NODE_22_length_33134_cov_90.8118, whole genome shotgun sequence	1)COV 100.00%, IDENT 100.00%, 21460:21669, 210, Lactobacillus rhamnosus R0011 contig8, whole genome shotgun sequence 2)COV 100.00%, IDENT 92.86%, 25626:25834, 209, Lactobacillus rhamnosus R0011 contig7, whole genome shotgun sequence	1)COV 100.00%, IDENT 100.00%, 12796:13005, 210, Lactobacillus rhamnosus ATCC 21052 genomic scaffold Scfld676, whole genome shotgun sequence 2)COV 100.00%, IDENT 92.86%, 56719:56927, 209, Lactobacillus rhamnosus ATCC 21052 genomic scaffold Scfld154, whole genome shotgun sequence	1)COV 100.00%, IDENT 100.00%, 1532:1741, 210, Lactobacillus rhamnosus strain IBL027 Contig79, whole genome shotgun sequence	1)COV 66.19%, IDENT 100.00%, 2340:2478, 139, Lactobacillus rhamnosus strain Lr032 contig01038, whole genome shotgun sequence 2)COV 65.71%, IDENT 92.75%, 2410:2547, 138, Lactobacillus rhamnosus strain Lr032 contig00825, whole genome shotgun sequence 3)COV 33.81%, IDENT 98.59%, 1:70, 70, Lactobacillus rhamnosus strain Lr032 contig00872, whole genome shotgun sequence	1)COV 100.00%, IDENT 100.00%, 2265405:2265614, 210, Lactobacillus rhamnosus strain Pen, complete genome	0	1)COV 100.00%, IDENT 96.67%, 729:938, 210, Lactobacillus rhamnosus strain Lrh29 Lrh29_contig00262, whole genome shotgun sequence	1)COV 92.38%, IDENT 94.85%, 13910:14102, 193, Lactobacillus rhamnosus strain Lrh30 Lrh30_contig00028, whole genome shotgun sequence	0	0	1)COV 92.38%, IDENT 94.85%, 16161:16353, 193, Lactobacillus rhamnosus LMS2-1 genomic scaffold SCAFFOLD1, whole genome shotgun sequence	0	0	1)COV 92.38%, IDENT 94.85%, 27620:27812, 193, Lactobacillus rhamnosus strain 906_LRHA 120_42037_693991, whole genome shotgun sequence	0	0	0	0	0	0	0	0	1)COV 100.00%, IDENT 94.29%, 287132:287341, 210, Lactobacillus rhamnosus strain BFE5264, complete genome	1)COV 92.38%, IDENT 94.85%, 3895:4087, 193, Lactobacillus rhamnosus strain 40f contig00039, whole genome shotgun sequence 2)COV 92.38%, IDENT 94.85%, 4481:4673, 193, Lactobacillus rhamnosus strain 40f contig00037, whole genome shotgun sequence	0	0	0	0	1)COV 91.90%, IDENT 94.82%, 3145:3337, 193, Lactobacillus rhamnosus L34 contig00015, whole genome shotgun sequence	1)COV 91.90%, IDENT 94.82%, 643:835, 193, Lactobacillus rhamnosus L35 contig00025, whole genome shotgun sequence	1)COV 100.00%, IDENT 94.76%, 27822:28031, 210, UNVERIFIED_ORG: Lactobacillus rhamnosus strain NRRL B-442 Seq22, whole genome shotgun sequence	1)COV 100.00%, IDENT 94.76%, 27699:27908, 210, Lactobacillus rhamnosus strain Lrh21 Lrh21_contig00025, whole genome shotgun sequence	1)COV 100.00%, IDENT 94.76%, 27695:27904, 210, Lactobacillus rhamnosus DSM 20021 = JCM 1136 = NBRC 3425 DNA, contig: JCM1136.contig00024, whole genome shotgun sequence	1)COV 100.00%, IDENT 94.76%, 27778:27987, 210, Lactobacillus rhamnosus DSM 20021 = JCM 1136 = NBRC 3425 strain DSM 20021 Scaffold22, whole genome shotgun sequence	1)COV 100.00%, IDENT 94.76%, 27693:27902, 210, Lactobacillus rhamnosus strain Lrh15 Lrh15_contig00022, whole genome shotgun sequence	1)COV 100.00%, IDENT 94.76%, 27703:27912, 210, Lactobacillus rhamnosus strain Lrh12 Lrh12_contig00283, whole genome shotgun sequence	1)COV 100.00%, IDENT 94.76%, 27819:28028, 210, Lactobacillus rhamnosus strain DS15_11 DS15_11_21_length_40820_cov_36.585555, whole genome shotgun sequence	1)COV 100.00%, IDENT 94.76%, 27819:28028, 210, Lactobacillus rhamnosus strain DS14_11 DS14_11_20_length_40820_cov_50.224387, whole genome shotgun sequence	1)COV 100.00%, IDENT 94.76%, 851100:851309, 210, Lactobacillus rhamnosus strain ATCC 11443 chromosome, complete genome	1)COV 100.00%, IDENT 94.76%, 849908:850117, 210, Lactobacillus rhamnosus LOCK908, complete genome
orf_00050	1)COV 82.88%, IDENT 100.00%, 27830:28013, 184, Lactobacillus rhamnosus strain DS9_11 DS9_11_21_length_28013_cov_32.000108, whole genome shotgun sequence 2)COV 82.88%, IDENT 94.02%, 1:184, 184, Lactobacillus rhamnosus strain DS9_11 DS9_11_28_length_2459_cov_46.825901, whole genome shotgun sequence 3)COV 54.50%, IDENT 100.00%, 1:121, 121, Lactobacillus rhamnosus strain DS9_11 DS9_11_29_length_2300_…	1)COV 100.00%, IDENT 100.00%, 13099:13320, 222, Lactobacillus rhamnosus strain CLS17 contig00023, whole genome shotgun sequence 2)COV 100.00%, IDENT 95.05%, 23954:24175, 222, Lactobacillus rhamnosus strain CLS17 contig00026, whole genome shotgun sequence	1)COV 100.00%, IDENT 100.00%, 13226:13447, 222, Lactobacillus rhamnosus strain DS12_11 DS12_11_18_length_35050_cov_29.705609, whole genome shotgun sequence 2)COV 100.00%, IDENT 95.05%, 19177:19398, 222, Lactobacillus rhamnosus strain DS12_11 DS12_11_11_length_103977_cov_47.283929, whole genome shotgun sequence	1)COV 100.00%, IDENT 100.00%, 13522:13743, 222, Lactobacillus rhamnosus strain ASCC 3029 contig_16, whole genome shotgun sequence 2)COV 100.00%, IDENT 95.05%, 13730:13951, 222, Lactobacillus rhamnosus strain ASCC 3029 contig_2, whole genome shotgun sequence	1)COV 100.00%, IDENT 100.00%, 61076:61297, 222, Lactobacillus rhamnosus strain B1 scaffold11.1, whole genome shotgun sequence 2)COV 100.00%, IDENT 95.05%, 84597:84818, 222, Lactobacillus rhamnosus strain B1 scaffold6.1, whole genome shotgun sequence	1)COV 100.00%, IDENT 100.00%, 21743:21964, 222, Lactobacillus rhamnosus strain Lrh10 Lrh10_contig00050, whole genome shotgun sequence 2)COV 100.00%, IDENT 95.05%, 51194:51415, 222, Lactobacillus rhamnosus strain Lrh10 Lrh10_contig00035, whole genome shotgun sequence	1)COV 100.00%, IDENT 100.00%, 13226:13447, 222, Lactobacillus rhamnosus strain DS18_11 DS18_11_17_length_35050_cov_277.155084, whole genome shotgun sequence 2)COV 100.00%, IDENT 95.05%, 19177:19398, 222, Lactobacillus rhamnosus strain DS18_11 DS18_11_11_length_103977_cov_352.669196, whole genome shotgun sequence	1)COV 100.00%, IDENT 100.00%, 13226:13447, 222, Lactobacillus rhamnosus strain DS3_11 DS3_11_18_length_35050_cov_35.002119, whole genome shotgun sequence 2)COV 100.00%, IDENT 95.05%, 19177:19398, 222, Lactobacillus rhamnosus strain DS3_11 DS3_11_11_length_103977_cov_33.000741, whole genome shotgun sequence	1)COV 100.00%, IDENT 100.00%, 13256:13477, 222, Lactobacillus rhamnosus strain ARJD NODE_20_length_35030_cov_43.3938, whole genome shotgun sequence 2)COV 100.00%, IDENT 95.05%, 13787:14008, 222, Lactobacillus rhamnosus strain ARJD NODE_22_length_33134_cov_90.8118, whole genome shotgun sequence	1)COV 100.00%, IDENT 100.00%, 21111:21332, 222, Lactobacillus rhamnosus R0011 contig8, whole genome shotgun sequence 2)COV 100.00%, IDENT 95.05%, 25277:25498, 222, Lactobacillus rhamnosus R0011 contig7, whole genome shotgun sequence	1)COV 100.00%, IDENT 100.00%, 13133:13354, 222, Lactobacillus rhamnosus ATCC 21052 genomic scaffold Scfld676, whole genome shotgun sequence 2)COV 100.00%, IDENT 95.05%, 57055:57276, 222, Lactobacillus rhamnosus ATCC 21052 genomic scaffold Scfld154, whole genome shotgun sequence	1)COV 100.00%, IDENT 100.00%, 1183:1404, 222, Lactobacillus rhamnosus strain IBL027 Contig79, whole genome shotgun sequence	1)COV 100.00%, IDENT 100.00%, 1991:2212, 222, Lactobacillus rhamnosus strain Lr032 contig01038, whole genome shotgun sequence 2)COV 100.00%, IDENT 95.05%, 2061:2282, 222, Lactobacillus rhamnosus strain Lr032 contig00825, whole genome shotgun sequence	1)COV 100.00%, IDENT 100.00%, 2265056:2265277, 222, Lactobacillus rhamnosus strain Pen, complete genome	1)COV 100.00%, IDENT 95.95%, 2238:2459, 222, Lactobacillus rhamnosus strain Lrh33 CNCM-I-2493_contig00016, whole genome shotgun sequence	1)COV 63.06%, IDENT 92.86%, 1:140, 140, Lactobacillus rhamnosus strain Lrh29 Lrh29_contig00345, whole genome shotgun sequence	0	0	0	0	0	0	0	0	0	0	0	0	0	0	0	0	1)COV 100.00%, IDENT 95.50%, 3203:3424, 222, Lactobacillus rhamnosus strain 40f contig00037, whole genome shotgun sequence	1)COV 100.00%, IDENT 95.50%, 3455:3676, 222, Lactobacillus rhamnosus strain ASCC 3016 contig_26, whole genome shotgun sequence	0	0	1)COV 100.00%, IDENT 95.50%, 20786:21007, 222, Lactobacillus rhamnosus strain Lrh27 Lrh27_contig00001, whole genome shotgun sequence	1)COV 100.00%, IDENT 95.05%, 1706:1927, 222, Lactobacillus rhamnosus L34 contig00012, whole genome shotgun sequence	1)COV 100.00%, IDENT 95.05%, 47:268, 222, Lactobacillus rhamnosus L35 contig00021, whole genome shotgun sequence	0	0	0	0	0	0	0	0	0	0
orf_00051	1)COV 100.00%, IDENT 100.00%, 27317:27760, 444, Lactobacillus rhamnosus strain DS9_11 DS9_11_21_length_28013_cov_32.000108, whole genome shotgun sequence	1)COV 100.00%, IDENT 100.00%, 13390:13833, 444, Lactobacillus rhamnosus strain CLS17 contig00023, whole genome shotgun sequence	1)COV 100.00%, IDENT 100.00%, 13517:13960, 444, Lactobacillus rhamnosus strain DS12_11 DS12_11_18_length_35050_cov_29.705609, whole genome shotgun sequence	1)COV 100.00%, IDENT 100.00%, 13813:14256, 444, Lactobacillus rhamnosus strain ASCC 3029 contig_16, whole genome shotgun sequence	1)COV 100.00%, IDENT 100.00%, 61367:61810, 444, Lactobacillus rhamnosus strain B1 scaffold11.1, whole genome shotgun sequence	1)COV 100.00%, IDENT 100.00%, 21230:21673, 444, Lactobacillus rhamnosus strain Lrh10 Lrh10_contig00050, whole genome shotgun sequence	1)COV 100.00%, IDENT 100.00%, 13517:13960, 444, Lactobacillus rhamnosus strain DS18_11 DS18_11_17_length_35050_cov_277.155084, whole genome shotgun sequence	1)COV 100.00%, IDENT 100.00%, 13517:13960, 444, Lactobacillus rhamnosus strain DS3_11 DS3_11_18_length_35050_cov_35.002119, whole genome shotgun sequence	1)COV 100.00%, IDENT 100.00%, 13547:13990, 444, Lactobacillus rhamnosus strain ARJD NODE_20_length_35030_cov_43.3938, whole genome shotgun sequence	1)COV 100.00%, IDENT 100.00%, 20598:21041, 444, Lactobacillus rhamnosus R0011 contig8, whole genome shotgun sequence	1)COV 100.00%, IDENT 100.00%, 13424:13867, 444, Lactobacillus rhamnosus ATCC 21052 genomic scaffold Scfld676, whole genome shotgun sequence	1)COV 100.00%, IDENT 100.00%, 670:1113, 444, Lactobacillus rhamnosus strain IBL027 Contig79, whole genome shotgun sequence	1)COV 100.00%, IDENT 100.00%, 1478:1921, 444, Lactobacillus rhamnosus strain Lr032 contig01038, whole genome shotgun sequence	1)COV 100.00%, IDENT 100.00%, 2264543:2264986, 444, Lactobacillus rhamnosus strain Pen, complete genome	1)COV 100.00%, IDENT 97.52%, 1721:2164, 444, Lactobacillus rhamnosus strain Lrh33 CNCM-I-2493_contig00016, whole genome shotgun sequence	1)COV 57.43%, IDENT 98.43%, 603:855, 253, Lactobacillus rhamnosus strain Lrh29 Lrh29_contig00344, whole genome shotgun sequence 2)COV 52.48%, IDENT 95.28%, 2305:2535, 231, Lactobacillus rhamnosus strain Lrh29 Lrh29_contig00350, whole genome shotgun sequence	1)COV 100.00%, IDENT 99.55%, 15060:15503, 444, Lactobacillus rhamnosus strain Lrh30 Lrh30_contig00028, whole genome shotgun sequence	1)COV 100.00%, IDENT 99.32%, 2663896:2664339, 444, Lactobacillus rhamnosus WGS project CBZU00000000 data, strain BPL15, CONTIG000001, whole genome shotgun sequence 2)COV 57.43%, IDENT 96.47%, 2976290:2976542, 253, Lactobacillus rhamnosus WGS project CBZU00000000 data, strain BPL15, CONTIG000001, whole genome shotgun sequence	1)COV 100.00%, IDENT 99.32%, 1102706:1103149, 444, Lactobacillus rhamnosus strain BPL5 genome assembly, chromosome: I 2)COV 57.43%, IDENT 96.47%, 1414356:1414608, 253, Lactobacillus rhamnosus strain BPL5 genome assembly, chromosome: I	1)COV 52.48%, IDENT 95.28%, 16776:17006, 231, Lactobacillus rhamnosus LMS2-1 genomic scaffold SCAFFOLD1, whole genome shotgun sequence	1)COV 100.00%, IDENT 98.87%, 25527:25970, 444, Lactobacillus rhamnosus strain Lrh23 Lrh23_contig00028, whole genome shotgun sequence	1)COV 100.00%, IDENT 98.87%, 15375:15818, 444, Lactobacillus rhamnosus strain Lrh20 Lrh20_contig00022, whole genome shotgun sequence	1)COV 100.00%, IDENT 99.55%, 26219:26662, 444, Lactobacillus rhamnosus strain 906_LRHA 120_42037_693991, whole genome shotgun sequence	1)COV 100.00%, IDENT 98.87%, 13092:13535, 444, Lactobacillus rhamnosus strain 979_LRHA 769_15940_298032, whole genome shotgun sequence	1)COV 100.00%, IDENT 98.87%, 153663:154106, 444, Lactobacillus rhamnosus strain 526_LRHA 1248_170703_2497277_411_,...,868+, whole genome shotgun sequence	1)COV 100.00%, IDENT 98.87%, 26071:26514, 444, Lactobacillus rhamnosus strain 870_LRHA 163_42929_784927, whole genome shotgun sequence	1)COV 100.00%, IDENT 98.87%, 26074:26517, 444, Lactobacillus rhamnosus strain 769_LRHA 124_42935_906607, whole genome shotgun sequence	1)COV 100.00%, IDENT 98.87%, 26074:26517, 444, Lactobacillus rhamnosus strain 988_LRHA 149_42935_1082112, whole genome shotgun sequence	1)COV 100.00%, IDENT 98.87%, 16419:16862, 444, Lactobacillus rhamnosus strain 943_LRHA 121_42935_706384, whole genome shotgun sequence	1)COV 100.00%, IDENT 98.87%, 16873:17316, 444, Lactobacillus rhamnosus strain TMC3115 Scaffold3_1, whole genome shotgun sequence	1)COV 100.00%, IDENT 98.87%, 16873:17316, 444, Lactobacillus rhamnosus strain LR863 Scaffold3_1, whole genome shotgun sequence	1)COV 100.00%, IDENT 98.20%, 3058746:3059189, 444, Lactobacillus rhamnosus strain BFE5264, complete genome	1)COV 100.00%, IDENT 99.55%, 2690:3133, 444, Lactobacillus rhamnosus strain 40f contig00037, whole genome shotgun sequence 2)COV 100.00%, IDENT 98.65%, 2494:2937, 444, Lactobacillus rhamnosus strain 40f contig00039, whole genome shotgun sequence	1)COV 56.53%, IDENT 98.41%, 15590:15840, 251, Lactobacillus rhamnosus strain ASCC 3016 contig_25, whole genome shotgun sequence	1)COV 100.00%, IDENT 99.10%, 29389:29832, 444, Lactobacillus rhamnosus strain Lr108 contig00169, whole genome shotgun sequence	1)COV 100.00%, IDENT 99.10%, 29389:29832, 444, Lactobacillus rhamnosus strain Lrh5 Lrh5_contig00169, whole genome shotgun sequence	1)COV 52.48%, IDENT 95.28%, 20943:21173, 231, Lactobacillus rhamnosus strain Lrh27 Lrh27_contig00037, whole genome shotgun sequence	1)COV 48.42%, IDENT 99.53%, 1422:1636, 215, Lactobacillus rhamnosus L34 contig00012, whole genome shotgun sequence 2)COV 48.42%, IDENT 99.07%, 2265:2479, 215, Lactobacillus rhamnosus L34 contig00015, whole genome shotgun sequence	1)COV 7.66%, IDENT 100.00%, 1422:1455, 34, Lactobacillus rhamnosus L35 contig00047, whole genome shotgun sequence 2)COV 7.21%, IDENT 100.00%, 2265:2296, 32, Lactobacillus rhamnosus L35 contig00044, whole genome shotgun sequence	0	0	0	0	0	0	0	0	0	0
orf_00052	1)COV 100.00%, IDENT 100.00%, 25850:26923, 1074, Lactobacillus rhamnosus strain DS9_11 DS9_11_21_length_28013_cov_32.000108, whole genome shotgun sequence 2)COV 5.87%, IDENT 95.24%, 1094:1156, 63, Lactobacillus rhamnosus strain DS9_11 DS9_11_28_length_2459_cov_46.825901, whole genome shotgun sequence	1)COV 100.00%, IDENT 100.00%, 14227:15300, 1074, Lactobacillus rhamnosus strain CLS17 contig00023, whole genome shotgun sequence 2)COV 5.87%, IDENT 95.24%, 22982:23044, 63, Lactobacillus rhamnosus strain CLS17 contig00026, whole genome shotgun sequence	1)COV 100.00%, IDENT 100.00%, 14354:15427, 1074, Lactobacillus rhamnosus strain DS12_11 DS12_11_18_length_35050_cov_29.705609, whole genome shotgun sequence 2)COV 5.87%, IDENT 95.24%, 18205:18267, 63, Lactobacillus rhamnosus strain DS12_11 DS12_11_11_length_103977_cov_47.283929, whole genome shotgun sequence	1)COV 100.00%, IDENT 100.00%, 14650:15723, 1074, Lactobacillus rhamnosus strain ASCC 3029 contig_16, whole genome shotgun sequence 2)COV 5.87%, IDENT 95.24%, 14861:14923, 63, Lactobacillus rhamnosus strain ASCC 3029 contig_2, whole genome shotgun sequence	1)COV 100.00%, IDENT 100.00%, 62204:63277, 1074, Lactobacillus rhamnosus strain B1 scaffold11.1, whole genome shotgun sequence 2)COV 5.87%, IDENT 95.24%, 85728:85790, 63, Lactobacillus rhamnosus strain B1 scaffold6.1, whole genome shotgun sequence	1)COV 100.00%, IDENT 100.00%, 19763:20836, 1074, Lactobacillus rhamnosus strain Lrh10 Lrh10_contig00050, whole genome shotgun sequence 2)COV 5.87%, IDENT 95.24%, 52325:52387, 63, Lactobacillus rhamnosus strain Lrh10 Lrh10_contig00035, whole genome shotgun sequence	1)COV 100.00%, IDENT 100.00%, 14354:15427, 1074, Lactobacillus rhamnosus strain DS18_11 DS18_11_17_length_35050_cov_277.155084, whole genome shotgun sequence 2)COV 5.87%, IDENT 95.24%, 18205:18267, 63, Lactobacillus rhamnosus strain DS18_11 DS18_11_11_length_103977_cov_352.669196, whole genome shotgun sequence	1)COV 100.00%, IDENT 100.00%, 14354:15427, 1074, Lactobacillus rhamnosus strain DS3_11 DS3_11_18_length_35050_cov_35.002119, whole genome shotgun sequence 2)COV 5.87%, IDENT 95.24%, 18205:18267, 63, Lactobacillus rhamnosus strain DS3_11 DS3_11_11_length_103977_cov_33.000741, whole genome shotgun sequence	1)COV 100.00%, IDENT 100.00%, 14384:15457, 1074, Lactobacillus rhamnosus strain ARJD NODE_20_length_35030_cov_43.3938, whole genome shotgun sequence 2)COV 5.87%, IDENT 95.24%, 14918:14980, 63, Lactobacillus rhamnosus strain ARJD NODE_22_length_33134_cov_90.8118, whole genome shotgun sequence	1)COV 100.00%, IDENT 100.00%, 19131:20204, 1074, Lactobacillus rhamnosus R0011 contig8, whole genome shotgun sequence 2)COV 5.87%, IDENT 95.24%, 24305:24367, 63, Lactobacillus rhamnosus R0011 contig7, whole genome shotgun sequence	1)COV 100.00%, IDENT 100.00%, 14261:15334, 1074, Lactobacillus rhamnosus ATCC 21052 genomic scaffold Scfld676, whole genome shotgun sequence 2)COV 5.87%, IDENT 95.24%, 58187:58249, 63, Lactobacillus rhamnosus ATCC 21052 genomic scaffold Scfld154, whole genome shotgun sequence	1)COV 93.39%, IDENT 100.00%, 1:1003, 1003, Lactobacillus rhamnosus strain IBL027 Contig109, whole genome shotgun sequence 2)COV 25.70%, IDENT 99.28%, 1:276, 276, Lactobacillus rhamnosus strain IBL027 Contig79, whole genome shotgun sequence	1)COV 100.00%, IDENT 100.00%, 11:1084, 1074, Lactobacillus rhamnosus strain Lr032 contig01038, whole genome shotgun sequence 2)COV 5.87%, IDENT 95.24%, 1089:1151, 63, Lactobacillus rhamnosus strain Lr032 contig00825, whole genome shotgun sequence	1)COV 100.00%, IDENT 100.00%, 2263076:2264149, 1074, Lactobacillus rhamnosus strain Pen, complete genome	1)COV 98.79%, IDENT 98.40%, 21821:22881, 1061, Lactobacillus rhamnosus strain Lrh33 CNCM-I-2493_contig00147, whole genome shotgun sequence 2)COV 6.24%, IDENT 94.03%, 786:852, 67, Lactobacillus rhamnosus strain Lrh33 CNCM-I-2493_contig00016, whole genome shotgun sequence 3)COV 5.87%, IDENT 95.24%, 33898:33960, 63, Lactobacillus rhamnosus strain Lrh33 CNCM-I-2493_contig00141, whole genome shotgun s…	0	1)COV 5.87%, IDENT 93.65%, 15731:15793, 63, Lactobacillus rhamnosus strain Lrh30 Lrh30_contig00028, whole genome shotgun sequence	1)COV 100.00%, IDENT 94.79%, 2662587:2663660, 1074, Lactobacillus rhamnosus WGS project CBZU00000000 data, strain BPL15, CONTIG000001, whole genome shotgun sequence	1)COV 100.00%, IDENT 94.79%, 1101398:1102470, 1073, Lactobacillus rhamnosus strain BPL5 genome assembly, chromosome: I	1)COV 7.17%, IDENT 94.81%, 17471:17547, 77, Lactobacillus rhamnosus LMS2-1 genomic scaffold SCAFFOLD1, whole genome shotgun sequence	1)COV 6.24%, IDENT 94.03%, 24436:24502, 67, Lactobacillus rhamnosus strain Lrh23 Lrh23_contig00028, whole genome shotgun sequence	1)COV 6.24%, IDENT 94.03%, 16843:16909, 67, Lactobacillus rhamnosus strain Lrh20 Lrh20_contig00022, whole genome shotgun sequence	1)COV 5.87%, IDENT 95.24%, 25929:25991, 63, Lactobacillus rhamnosus strain 906_LRHA 120_42037_693991, whole genome shotgun sequence	1)COV 6.24%, IDENT 94.03%, 14560:14626, 67, Lactobacillus rhamnosus strain 979_LRHA 769_15940_298032, whole genome shotgun sequence	1)COV 6.24%, IDENT 94.03%, 152572:152638, 67, Lactobacillus rhamnosus strain 526_LRHA 1248_170703_2497277_411_,...,868+, whole genome shotgun sequence	1)COV 6.24%, IDENT 94.03%, 24980:25046, 67, Lactobacillus rhamnosus strain 870_LRHA 163_42929_784927, whole genome shotgun sequence	1)COV 6.24%, IDENT 94.03%, 24983:25049, 67, Lactobacillus rhamnosus strain 769_LRHA 124_42935_906607, whole genome shotgun sequence	1)COV 6.24%, IDENT 94.03%, 24983:25049, 67, Lactobacillus rhamnosus strain 988_LRHA 149_42935_1082112, whole genome shotgun sequence	1)COV 6.24%, IDENT 94.03%, 17887:17953, 67, Lactobacillus rhamnosus strain 943_LRHA 121_42935_706384, whole genome shotgun sequence	1)COV 6.24%, IDENT 94.03%, 18341:18407, 67, Lactobacillus rhamnosus strain TMC3115 Scaffold3_1, whole genome shotgun sequence	1)COV 6.24%, IDENT 94.03%, 18341:18407, 67, Lactobacillus rhamnosus strain LR863 Scaffold3_1, whole genome shotgun sequence	1)COV 5.87%, IDENT 95.24%, 3059417:3059479, 63, Lactobacillus rhamnosus strain BFE5264, complete genome	0	1)COV 5.87%, IDENT 95.24%, 4587:4649, 63, Lactobacillus rhamnosus strain ASCC 3016 contig_26, whole genome shotgun sequence 2)COV 5.77%, IDENT 96.77%, 16446:16507, 62, Lactobacillus rhamnosus strain ASCC 3016 contig_25, whole genome shotgun sequence	1)COV 7.08%, IDENT 92.11%, 47316:47391, 76, Lactobacillus rhamnosus strain Lr108 contig00081, whole genome shotgun sequence 2)COV 6.33%, IDENT 97.06%, 28931:28998, 68, Lactobacillus rhamnosus strain Lr108 contig00169, whole genome shotgun sequence	1)COV 7.08%, IDENT 92.11%, 47316:47391, 76, Lactobacillus rhamnosus strain Lrh5 Lrh5_contig00081, whole genome shotgun sequence 2)COV 6.33%, IDENT 97.06%, 28931:28998, 68, Lactobacillus rhamnosus strain Lrh5 Lrh5_contig00169, whole genome shotgun sequence	0	0	0	1)COV 5.77%, IDENT 96.77%, 26511:26572, 62, UNVERIFIED_ORG: Lactobacillus rhamnosus strain NRRL B-442 Seq22, whole genome shotgun sequence	1)COV 5.77%, IDENT 96.77%, 26388:26449, 62, Lactobacillus rhamnosus strain Lrh21 Lrh21_contig00025, whole genome shotgun sequence	1)COV 5.77%, IDENT 96.77%, 26384:26445, 62, Lactobacillus rhamnosus DSM 20021 = JCM 1136 = NBRC 3425 DNA, contig: JCM1136.contig00024, whole genome shotgun sequence	1)COV 5.77%, IDENT 96.77%, 26467:26528, 62, Lactobacillus rhamnosus DSM 20021 = JCM 1136 = NBRC 3425 strain DSM 20021 Scaffold22, whole genome shotgun sequence	1)COV 5.77%, IDENT 96.77%, 26382:26443, 62, Lactobacillus rhamnosus strain Lrh15 Lrh15_contig00022, whole genome shotgun sequence	1)COV 5.77%, IDENT 96.77%, 26392:26453, 62, Lactobacillus rhamnosus strain Lrh12 Lrh12_contig00283, whole genome shotgun sequence	1)COV 5.77%, IDENT 96.77%, 26508:26569, 62, Lactobacillus rhamnosus strain DS15_11 DS15_11_21_length_40820_cov_36.585555, whole genome shotgun sequence	1)COV 5.77%, IDENT 96.77%, 26508:26569, 62, Lactobacillus rhamnosus strain DS14_11 DS14_11_20_length_40820_cov_50.224387, whole genome shotgun sequence	1)COV 5.77%, IDENT 96.77%, 852559:852620, 62, Lactobacillus rhamnosus strain ATCC 11443 chromosome, complete genome	1)COV 5.77%, IDENT 96.77%, 851367:851428, 62, Lactobacillus rhamnosus LOCK908, complete genome
orf_00053	1)COV 100.00%, IDENT 100.00%, 25389:25688, 300, Lactobacillus rhamnosus strain DS9_11 DS9_11_21_length_28013_cov_32.000108, whole genome shotgun sequence	1)COV 100.00%, IDENT 100.00%, 15462:15761, 300, Lactobacillus rhamnosus strain CLS17 contig00023, whole genome shotgun sequence	1)COV 100.00%, IDENT 100.00%, 15589:15888, 300, Lactobacillus rhamnosus strain DS12_11 DS12_11_18_length_35050_cov_29.705609, whole genome shotgun sequence	1)COV 100.00%, IDENT 100.00%, 15885:16184, 300, Lactobacillus rhamnosus strain ASCC 3029 contig_16, whole genome shotgun sequence	1)COV 100.00%, IDENT 100.00%, 63439:63738, 300, Lactobacillus rhamnosus strain B1 scaffold11.1, whole genome shotgun sequence	1)COV 100.00%, IDENT 100.00%, 19302:19601, 300, Lactobacillus rhamnosus strain Lrh10 Lrh10_contig00050, whole genome shotgun sequence	1)COV 100.00%, IDENT 100.00%, 15589:15888, 300, Lactobacillus rhamnosus strain DS18_11 DS18_11_17_length_35050_cov_277.155084, whole genome shotgun sequence	1)COV 100.00%, IDENT 100.00%, 15589:15888, 300, Lactobacillus rhamnosus strain DS3_11 DS3_11_18_length_35050_cov_35.002119, whole genome shotgun sequence	1)COV 100.00%, IDENT 100.00%, 15619:15918, 300, Lactobacillus rhamnosus strain ARJD NODE_20_length_35030_cov_43.3938, whole genome shotgun sequence	1)COV 100.00%, IDENT 100.00%, 18670:18969, 300, Lactobacillus rhamnosus R0011 contig8, whole genome shotgun sequence	1)COV 100.00%, IDENT 100.00%, 15496:15795, 300, Lactobacillus rhamnosus ATCC 21052 genomic scaffold Scfld676, whole genome shotgun sequence	1)COV 100.00%, IDENT 100.00%, 1165:1464, 300, Lactobacillus rhamnosus strain IBL027 Contig109, whole genome shotgun sequence	0	1)COV 100.00%, IDENT 100.00%, 2262615:2262914, 300, Lactobacillus rhamnosus strain Pen, complete genome	1)COV 100.00%, IDENT 98.00%, 105:404, 300, Lactobacillus rhamnosus strain Lrh33 CNCM-I-2493_contig00014, whole genome shotgun sequence 2)COV 66.33%, IDENT 90.95%, 32731:32929, 199, Lactobacillus rhamnosus strain Lrh33 CNCM-I-2493_contig00141, whole genome shotgun sequence	1)COV 100.00%, IDENT 97.67%, 5231:5530, 300, Lactobacillus rhamnosus strain Lrh29 Lrh29_contig00350, whole genome shotgun sequence	0	0	0	0	1)COV 100.00%, IDENT 98.00%, 23249:23548, 300, Lactobacillus rhamnosus strain Lrh23 Lrh23_contig00028, whole genome shotgun sequence	1)COV 100.00%, IDENT 98.00%, 17797:18096, 300, Lactobacillus rhamnosus strain Lrh20 Lrh20_contig00022, whole genome shotgun sequence	0	1)COV 100.00%, IDENT 98.00%, 15514:15813, 300, Lactobacillus rhamnosus strain 979_LRHA 769_15940_298032, whole genome shotgun sequence	1)COV 100.00%, IDENT 98.00%, 151385:151684, 300, Lactobacillus rhamnosus strain 526_LRHA 1248_170703_2497277_411_,...,868+, whole genome shotgun sequence	1)COV 100.00%, IDENT 98.00%, 23793:24092, 300, Lactobacillus rhamnosus strain 870_LRHA 163_42929_784927, whole genome shotgun sequence	1)COV 100.00%, IDENT 98.00%, 23796:24095, 300, Lactobacillus rhamnosus strain 769_LRHA 124_42935_906607, whole genome shotgun sequence	1)COV 100.00%, IDENT 98.00%, 23796:24095, 300, Lactobacillus rhamnosus strain 988_LRHA 149_42935_1082112, whole genome shotgun sequence	1)COV 100.00%, IDENT 98.00%, 18841:19140, 300, Lactobacillus rhamnosus strain 943_LRHA 121_42935_706384, whole genome shotgun sequence	1)COV 100.00%, IDENT 98.00%, 19295:19594, 300, Lactobacillus rhamnosus strain TMC3115 Scaffold3_1, whole genome shotgun sequence	1)COV 100.00%, IDENT 98.00%, 19295:19594, 300, Lactobacillus rhamnosus strain LR863 Scaffold3_1, whole genome shotgun sequence	1)COV 100.00%, IDENT 98.33%, 3060507:3060806, 300, Lactobacillus rhamnosus strain BFE5264, complete genome	0	0	1)COV 97.33%, IDENT 97.95%, 27825:28116, 292, Lactobacillus rhamnosus strain Lr108 contig00169, whole genome shotgun sequence	1)COV 97.33%, IDENT 97.95%, 27825:28116, 292, Lactobacillus rhamnosus strain Lrh5 Lrh5_contig00169, whole genome shotgun sequence	1)COV 100.00%, IDENT 97.67%, 17948:18247, 300, Lactobacillus rhamnosus strain Lrh27 Lrh27_contig00037, whole genome shotgun sequence	1)COV 97.33%, IDENT 93.49%, 783:1074, 292, Lactobacillus rhamnosus L34 contig00015, whole genome shotgun sequence	1)COV 97.33%, IDENT 93.49%, 783:1074, 292, Lactobacillus rhamnosus L35 contig00044, whole genome shotgun sequence	0	0	0	0	0	0	0	0	0	0
orf_00054	1)COV 100.00%, IDENT 100.00%, 23753:24970, 1218, Lactobacillus rhamnosus strain DS9_11 DS9_11_21_length_28013_cov_32.000108, whole genome shotgun sequence 2)COV 13.88%, IDENT 89.35%, 223:391, 169, Lactobacillus rhamnosus strain DS9_11 DS9_11_22_length_17028_cov_49.497900, whole genome shotgun sequence	1)COV 100.00%, IDENT 100.00%, 16180:17397, 1218, Lactobacillus rhamnosus strain CLS17 contig00023, whole genome shotgun sequence 2)COV 13.88%, IDENT 89.35%, 21415:21583, 169, Lactobacillus rhamnosus strain CLS17 contig00026, whole genome shotgun sequence	1)COV 100.00%, IDENT 100.00%, 16307:17524, 1218, Lactobacillus rhamnosus strain DS12_11 DS12_11_18_length_35050_cov_29.705609, whole genome shotgun sequence 2)COV 13.88%, IDENT 89.35%, 16638:16806, 169, Lactobacillus rhamnosus strain DS12_11 DS12_11_11_length_103977_cov_47.283929, whole genome shotgun sequence	1)COV 100.00%, IDENT 100.00%, 16603:17820, 1218, Lactobacillus rhamnosus strain ASCC 3029 contig_16, whole genome shotgun sequence 2)COV 13.88%, IDENT 89.35%, 16322:16490, 169, Lactobacillus rhamnosus strain ASCC 3029 contig_2, whole genome shotgun sequence	1)COV 100.00%, IDENT 100.00%, 64157:65374, 1218, Lactobacillus rhamnosus strain B1 scaffold11.1, whole genome shotgun sequence 2)COV 13.88%, IDENT 89.35%, 87189:87357, 169, Lactobacillus rhamnosus strain B1 scaffold6.1, whole genome shotgun sequence	1)COV 100.00%, IDENT 100.00%, 17666:18883, 1218, Lactobacillus rhamnosus strain Lrh10 Lrh10_contig00050, whole genome shotgun sequence 2)COV 13.88%, IDENT 89.35%, 53786:53954, 169, Lactobacillus rhamnosus strain Lrh10 Lrh10_contig00035, whole genome shotgun sequence	1)COV 100.00%, IDENT 100.00%, 16307:17524, 1218, Lactobacillus rhamnosus strain DS18_11 DS18_11_17_length_35050_cov_277.155084, whole genome shotgun sequence 2)COV 13.88%, IDENT 89.35%, 16638:16806, 169, Lactobacillus rhamnosus strain DS18_11 DS18_11_11_length_103977_cov_352.669196, whole genome shotgun sequence	1)COV 100.00%, IDENT 100.00%, 16307:17524, 1218, Lactobacillus rhamnosus strain DS3_11 DS3_11_18_length_35050_cov_35.002119, whole genome shotgun sequence 2)COV 13.88%, IDENT 89.35%, 16638:16806, 169, Lactobacillus rhamnosus strain DS3_11 DS3_11_11_length_103977_cov_33.000741, whole genome shotgun sequence	1)COV 100.00%, IDENT 100.00%, 16337:17554, 1218, Lactobacillus rhamnosus strain ARJD NODE_20_length_35030_cov_43.3938, whole genome shotgun sequence 2)COV 13.88%, IDENT 89.35%, 16379:16547, 169, Lactobacillus rhamnosus strain ARJD NODE_22_length_33134_cov_90.8118, whole genome shotgun sequence	1)COV 100.00%, IDENT 100.00%, 17034:18251, 1218, Lactobacillus rhamnosus R0011 contig8, whole genome shotgun sequence 2)COV 13.88%, IDENT 89.35%, 22738:22906, 169, Lactobacillus rhamnosus R0011 contig7, whole genome shotgun sequence	1)COV 100.00%, IDENT 100.00%, 16256:17473, 1218, Lactobacillus rhamnosus ATCC 21052 genomic scaffold Scfld676, whole genome shotgun sequence 2)COV 13.88%, IDENT 89.35%, 59648:59816, 169, Lactobacillus rhamnosus ATCC 21052 genomic scaffold Scfld154, whole genome shotgun sequence	1)COV 53.61%, IDENT 100.00%, 1883:2535, 653, Lactobacillus rhamnosus strain IBL027 Contig109, whole genome shotgun sequence 2)COV 5.67%, IDENT 100.00%, 1:69, 69, Lactobacillus rhamnosus strain IBL027 Contig27, whole genome shotgun sequence	1)COV 73.48%, IDENT 99.66%, 1:893, 893, Lactobacillus rhamnosus strain Lr032 contig00182, whole genome shotgun sequence 2)COV 13.88%, IDENT 89.35%, 309:477, 169, Lactobacillus rhamnosus strain Lr032 contig00470, whole genome shotgun sequence	1)COV 100.00%, IDENT 100.00%, 2260979:2262196, 1218, Lactobacillus rhamnosus strain Pen, complete genome	1)COV 99.59%, IDENT 96.21%, 20076:21288, 1213, Lactobacillus rhamnosus strain Lrh33 CNCM-I-2493_contig00147, whole genome shotgun sequence 2)COV 2.46%, IDENT 100.00%, 1:30, 30, Lactobacillus rhamnosus strain Lrh33 CNCM-I-2493_contig00219, whole genome shotgun sequence	1)COV 100%, IDENT 96.14%, 3136:4353, 1218, Lactobacillus rhamnosus strain Lrh29 Lrh29_contig00345, whole genome shotgun sequence 2)COV 13.88%, IDENT 92.31%, 5077:5245, 169, Lactobacillus rhamnosus strain Lrh29 Lrh29_contig00123, whole genome shotgun sequence	0	1)COV 13.88%, IDENT 94.08%, 2662034:2662202, 169, Lactobacillus rhamnosus WGS project CBZU00000000 data, strain BPL15, CONTIG000001, whole genome shotgun sequence 2)COV 3.78%, IDENT 97.83%, 2974729:2974774, 46, Lactobacillus rhamnosus WGS project CBZU00000000 data, strain BPL15, CONTIG000001, whole genome shotgun sequence	1)COV 13.88%, IDENT 94.08%, 1100697:1100865, 169, Lactobacillus rhamnosus strain BPL5 genome assembly, chromosome: I 2)COV 3.78%, IDENT 97.83%, 1412649:1412694, 46, Lactobacillus rhamnosus strain BPL5 genome assembly, chromosome: I	0	1)COV 3.78%, IDENT 97.83%, 22785:22830, 46, Lactobacillus rhamnosus strain Lrh23 Lrh23_contig00028, whole genome shotgun sequence	1)COV 3.78%, IDENT 97.83%, 18515:18560, 46, Lactobacillus rhamnosus strain Lrh20 Lrh20_contig00022, whole genome shotgun sequence	0	1)COV 3.78%, IDENT 97.83%, 422:467, 46, Lactobacillus rhamnosus strain 979_LRHA 118_23540_427032, whole genome shotgun sequence	1)COV 3.78%, IDENT 97.83%, 150921:150966, 46, Lactobacillus rhamnosus strain 526_LRHA 1248_170703_2497277_411_,...,868+, whole genome shotgun sequence	1)COV 3.78%, IDENT 97.83%, 23329:23374, 46, Lactobacillus rhamnosus strain 870_LRHA 163_42929_784927, whole genome shotgun sequence	1)COV 3.78%, IDENT 97.83%, 23332:23377, 46, Lactobacillus rhamnosus strain 769_LRHA 124_42935_906607, whole genome shotgun sequence	1)COV 3.78%, IDENT 97.83%, 23332:23377, 46, Lactobacillus rhamnosus strain 988_LRHA 149_42935_1082112, whole genome shotgun sequence	1)COV 3.78%, IDENT 97.83%, 19559:19604, 46, Lactobacillus rhamnosus strain 943_LRHA 121_42935_706384, whole genome shotgun sequence	1)COV 3.78%, IDENT 97.83%, 20013:20058, 46, Lactobacillus rhamnosus strain TMC3115 Scaffold3_1, whole genome shotgun sequence	1)COV 3.78%, IDENT 97.83%, 20013:20058, 46, Lactobacillus rhamnosus strain LR863 Scaffold3_1, whole genome shotgun sequence	1)COV 13.96%, IDENT 89.41%, 290083:290251, 169, Lactobacillus rhamnosus strain BFE5264, complete genome 2)COV 13.88%, IDENT 90.53%, 3061216:3061384, 169, Lactobacillus rhamnosus strain BFE5264, complete genome	1)COV 100.00%, IDENT 95.65%, 491:1708, 1218, Lactobacillus rhamnosus strain 40f contig00037, whole genome shotgun sequence 2)COV 13.88%, IDENT 91.12%, 1483:1651, 169, Lactobacillus rhamnosus strain 40f contig00039, whole genome shotgun sequence	1)COV 95.07%, IDENT 96.03%, 1:1158, 1158, Lactobacillus rhamnosus strain ASCC 3016 contig_4, whole genome shotgun sequence	1)COV 13.88%, IDENT 92.90%, 48790:48958, 169, Lactobacillus rhamnosus strain Lr108 contig00081, whole genome shotgun sequence	1)COV 13.88%, IDENT 92.90%, 48790:48958, 169, Lactobacillus rhamnosus strain Lrh5 Lrh5_contig00081, whole genome shotgun sequence	1)COV 13.88%, IDENT 92.31%, 17361:17529, 169, Lactobacillus rhamnosus strain Lrh27 Lrh27_contig00037, whole genome shotgun sequence 2)COV 13.88%, IDENT 91.72%, 17622:17790, 169, Lactobacillus rhamnosus strain Lrh27 Lrh27_contig00001, whole genome shotgun sequence	1)COV 13.88%, IDENT 91.72%, 196:364, 169, Lactobacillus rhamnosus L34 contig00012, whole genome shotgun sequence	1)COV 13.88%, IDENT 91.72%, 196:364, 169, Lactobacillus rhamnosus L35 contig00047, whole genome shotgun sequence	1)COV 100.00%, IDENT 99.26%, 23989:25206, 1218, UNVERIFIED_ORG: Lactobacillus rhamnosus strain NRRL B-442 Seq22, whole genome shotgun sequence	1)COV 100.00%, IDENT 99.26%, 23866:25083, 1218, Lactobacillus rhamnosus strain Lrh21 Lrh21_contig00025, whole genome shotgun sequence	1)COV 100.00%, IDENT 99.26%, 23862:25079, 1218, Lactobacillus rhamnosus DSM 20021 = JCM 1136 = NBRC 3425 DNA, contig: JCM1136.contig00024, whole genome shotgun sequence	1)COV 100.00%, IDENT 99.26%, 23945:25162, 1218, Lactobacillus rhamnosus DSM 20021 = JCM 1136 = NBRC 3425 strain DSM 20021 Scaffold22, whole genome shotgun sequence	1)COV 100.00%, IDENT 99.26%, 23860:25077, 1218, Lactobacillus rhamnosus strain Lrh15 Lrh15_contig00022, whole genome shotgun sequence	1)COV 100.00%, IDENT 99.26%, 23870:25087, 1218, Lactobacillus rhamnosus strain Lrh12 Lrh12_contig00283, whole genome shotgun sequence	1)COV 100.00%, IDENT 99.26%, 23986:25203, 1218, Lactobacillus rhamnosus strain DS15_11 DS15_11_21_length_40820_cov_36.585555, whole genome shotgun sequence	1)COV 100.00%, IDENT 99.26%, 23986:25203, 1218, Lactobacillus rhamnosus strain DS14_11 DS14_11_20_length_40820_cov_50.224387, whole genome shotgun sequence	1)COV 100.00%, IDENT 99.26%, 853925:855142, 1218, Lactobacillus rhamnosus strain ATCC 11443 chromosome, complete genome	1)COV 100.00%, IDENT 99.26%, 852733:853950, 1218, Lactobacillus rhamnosus LOCK908, complete genome
orf_00055	1)COV 100.00%, IDENT 100.00%, 23236:23805, 570, Lactobacillus rhamnosus strain DS9_11 DS9_11_21_length_28013_cov_32.000108, whole genome shotgun sequence	1)COV 100.00%, IDENT 100.00%, 17345:17914, 570, Lactobacillus rhamnosus strain CLS17 contig00023, whole genome shotgun sequence	1)COV 100.00%, IDENT 100.00%, 17472:18041, 570, Lactobacillus rhamnosus strain DS12_11 DS12_11_18_length_35050_cov_29.705609, whole genome shotgun sequence	1)COV 100.00%, IDENT 100.00%, 17768:18337, 570, Lactobacillus rhamnosus strain ASCC 3029 contig_16, whole genome shotgun sequence	1)COV 100.00%, IDENT 100.00%, 65322:65891, 570, Lactobacillus rhamnosus strain B1 scaffold11.1, whole genome shotgun sequence	1)COV 100.00%, IDENT 100.00%, 17149:17718, 570, Lactobacillus rhamnosus strain Lrh10 Lrh10_contig00050, whole genome shotgun sequence	1)COV 100.00%, IDENT 100.00%, 17472:18041, 570, Lactobacillus rhamnosus strain DS18_11 DS18_11_17_length_35050_cov_277.155084, whole genome shotgun sequence	1)COV 100.00%, IDENT 100.00%, 17472:18041, 570, Lactobacillus rhamnosus strain DS3_11 DS3_11_18_length_35050_cov_35.002119, whole genome shotgun sequence	1)COV 100.00%, IDENT 100.00%, 17502:18071, 570, Lactobacillus rhamnosus strain ARJD NODE_20_length_35030_cov_43.3938, whole genome shotgun sequence	1)COV 100.00%, IDENT 100.00%, 16517:17086, 570, Lactobacillus rhamnosus R0011 contig8, whole genome shotgun sequence	1)COV 100.00%, IDENT 100.00%, 17421:17990, 570, Lactobacillus rhamnosus ATCC 21052 genomic scaffold Scfld676, whole genome shotgun sequence	1)COV 100.00%, IDENT 100.00%, 17:586, 570, Lactobacillus rhamnosus strain IBL027 Contig27, whole genome shotgun sequence	1)COV 63.86%, IDENT 100.00%, 4708:5071, 364, Lactobacillus rhamnosus strain Lr032 contig00161, whole genome shotgun sequence	1)COV 100.00%, IDENT 100.00%, 2260462:2261031, 570, Lactobacillus rhamnosus strain Pen, complete genome	1)COV 100%, IDENT 79.58%, 19555:20123, 569, Lactobacillus rhamnosus strain Lrh33 CNCM-I-2493_contig00147, whole genome shotgun sequence	1)COV 99.82%, IDENT 95.25%, 4301:4869, 569, Lactobacillus rhamnosus strain Lrh29 Lrh29_contig00345, whole genome shotgun sequence	1)COV 91.58%, IDENT 70.50%, 18355:18866, 512, Lactobacillus rhamnosus strain Lrh30 Lrh30_contig00028, whole genome shotgun sequence	0	0	0	0	0	1)COV 91.58%, IDENT 70.50%, 22856:23367, 512, Lactobacillus rhamnosus strain 906_LRHA 120_42037_693991, whole genome shotgun sequence	0	0	0	0	0	0	0	0	0	0	1)COV 100%, IDENT 79.41%, 1106:1674, 569, Lactobacillus rhamnosus strain ASCC 3016 contig_4, whole genome shotgun sequence	0	0	0	0	0	1)COV 100.00%, IDENT 99.47%, 23472:24041, 570, UNVERIFIED_ORG: Lactobacillus rhamnosus strain NRRL B-442 Seq22, whole genome shotgun sequence	1)COV 100.00%, IDENT 99.47%, 23349:23918, 570, Lactobacillus rhamnosus strain Lrh21 Lrh21_contig00025, whole genome shotgun sequence	1)COV 100.00%, IDENT 99.47%, 23345:23914, 570, Lactobacillus rhamnosus DSM 20021 = JCM 1136 = NBRC 3425 DNA, contig: JCM1136.contig00024, whole genome shotgun sequence	1)COV 100.00%, IDENT 99.47%, 23428:23997, 570, Lactobacillus rhamnosus DSM 20021 = JCM 1136 = NBRC 3425 strain DSM 20021 Scaffold22, whole genome shotgun sequence	1)COV 100.00%, IDENT 99.47%, 23343:23912, 570, Lactobacillus rhamnosus strain Lrh15 Lrh15_contig00022, whole genome shotgun sequence	1)COV 100.00%, IDENT 99.47%, 23353:23922, 570, Lactobacillus rhamnosus strain Lrh12 Lrh12_contig00283, whole genome shotgun sequence	1)COV 100.00%, IDENT 99.47%, 23469:24038, 570, Lactobacillus rhamnosus strain DS15_11 DS15_11_21_length_40820_cov_36.585555, whole genome shotgun sequence	1)COV 100.00%, IDENT 99.47%, 23469:24038, 570, Lactobacillus rhamnosus strain DS14_11 DS14_11_20_length_40820_cov_50.224387, whole genome shotgun sequence	1)COV 100.00%, IDENT 99.47%, 855090:855659, 570, Lactobacillus rhamnosus strain ATCC 11443 chromosome, complete genome	1)COV 100.00%, IDENT 99.47%, 853898:854467, 570, Lactobacillus rhamnosus LOCK908, complete genome
orf_00056	1)COV 100.00%, IDENT 100.00%, 22909:23232, 324, Lactobacillus rhamnosus strain DS9_11 DS9_11_21_length_28013_cov_32.000108, whole genome shotgun sequence	1)COV 100.00%, IDENT 100.00%, 17918:18241, 324, Lactobacillus rhamnosus strain CLS17 contig00023, whole genome shotgun sequence	1)COV 100.00%, IDENT 100.00%, 18045:18368, 324, Lactobacillus rhamnosus strain DS12_11 DS12_11_18_length_35050_cov_29.705609, whole genome shotgun sequence	1)COV 100.00%, IDENT 100.00%, 18341:18664, 324, Lactobacillus rhamnosus strain ASCC 3029 contig_16, whole genome shotgun sequence	1)COV 100.00%, IDENT 100.00%, 65895:66218, 324, Lactobacillus rhamnosus strain B1 scaffold11.1, whole genome shotgun sequence	1)COV 100.00%, IDENT 100.00%, 16822:17145, 324, Lactobacillus rhamnosus strain Lrh10 Lrh10_contig00050, whole genome shotgun sequence	1)COV 100.00%, IDENT 100.00%, 18045:18368, 324, Lactobacillus rhamnosus strain DS18_11 DS18_11_17_length_35050_cov_277.155084, whole genome shotgun sequence	1)COV 100.00%, IDENT 100.00%, 18045:18368, 324, Lactobacillus rhamnosus strain DS3_11 DS3_11_18_length_35050_cov_35.002119, whole genome shotgun sequence	1)COV 100.00%, IDENT 100.00%, 18075:18398, 324, Lactobacillus rhamnosus strain ARJD NODE_20_length_35030_cov_43.3938, whole genome shotgun sequence	1)COV 100.00%, IDENT 100.00%, 16190:16513, 324, Lactobacillus rhamnosus R0011 contig8, whole genome shotgun sequence	1)COV 100.00%, IDENT 100.00%, 17994:18317, 324, Lactobacillus rhamnosus ATCC 21052 genomic scaffold Scfld676, whole genome shotgun sequence	1)COV 100.00%, IDENT 99.69%, 590:913, 324, Lactobacillus rhamnosus strain IBL027 Contig27, whole genome shotgun sequence	1)COV 100.00%, IDENT 100.00%, 4381:4704, 324, Lactobacillus rhamnosus strain Lr032 contig00161, whole genome shotgun sequence	1)COV 100.00%, IDENT 100.00%, 2260135:2260458, 324, Lactobacillus rhamnosus strain Pen, complete genome	1)COV 100%, IDENT 82.77%, 19227:19550, 324, Lactobacillus rhamnosus strain Lrh33 CNCM-I-2493_contig00147, whole genome shotgun sequence	1)COV 95.68%, IDENT 91.29%, 4874:5182, 309, Lactobacillus rhamnosus strain Lrh29 Lrh29_contig00345, whole genome shotgun sequence	1)COV 100%, IDENT 81.54%, 18875:19198, 324, Lactobacillus rhamnosus strain Lrh30 Lrh30_contig00028, whole genome shotgun sequence	1)COV 97.22%, IDENT 89.84%, 2660207:2660521, 315, Lactobacillus rhamnosus WGS project CBZU00000000 data, strain BPL15, CONTIG000001, whole genome shotgun sequence 2)COV 96.91%, IDENT 88.54%, 2974389:2974702, 314, Lactobacillus rhamnosus WGS project CBZU00000000 data, strain BPL15, CONTIG000001, whole genome shotgun sequence	1)COV 97.22%, IDENT 89.84%, 1098870:1099184, 315, Lactobacillus rhamnosus strain BPL5 genome assembly, chromosome: I 2)COV 96.91%, IDENT 88.54%, 1412309:1412622, 314, Lactobacillus rhamnosus strain BPL5 genome assembly, chromosome: I	1)COV 95.06%, IDENT 87.66%, 20002:20309, 308, Lactobacillus rhamnosus LMS2-1 genomic scaffold SCAFFOLD1, whole genome shotgun sequence	1)COV 96.91%, IDENT 88.54%, 22445:22758, 314, Lactobacillus rhamnosus strain Lrh23 Lrh23_contig00028, whole genome shotgun sequence	1)COV 96.91%, IDENT 88.54%, 18587:18900, 314, Lactobacillus rhamnosus strain Lrh20 Lrh20_contig00022, whole genome shotgun sequence	1)COV 100%, IDENT 81.54%, 22524:22847, 324, Lactobacillus rhamnosus strain 906_LRHA 120_42037_693991, whole genome shotgun sequence	1)COV 96.91%, IDENT 88.54%, 494:807, 314, Lactobacillus rhamnosus strain 979_LRHA 118_23540_427032, whole genome shotgun sequence	1)COV 96.91%, IDENT 88.54%, 150581:150894, 314, Lactobacillus rhamnosus strain 526_LRHA 1248_170703_2497277_411_,...,868+, whole genome shotgun sequence	1)COV 96.91%, IDENT 88.54%, 22989:23302, 314, Lactobacillus rhamnosus strain 870_LRHA 163_42929_784927, whole genome shotgun sequence	1)COV 96.91%, IDENT 88.54%, 22992:23305, 314, Lactobacillus rhamnosus strain 769_LRHA 124_42935_906607, whole genome shotgun sequence	1)COV 96.91%, IDENT 88.54%, 22992:23305, 314, Lactobacillus rhamnosus strain 988_LRHA 149_42935_1082112, whole genome shotgun sequence	1)COV 96.91%, IDENT 88.54%, 19631:19944, 314, Lactobacillus rhamnosus strain 943_LRHA 121_42935_706384, whole genome shotgun sequence	1)COV 96.91%, IDENT 88.54%, 20085:20398, 314, Lactobacillus rhamnosus strain TMC3115 Scaffold3_1, whole genome shotgun sequence	1)COV 96.91%, IDENT 88.54%, 20085:20398, 314, Lactobacillus rhamnosus strain LR863 Scaffold3_1, whole genome shotgun sequence	1)COV 97.22%, IDENT 84.44%, 3062911:3063224, 314, Lactobacillus rhamnosus strain BFE5264, complete genome 2)COV 90.12%, IDENT 90.07%, 291235:291526, 292, Lactobacillus rhamnosus strain BFE5264, complete genome	0	0	1)COV 94.44%, IDENT 89.87%, 49943:50248, 306, Lactobacillus rhamnosus strain Lr108 contig00081, whole genome shotgun sequence	1)COV 94.44%, IDENT 89.87%, 49943:50248, 306, Lactobacillus rhamnosus strain Lrh5 Lrh5_contig00081, whole genome shotgun sequence	0	1)COV 97.53%, IDENT 82.91%, 150929:151242, 314, Lactobacillus rhamnosus L34 contig00014, whole genome shotgun sequence	1)COV 97.53%, IDENT 82.91%, 150962:151275, 314, Lactobacillus rhamnosus L35 contig00024, whole genome shotgun sequence	1)COV 100.00%, IDENT 95.06%, 23145:23468, 324, UNVERIFIED_ORG: Lactobacillus rhamnosus strain NRRL B-442 Seq22, whole genome shotgun sequence	1)COV 100.00%, IDENT 95.06%, 23022:23345, 324, Lactobacillus rhamnosus strain Lrh21 Lrh21_contig00025, whole genome shotgun sequence	1)COV 100.00%, IDENT 95.06%, 23018:23341, 324, Lactobacillus rhamnosus DSM 20021 = JCM 1136 = NBRC 3425 DNA, contig: JCM1136.contig00024, whole genome shotgun sequence	1)COV 100.00%, IDENT 95.06%, 23101:23424, 324, Lactobacillus rhamnosus DSM 20021 = JCM 1136 = NBRC 3425 strain DSM 20021 Scaffold22, whole genome shotgun sequence	1)COV 100.00%, IDENT 95.06%, 23016:23339, 324, Lactobacillus rhamnosus strain Lrh15 Lrh15_contig00022, whole genome shotgun sequence	1)COV 100.00%, IDENT 95.06%, 23026:23349, 324, Lactobacillus rhamnosus strain Lrh12 Lrh12_contig00283, whole genome shotgun sequence	1)COV 100.00%, IDENT 95.06%, 23142:23465, 324, Lactobacillus rhamnosus strain DS15_11 DS15_11_21_length_40820_cov_36.585555, whole genome shotgun sequence	1)COV 100.00%, IDENT 95.06%, 23142:23465, 324, Lactobacillus rhamnosus strain DS14_11 DS14_11_20_length_40820_cov_50.224387, whole genome shotgun sequence	1)COV 100.00%, IDENT 95.06%, 855663:855986, 324, Lactobacillus rhamnosus strain ATCC 11443 chromosome, complete genome	1)COV 100.00%, IDENT 95.06%, 854471:854794, 324, Lactobacillus rhamnosus LOCK908, complete genome
orf_00057	1)COV 100.00%, IDENT 100.00%, 21912:22706, 795, Lactobacillus rhamnosus strain DS9_11 DS9_11_21_length_28013_cov_32.000108, whole genome shotgun sequence	1)COV 100.00%, IDENT 100.00%, 18444:19238, 795, Lactobacillus rhamnosus strain CLS17 contig00023, whole genome shotgun sequence	1)COV 100.00%, IDENT 100.00%, 18571:19365, 795, Lactobacillus rhamnosus strain DS12_11 DS12_11_18_length_35050_cov_29.705609, whole genome shotgun sequence	1)COV 100.00%, IDENT 100.00%, 18867:19661, 795, Lactobacillus rhamnosus strain ASCC 3029 contig_16, whole genome shotgun sequence	1)COV 100.00%, IDENT 100.00%, 66421:67215, 795, Lactobacillus rhamnosus strain B1 scaffold11.1, whole genome shotgun sequence	1)COV 100.00%, IDENT 100.00%, 15825:16619, 795, Lactobacillus rhamnosus strain Lrh10 Lrh10_contig00050, whole genome shotgun sequence	1)COV 100.00%, IDENT 100.00%, 18571:19365, 795, Lactobacillus rhamnosus strain DS18_11 DS18_11_17_length_35050_cov_277.155084, whole genome shotgun sequence	1)COV 100.00%, IDENT 100.00%, 18571:19365, 795, Lactobacillus rhamnosus strain DS3_11 DS3_11_18_length_35050_cov_35.002119, whole genome shotgun sequence	1)COV 100.00%, IDENT 100.00%, 18601:19395, 795, Lactobacillus rhamnosus strain ARJD NODE_20_length_35030_cov_43.3938, whole genome shotgun sequence	1)COV 100.00%, IDENT 100.00%, 15193:15987, 795, Lactobacillus rhamnosus R0011 contig8, whole genome shotgun sequence	1)COV 100.00%, IDENT 100.00%, 18520:19314, 795, Lactobacillus rhamnosus ATCC 21052 genomic scaffold Scfld676, whole genome shotgun sequence	1)COV 100.00%, IDENT 100.00%, 1116:1910, 795, Lactobacillus rhamnosus strain IBL027 Contig27, whole genome shotgun sequence	1)COV 100.00%, IDENT 100.00%, 3384:4178, 795, Lactobacillus rhamnosus strain Lr032 contig00161, whole genome shotgun sequence	1)COV 100.00%, IDENT 100.00%, 2259138:2259932, 795, Lactobacillus rhamnosus strain Pen, complete genome	1)COV 100.00%, IDENT 97.99%, 18230:19024, 795, Lactobacillus rhamnosus strain Lrh33 CNCM-I-2493_contig00147, whole genome shotgun sequence	1)COV 100.00%, IDENT 97.86%, 2459:3253, 795, Lactobacillus rhamnosus strain Lrh29 Lrh29_contig00123, whole genome shotgun sequence	1)COV 100.00%, IDENT 97.99%, 19401:20195, 795, Lactobacillus rhamnosus strain Lrh30 Lrh30_contig00028, whole genome shotgun sequence	1)COV 100.00%, IDENT 97.74%, 2973382:2974176, 795, Lactobacillus rhamnosus WGS project CBZU00000000 data, strain BPL15, CONTIG000001, whole genome shotgun sequence	1)COV 100.00%, IDENT 97.74%, 1411302:1412096, 795, Lactobacillus rhamnosus strain BPL5 genome assembly, chromosome: I	1)COV 99.62%, IDENT 97.85%, 20522:21313, 792, Lactobacillus rhamnosus LMS2-1 genomic scaffold SCAFFOLD1, whole genome shotgun sequence	1)COV 100.00%, IDENT 97.74%, 21438:22232, 795, Lactobacillus rhamnosus strain Lrh23 Lrh23_contig00028, whole genome shotgun sequence	1)COV 99.62%, IDENT 97.85%, 19113:19904, 792, Lactobacillus rhamnosus strain Lrh20 Lrh20_contig00022, whole genome shotgun sequence	1)COV 100.00%, IDENT 97.99%, 21527:22321, 795, Lactobacillus rhamnosus strain 906_LRHA 120_42037_693991, whole genome shotgun sequence	1)COV 99.62%, IDENT 97.85%, 1020:1811, 792, Lactobacillus rhamnosus strain 979_LRHA 118_23540_427032, whole genome shotgun sequence	1)COV 100.00%, IDENT 97.61%, 149574:150368, 795, Lactobacillus rhamnosus strain 526_LRHA 1248_170703_2497277_411_,...,868+, whole genome shotgun sequence	1)COV 100.00%, IDENT 97.61%, 21982:22776, 795, Lactobacillus rhamnosus strain 870_LRHA 163_42929_784927, whole genome shotgun sequence	1)COV 100.00%, IDENT 97.61%, 21985:22779, 795, Lactobacillus rhamnosus strain 769_LRHA 124_42935_906607, whole genome shotgun sequence	1)COV 100.00%, IDENT 97.61%, 21985:22779, 795, Lactobacillus rhamnosus strain 988_LRHA 149_42935_1082112, whole genome shotgun sequence	1)COV 99.62%, IDENT 97.73%, 20157:20948, 792, Lactobacillus rhamnosus strain 943_LRHA 121_42935_706384, whole genome shotgun sequence	1)COV 99.62%, IDENT 97.73%, 20611:21402, 792, Lactobacillus rhamnosus strain TMC3115 Scaffold3_1, whole genome shotgun sequence	1)COV 99.62%, IDENT 97.73%, 20611:21402, 792, Lactobacillus rhamnosus strain LR863 Scaffold3_1, whole genome shotgun sequence	1)COV 100.00%, IDENT 98.74%, 3063437:3064231, 795, Lactobacillus rhamnosus strain BFE5264, complete genome	0	1)COV 100.00%, IDENT 97.99%, 2205:2999, 795, Lactobacillus rhamnosus strain ASCC 3016 contig_4, whole genome shotgun sequence	1)COV 100.00%, IDENT 98.11%, 24036:24830, 795, Lactobacillus rhamnosus strain Lr108 contig00169, whole genome shotgun sequence	1)COV 100.00%, IDENT 98.11%, 24036:24830, 795, Lactobacillus rhamnosus strain Lrh5 Lrh5_contig00169, whole genome shotgun sequence	1)COV 100.00%, IDENT 97.86%, 14743:15537, 795, Lactobacillus rhamnosus strain Lrh27 Lrh27_contig00037, whole genome shotgun sequence	1)COV 100.00%, IDENT 96.73%, 149923:150717, 795, Lactobacillus rhamnosus L34 contig00014, whole genome shotgun sequence	1)COV 100.00%, IDENT 96.73%, 149956:150750, 795, Lactobacillus rhamnosus L35 contig00024, whole genome shotgun sequence	1)COV 100.00%, IDENT 98.24%, 22148:22942, 795, UNVERIFIED_ORG: Lactobacillus rhamnosus strain NRRL B-442 Seq22, whole genome shotgun sequence	1)COV 100.00%, IDENT 98.24%, 22025:22819, 795, Lactobacillus rhamnosus strain Lrh21 Lrh21_contig00025, whole genome shotgun sequence	1)COV 100.00%, IDENT 98.24%, 22021:22815, 795, Lactobacillus rhamnosus DSM 20021 = JCM 1136 = NBRC 3425 DNA, contig: JCM1136.contig00024, whole genome shotgun sequence	1)COV 100.00%, IDENT 98.24%, 22104:22898, 795, Lactobacillus rhamnosus DSM 20021 = JCM 1136 = NBRC 3425 strain DSM 20021 Scaffold22, whole genome shotgun sequence	1)COV 100.00%, IDENT 98.11%, 22020:22813, 794, Lactobacillus rhamnosus strain Lrh15 Lrh15_contig00022, whole genome shotgun sequence	1)COV 100.00%, IDENT 98.24%, 22029:22823, 795, Lactobacillus rhamnosus strain Lrh12 Lrh12_contig00283, whole genome shotgun sequence	1)COV 100.00%, IDENT 98.24%, 22145:22939, 795, Lactobacillus rhamnosus strain DS15_11 DS15_11_21_length_40820_cov_36.585555, whole genome shotgun sequence	1)COV 100.00%, IDENT 98.24%, 22145:22939, 795, Lactobacillus rhamnosus strain DS14_11 DS14_11_20_length_40820_cov_50.224387, whole genome shotgun sequence	1)COV 100.00%, IDENT 98.24%, 856189:856983, 795, Lactobacillus rhamnosus strain ATCC 11443 chromosome, complete genome	1)COV 100.00%, IDENT 98.24%, 854997:855791, 795, Lactobacillus rhamnosus LOCK908, complete genome
[truncated: 100 more columns]
