# Supplementary material for: Genomic and Proteomic Characterization of Bacteriophage BH1 Spontaneously Released from Probiotic Lactobacillus rhamnosus Pen
Source: Viruses. 2019 Dec 16;11(12):1163. doi: 10.3390/v11121163 (PMC6950654; doi:10.3390/v11121163)
Supplement: Supplementary file 1 [file viruses-11-01163-s001.zip › Dataset S3.xlsx]

## Sheet: Sheet1
Dataset 3. Comparison of coding sequences of bacteriophage BH1 with prophage sequences derived from Lactobacillus casei strains.
Query	CECT 9104, GCA_900492555.1, Complete Genome, 4379.68	ATCC 393, GCA_000829055.1, Complete Genome, 4362.44	DS1_13, GCA_003052865.1, Contig, 4283.86	LC5, GCA_002192215.1, Complete Genome, 4210.83	JCM 1134, GCA_000615205.1, Contig, 3900.94	Z11, GCA_001885295.1, Scaffold, 3384.80	DS13_13, GCA_003052855.1, Contig, 3164.46	12A, GCA_000472345.1, Contig, 2878.49	A2-362, GCA_000309625.1, Contig, 2877.52	12A, GCA_000309565.2, Complete Genome, 2806.56	AMBR2, GCA_900185125.1, Contig, 2542.01	A2-362, GCA_000510825.1, Scaffold, 2416.40	UW4, GCA_000376145.1, Contig, 1986.96	UW4, GCA_000309745.1, Contig, 1905.91	BL23, GCA_000026485.1, Complete Genome, 1584.16	W56, GCA_000318035.1, Complete Genome, 1584.16	DSM 20011, GCA_001433735.1, Scaffold, 1504.77	21/1, GCA_000309585.1, Contig, 1385.60	Lbs2, GCA_000736295.4, Scaffold, 1363.67	GCRL 163, GCA_002091995.1, Contig, 1210.17	MJA 12, GCA_002091975.1, Scaffold, 779.60	B900021, GCA_001940585.1, Contig, 735.75	N87, GCA_001013375.1, Contig, 700.79	867_LCAS, GCA_001066695.1, Contig, 686.64
orf_00001	1)COV 100.00%, IDENT 99.78%, 3025172:3025627, 456, Lactobacillus casei isolate CECT 9104 genome assembly, chromosome: 1	0	0	1)COV 99.56%, IDENT 96.04%, 825422:825875, 454, Lactobacillus casei strain LC5, complete genome	0	1)COV 99.56%, IDENT 96.70%, 22004:22457, 454, Lactobacillus casei strain Z11 NODE_20_length_38635_cov_140.687, whole genome shotgun sequence	0	1)COV 99.56%, IDENT 94.49%, 3905:4358, 454, Lactobacillus casei 12A Lca12ADRAFT_scaffold_18.19_C, whole genome shotgun sequence	0	1)COV 99.56%, IDENT 94.49%, 1576834:1577287, 454, Lactobacillus casei 12A, complete genome	1)COV 100.00%, IDENT 99.78%, 278678:279133, 456, Lactobacillus casei isolate AMBR2 genome assembly, contig: NODE_1_length_476935_cov_19.0439, whole genome shotgun sequence	0	0	0	0	0	0	0	0	0	0	0	0	0
orf_00002	1)COV 100.00%, IDENT 95.39%, 3025649:3027361, 1713, Lactobacillus casei isolate CECT 9104 genome assembly, chromosome: 1	0	0	1)COV 100.00%, IDENT 95.33%, 825899:827611, 1713, Lactobacillus casei strain LC5, complete genome	0	1)COV 100%, IDENT 95.86%, 22481:24193, 1713, Lactobacillus casei strain Z11 NODE_20_length_38635_cov_140.687, whole genome shotgun sequence	0	1)COV 100.00%, IDENT 95.80%, 4382:6094, 1713, Lactobacillus casei 12A Lca12ADRAFT_scaffold_18.19_C, whole genome shotgun sequence	0	1)COV 100.00%, IDENT 95.80%, 1575098:1576810, 1713, Lactobacillus casei 12A, complete genome	1)COV 100.00%, IDENT 95.39%, 276944:278656, 1713, Lactobacillus casei isolate AMBR2 genome assembly, contig: NODE_1_length_476935_cov_19.0439, whole genome shotgun sequence	0	0	0	0	0	0	0	1)COV 66.73%, IDENT 91.86%, 5463:6605, 1143, Lactobacillus casei strain Lbs2 scaffold_20, whole genome shotgun sequence	0	0	0	0	0
orf_00003	1)COV 100.00%, IDENT 98.44%, 3027373:3027564, 192, Lactobacillus casei isolate CECT 9104 genome assembly, chromosome: 1	0	0	1)COV 100.00%, IDENT 98.44%, 827623:827814, 192, Lactobacillus casei strain LC5, complete genome	0	1)COV 100.00%, IDENT 98.96%, 24205:24396, 192, Lactobacillus casei strain Z11 NODE_20_length_38635_cov_140.687, whole genome shotgun sequence	0	1)COV 100%, IDENT 73.98%, 6106:6300, 195, Lactobacillus casei 12A Lca12ADRAFT_scaffold_18.19_C, whole genome shotgun sequence	0	1)COV 100%, IDENT 73.98%, 1574892:1575086, 195, Lactobacillus casei 12A, complete genome	1)COV 100.00%, IDENT 98.44%, 276741:276932, 192, Lactobacillus casei isolate AMBR2 genome assembly, contig: NODE_1_length_476935_cov_19.0439, whole genome shotgun sequence	0	0	0	0	0	0	0	1)COV 37.50%, IDENT 98.61%, 5380:5451, 72, Lactobacillus casei strain Lbs2 scaffold_20, whole genome shotgun sequence	0	0	0	0	0
orf_00004	1)COV 100%, IDENT 83.13%, 3027569:3028822, 1254, Lactobacillus casei isolate CECT 9104 genome assembly, chromosome: 1	0	0	1)COV 100%, IDENT 83.13%, 827819:829072, 1254, Lactobacillus casei strain LC5, complete genome	0	1)COV 100%, IDENT 85.92%, 24402:25655, 1254, Lactobacillus casei strain Z11 NODE_20_length_38635_cov_140.687, whole genome shotgun sequence	0	1)COV 100%, IDENT 86.32%, 6306:7559, 1254, Lactobacillus casei 12A Lca12ADRAFT_scaffold_18.19_C, whole genome shotgun sequence	0	1)COV 100%, IDENT 86.32%, 1573633:1574886, 1254, Lactobacillus casei 12A, complete genome	1)COV 100%, IDENT 83.13%, 275483:276736, 1254, Lactobacillus casei isolate AMBR2 genome assembly, contig: NODE_1_length_476935_cov_19.0439, whole genome shotgun sequence	0	0	0	0	0	0	0	1)COV 53.35%, IDENT 90.13%, 6646:7314, 669, Lactobacillus casei strain Lbs2 scaffold_20, whole genome shotgun sequence	0	0	0	0	0
orf_00005	1)COV 100.00%, IDENT 87.94%, 3028776:3029405, 630, Lactobacillus casei isolate CECT 9104 genome assembly, chromosome: 1 2)COV 8.73%, IDENT 100.00%, 27595:27649, 55, Lactobacillus casei isolate CECT 9104 genome assembly, plasmid: 2	0	0	1)COV 100.00%, IDENT 87.62%, 829026:829655, 630, Lactobacillus casei strain LC5, complete genome	0	1)COV 100%, IDENT 77.76%, 25609:26238, 630, Lactobacillus casei strain Z11 NODE_20_length_38635_cov_140.687, whole genome shotgun sequence	0	1)COV 100%, IDENT 77.01%, 7513:8142, 630, Lactobacillus casei 12A Lca12ADRAFT_scaffold_18.19_C, whole genome shotgun sequence	0	1)COV 100%, IDENT 77.01%, 1573050:1573679, 630, Lactobacillus casei 12A, complete genome	1)COV 100.00%, IDENT 87.94%, 274900:275529, 630, Lactobacillus casei isolate AMBR2 genome assembly, contig: NODE_1_length_476935_cov_19.0439, whole genome shotgun sequence	0	0	0	0	0	0	0	0	0	0	0	0	0
orf_00006	1)COV 100.00%, IDENT 98.34%, 3029447:3030649, 1203, Lactobacillus casei isolate CECT 9104 genome assembly, chromosome: 1 2)COV 100%, IDENT 97.35%, 26355:27553, 1199, Lactobacillus casei isolate CECT 9104 genome assembly, plasmid: 2	0	0	1)COV 100%, IDENT 97.26%, 829697:830899, 1203, Lactobacillus casei strain LC5, complete genome	0	1)COV 99.67%, IDENT 84.32%, 26280:27476, 1197, Lactobacillus casei strain Z11 NODE_20_length_38635_cov_140.687, whole genome shotgun sequence	0	1)COV 100%, IDENT 85.30%, 8185:9387, 1203, Lactobacillus casei 12A Lca12ADRAFT_scaffold_18.19_C, whole genome shotgun sequence	0	1)COV 100%, IDENT 85.30%, 1571805:1573007, 1203, Lactobacillus casei 12A, complete genome	1)COV 100.00%, IDENT 98.34%, 273656:274858, 1203, Lactobacillus casei isolate AMBR2 genome assembly, contig: NODE_1_length_476935_cov_19.0439, whole genome shotgun sequence	0	0	0	0	0	0	0	1)COV 76.64%, IDENT 88.39%, 2241:3160, 920, Lactobacillus casei strain Lbs2 scaffold_20, whole genome shotgun sequence	0	0	0	0	0
orf_00007	1)COV 100.00%, IDENT 97.50%, 26098:26337, 240, Lactobacillus casei isolate CECT 9104 genome assembly, plasmid: 2 2)COV 100.00%, IDENT 97.50%, 3030667:3030906, 240, Lactobacillus casei isolate CECT 9104 genome assembly, chromosome: 1	0	0	1)COV 100.00%, IDENT 98.33%, 830917:831156, 240, Lactobacillus casei strain LC5, complete genome	0	1)COV 100.00%, IDENT 92.50%, 27500:27739, 240, Lactobacillus casei strain Z11 NODE_20_length_38635_cov_140.687, whole genome shotgun sequence	0	1)COV 100.00%, IDENT 95.83%, 9405:9644, 240, Lactobacillus casei 12A Lca12ADRAFT_scaffold_18.19_C, whole genome shotgun sequence	0	1)COV 100.00%, IDENT 95.83%, 1571548:1571787, 240, Lactobacillus casei 12A, complete genome	1)COV 100.00%, IDENT 97.50%, 273399:273638, 240, Lactobacillus casei isolate AMBR2 genome assembly, contig: NODE_1_length_476935_cov_19.0439, whole genome shotgun sequence	0	0	0	0	0	0	0	1)COV 89.17%, IDENT 96.73%, 2010:2223, 214, Lactobacillus casei strain Lbs2 scaffold_20, whole genome shotgun sequence	0	0	0	0	0
orf_00008	1)COV 100.00%, IDENT 96.94%, 25728:26087, 360, Lactobacillus casei isolate CECT 9104 genome assembly, plasmid: 2 2)COV 100.00%, IDENT 96.94%, 3030917:3031276, 360, Lactobacillus casei isolate CECT 9104 genome assembly, chromosome: 1	0	0	1)COV 100.00%, IDENT 98.33%, 831167:831526, 360, Lactobacillus casei strain LC5, complete genome	0	1)COV 100.00%, IDENT 93.89%, 27750:28109, 360, Lactobacillus casei strain Z11 NODE_20_length_38635_cov_140.687, whole genome shotgun sequence	0	1)COV 100.00%, IDENT 97.50%, 9655:10014, 360, Lactobacillus casei 12A Lca12ADRAFT_scaffold_18.19_C, whole genome shotgun sequence	0	1)COV 100.00%, IDENT 97.50%, 1571178:1571537, 360, Lactobacillus casei 12A, complete genome	1)COV 100.00%, IDENT 96.94%, 273029:273388, 360, Lactobacillus casei isolate AMBR2 genome assembly, contig: NODE_1_length_476935_cov_19.0439, whole genome shotgun sequence	0	0	0	0	0	0	0	0	0	0	0	0	0
orf_00009	1)COV 100.00%, IDENT 96.97%, 25409:25738, 330, Lactobacillus casei isolate CECT 9104 genome assembly, plasmid: 2 2)COV 100.00%, IDENT 96.97%, 3031266:3031595, 330, Lactobacillus casei isolate CECT 9104 genome assembly, chromosome: 1	0	0	1)COV 100.00%, IDENT 99.39%, 831516:831845, 330, Lactobacillus casei strain LC5, complete genome	0	1)COV 100.00%, IDENT 97.58%, 28099:28428, 330, Lactobacillus casei strain Z11 NODE_20_length_38635_cov_140.687, whole genome shotgun sequence	0	1)COV 100.00%, IDENT 99.70%, 10004:10333, 330, Lactobacillus casei 12A Lca12ADRAFT_scaffold_18.19_C, whole genome shotgun sequence	0	1)COV 100.00%, IDENT 99.70%, 1570859:1571188, 330, Lactobacillus casei 12A, complete genome	1)COV 100.00%, IDENT 96.97%, 272710:273039, 330, Lactobacillus casei isolate AMBR2 genome assembly, contig: NODE_1_length_476935_cov_19.0439, whole genome shotgun sequence	0	0	0	0	0	0	0	0	0	0	0	0	0
orf_00010	1)COV 100.00%, IDENT 95.61%, 3031595:3031981, 387, Lactobacillus casei isolate CECT 9104 genome assembly, chromosome: 1 2)COV 99.22%, IDENT 95.31%, 25025:25407, 383, Lactobacillus casei isolate CECT 9104 genome assembly, plasmid: 2	0	0	1)COV 100.00%, IDENT 96.90%, 831845:832231, 387, Lactobacillus casei strain LC5, complete genome	0	1)COV 100.00%, IDENT 95.87%, 28428:28814, 387, Lactobacillus casei strain Z11 NODE_20_length_38635_cov_140.687, whole genome shotgun sequence	0	1)COV 100.00%, IDENT 91.99%, 10333:10719, 387, Lactobacillus casei 12A Lca12ADRAFT_scaffold_18.19_C, whole genome shotgun sequence	0	1)COV 100.00%, IDENT 91.99%, 1570473:1570859, 387, Lactobacillus casei 12A, complete genome	1)COV 100.00%, IDENT 95.61%, 272324:272710, 387, Lactobacillus casei isolate AMBR2 genome assembly, contig: NODE_1_length_476935_cov_19.0439, whole genome shotgun sequence	0	0	0	0	0	0	0	0	0	0	0	0	0
orf_00011	1)COV 100.00%, IDENT 96.90%, 3031981:3032367, 387, Lactobacillus casei isolate CECT 9104 genome assembly, chromosome: 1 2)COV 100.00%, IDENT 96.12%, 24642:25025, 384, Lactobacillus casei isolate CECT 9104 genome assembly, plasmid: 2	0	0	1)COV 100.00%, IDENT 98.19%, 832231:832617, 387, Lactobacillus casei strain LC5, complete genome	0	1)COV 100.00%, IDENT 94.06%, 28814:29200, 387, Lactobacillus casei strain Z11 NODE_20_length_38635_cov_140.687, whole genome shotgun sequence	0	1)COV 100.00%, IDENT 95.35%, 10719:11105, 387, Lactobacillus casei 12A Lca12ADRAFT_scaffold_18.19_C, whole genome shotgun sequence	0	1)COV 100.00%, IDENT 95.35%, 1570087:1570473, 387, Lactobacillus casei 12A, complete genome	1)COV 100.00%, IDENT 96.90%, 271938:272324, 387, Lactobacillus casei isolate AMBR2 genome assembly, contig: NODE_1_length_476935_cov_19.0439, whole genome shotgun sequence	0	0	0	0	0	0	0	0	0	0	0	0	0
orf_00012	1)COV 100.00%, IDENT 98.54%, 23991:24608, 618, Lactobacillus casei isolate CECT 9104 genome assembly, plasmid: 2 2)COV 100.00%, IDENT 98.54%, 3032401:3033018, 618, Lactobacillus casei isolate CECT 9104 genome assembly, chromosome: 1	0	0	1)COV 96.12%, IDENT 97.14%, 832651:833244, 594, Lactobacillus casei strain LC5, complete genome	0	1)COV 96.28%, IDENT 93.95%, 29234:29827, 594, Lactobacillus casei strain Z11 NODE_20_length_38635_cov_140.687, whole genome shotgun sequence	0	1)COV 96.28%, IDENT 94.96%, 11139:11732, 594, Lactobacillus casei 12A Lca12ADRAFT_scaffold_18.19_C, whole genome shotgun sequence	0	1)COV 96.28%, IDENT 94.96%, 1569460:1570053, 594, Lactobacillus casei 12A, complete genome	1)COV 100.00%, IDENT 98.54%, 271287:271904, 618, Lactobacillus casei isolate AMBR2 genome assembly, contig: NODE_1_length_476935_cov_19.0439, whole genome shotgun sequence	0	0	0	0	0	0	0	0	0	0	0	0	0
orf_00013	1)COV 100.00%, IDENT 97.58%, 23479:23892, 414, Lactobacillus casei isolate CECT 9104 genome assembly, plasmid: 2 2)COV 100.00%, IDENT 97.58%, 3033118:3033531, 414, Lactobacillus casei isolate CECT 9104 genome assembly, chromosome: 1	0	0	1)COV 100.00%, IDENT 99.76%, 833572:833985, 414, Lactobacillus casei strain LC5, complete genome	0	1)COV 100.00%, IDENT 97.83%, 30024:30437, 414, Lactobacillus casei strain Z11 NODE_20_length_38635_cov_140.687, whole genome shotgun sequence	0	1)COV 100.00%, IDENT 96.38%, 12060:12473, 414, Lactobacillus casei 12A Lca12ADRAFT_scaffold_18.19_C, whole genome shotgun sequence	0	1)COV 100.00%, IDENT 96.38%, 1568719:1569132, 414, Lactobacillus casei 12A, complete genome	1)COV 100.00%, IDENT 97.58%, 270774:271187, 414, Lactobacillus casei isolate AMBR2 genome assembly, contig: NODE_1_length_476935_cov_19.0439, whole genome shotgun sequence	0	0	0	0	0	0	0	0	0	0	0	0	0
orf_00014	1)COV 65.89%, IDENT 96.16%, 446:3625, 3180, Lactobacillus casei isolate CECT 9104 genome assembly, chromosome: 1 2)COV 65.82%, IDENT 96.91%, 3035296:3038495, 3200, Lactobacillus casei isolate CECT 9104 genome assembly, chromosome: 1 3)COV 65.76%, IDENT 96.94%, 18515:21711, 3197, Lactobacillus casei isolate CECT 9104 genome assembly, plasmid: 2 4)COV 14.95%, IDENT 87.21%, 22635:23356, 722, Lactoba…	0	0	1)COV 100%, IDENT 95.19%, 834108:838970, 4863, Lactobacillus casei strain LC5, complete genome	0	1)COV 63.07%, IDENT 93.15%, 30560:33620, 3061, Lactobacillus casei strain Z11 NODE_20_length_38635_cov_140.687, whole genome shotgun sequence 2)COV 6.40%, IDENT 87.78%, 34982:35291, 310, Lactobacillus casei strain Z11 NODE_20_length_38635_cov_140.687, whole genome shotgun sequence	0	1)COV 14.95%, IDENT 84.04%, 12596:13317, 722, Lactobacillus casei 12A Lca12ADRAFT_scaffold_18.19_C, whole genome shotgun sequence 2)COV 9.73%, IDENT 84.36%, 14249:14713, 465, Lactobacillus casei 12A Lca12ADRAFT_scaffold_18.19_C, whole genome shotgun sequence 3)COV 9.15%, IDENT 89.66%, 16994:17437, 444, Lactobacillus casei 12A Lca12ADRAFT_scaffold_18.19_C, whole genome shotgun sequence	1)COV 20.34%, IDENT 77.05%, 417:1400, 984, Lactobacillus casei A2-362 ctg023_00164, whole genome shotgun sequence	1)COV 14.95%, IDENT 84.04%, 1567875:1568596, 722, Lactobacillus casei 12A, complete genome 2)COV 9.73%, IDENT 84.36%, 1566479:1566943, 465, Lactobacillus casei 12A, complete genome 3)COV 9.15%, IDENT 89.66%, 1563755:1564198, 444, Lactobacillus casei 12A, complete genome	1)COV 65.76%, IDENT 96.94%, 265810:269006, 3197, Lactobacillus casei isolate AMBR2 genome assembly, contig: NODE_1_length_476935_cov_19.0439, whole genome shotgun sequence 2)COV 14.95%, IDENT 87.21%, 269930:270651, 722, Lactobacillus casei isolate AMBR2 genome assembly, contig: NODE_1_length_476935_cov_19.0439, whole genome shotgun sequence	1)COV 19.66%, IDENT 77.41%, 35040:35990, 951, Lactobacillus casei A2-362 LcA2362DRAFT_scaffold_21.22_C, whole genome shotgun sequence	0	0	0	0	0	0	1)COV 33.85%, IDENT 95.75%, 22168:23813, 1646, Lactobacillus casei strain Lbs2 scaffold_16, whole genome shotgun sequence 2)COV 25.13%, IDENT 96.15%, 41:1262, 1222, Lactobacillus casei strain Lbs2 scaffold_20, whole genome shotgun sequence 3)COV 14.95%, IDENT 94.09%, 3243:3969, 727, Lactobacillus casei strain Lbs2 scaffold_20, whole genome shotgun sequence	0	0	0	0	0
orf_00015	1)COV 22.22%, IDENT 97.89%, 18089:18514, 426, Lactobacillus casei isolate CECT 9104 genome assembly, plasmid: 2 2)COV 22.22%, IDENT 97.89%, 3626:4051, 426, Lactobacillus casei isolate CECT 9104 genome assembly, chromosome: 1 3)COV 22.22%, IDENT 97.65%, 3038496:3038920, 425, Lactobacillus casei isolate CECT 9104 genome assembly, chromosome: 1 4)COV 9.81%, IDENT 92.02%, 17487:17674, 188, Lactobacil…	1)COV 59.05%, IDENT 91.17%, 752688:753818, 1131, Lactobacillus casei subsp. casei ATCC 393 DNA, complete genome 2)COV 57.02%, IDENT 82.62%, 394493:395579, 1087, Lactobacillus casei subsp. casei ATCC 393 DNA, complete genome 3)COV 48.72%, IDENT 85.87%, 688327:689255, 929, Lactobacillus casei subsp. casei ATCC 393 DNA, complete genome 4)COV 4.85%, IDENT 91.40%, 1428349:1428440, 92, Lactobacillus ca…	1)COV 59.05%, IDENT 91.17%, 7017:8147, 1131, Lactobacillus zeae strain DS1_13 DS1_13_74_length_9465_cov_180.202934, whole genome shotgun sequence 2)COV 49.82%, IDENT 85.45%, 1017:1966, 950, Lactobacillus zeae strain DS1_13 DS1_13_94_length_5550_cov_344.654066, whole genome shotgun sequence 3)COV 31.35%, IDENT 87.69%, 1:598, 598, Lactobacillus zeae strain DS1_13 DS1_13_390_length_599_cov_228.68855…	1)COV 58.37%, IDENT 83.47%, 1162579:1163694, 1116, Lactobacillus casei strain LC5, complete genome 2)COV 58.11%, IDENT 92.55%, 839781:840893, 1113, Lactobacillus casei strain LC5, complete genome 3)COV 22.01%, IDENT 97.87%, 838971:839392, 422, Lactobacillus casei strain LC5, complete genome 4)COV 3.86%, IDENT 94.59%, 1162120:1162193, 74, Lactobacillus casei strain LC5, complete genome	1)COV 59.05%, IDENT 91.17%, 1197:2327, 1131, Lactobacillus casei DSM 20011 = JCM 1134 DNA, contig: JCM1134.contig00073, whole genome shotgun sequence 2)COV 49.82%, IDENT 83.25%, 66:1015, 950, Lactobacillus casei DSM 20011 = JCM 1134 DNA, contig: JCM1134.contig00161, whole genome shotgun sequence 3)COV 48.72%, IDENT 85.87%, 3458:4386, 929, Lactobacillus casei DSM 20011 = JCM 1134 DNA, contig: JCM1…	1)COV 23.21%, IDENT 84.94%, 35427:35869, 443, Lactobacillus casei strain Z11 NODE_20_length_38635_cov_140.687, whole genome shotgun sequence	1)COV 59.05%, IDENT 91.17%, 6970:8100, 1131, Lactobacillus zeae strain DS13_13 DS13_13_3_length_112121_cov_127.432071, whole genome shotgun sequence 2)COV 57.02%, IDENT 82.62%, 7059:8145, 1087, Lactobacillus zeae strain DS13_13 DS13_13_78_length_8150_cov_156.116561, whole genome shotgun sequence 3)COV 4.85%, IDENT 91.40%, 6:97, 92, Lactobacillus zeae strain DS13_13 DS13_13_4_length_104416_cov_96.…	1)COV 82.16%, IDENT 87.62%, 42950:44515, 1566, Lactobacillus casei 12A Lca12ADRAFT_scaffold_0.1_C, whole genome shotgun sequence 2)COV 22.33%, IDENT 97.43%, 17438:17865, 428, Lactobacillus casei 12A Lca12ADRAFT_scaffold_18.19_C, whole genome shotgun sequence	1)COV 59.21%, IDENT 90.93%, 6884:8015, 1132, Lactobacillus casei A2-362 ctg144_00148, whole genome shotgun sequence 2)COV 58.16%, IDENT 92.20%, 25098:26212, 1115, Lactobacillus casei A2-362 ctg050_00112, whole genome shotgun sequence 3)COV 58.16%, IDENT 90.31%, 13347:14461, 1115, Lactobacillus casei A2-362 ctg147_00156, whole genome shotgun sequence 4)COV 5.69%, IDENT 86.24%, 4673:4780, 108, Lact…	1)COV 82.16%, IDENT 87.62%, 1096939:1098504, 1566, Lactobacillus casei 12A, complete genome 2)COV 22.33%, IDENT 97.43%, 1563327:1563754, 428, Lactobacillus casei 12A, complete genome	1)COV 22.22%, IDENT 97.89%, 265384:265809, 426, Lactobacillus casei isolate AMBR2 genome assembly, contig: NODE_1_length_476935_cov_19.0439, whole genome shotgun sequence 2)COV 9.81%, IDENT 92.02%, 264782:264969, 188, Lactobacillus casei isolate AMBR2 genome assembly, contig: NODE_1_length_476935_cov_19.0439, whole genome shotgun sequence	1)COV 59.21%, IDENT 91.01%, 5215:6346, 1132, Lactobacillus casei A2-362 LcA2362DRAFT_scaffold_70.71_C, whole genome shotgun sequence 2)COV 58.16%, IDENT 92.20%, 2403:3517, 1115, Lactobacillus casei A2-362 LcA2362DRAFT_scaffold_45.46_C, whole genome shotgun sequence 3)COV 58.16%, IDENT 90.31%, 14902:16016, 1115, Lactobacillus casei A2-362 LcA2362DRAFT_scaffold_47.48_C, whole genome shotgun sequenc…	1)COV 58.06%, IDENT 92.00%, 460:1572, 1113, Lactobacillus casei UW4 A3OGDRAFT_scaffold_61.62_C, whole genome shotgun sequence 2)COV 58.06%, IDENT 92.00%, 460:1572, 1113, Lactobacillus casei UW4 A3OGDRAFT_scaffold_16.17_C, whole genome shotgun sequence 3)COV 58.06%, IDENT 92.00%, 1404:2516, 1113, Lactobacillus casei UW4 A3OGDRAFT_scaffold_2.3_C, whole genome shotgun sequence 4)COV 4.33%, IDENT 92.…	1)COV 58.06%, IDENT 92.00%, 6231:7343, 1113, Lactobacillus casei UW4 ctg056_00128, whole genome shotgun sequence 2)COV 4.33%, IDENT 92.77%, 168:250, 83, Lactobacillus casei UW4 ctg102_00053, whole genome shotgun sequence 3)COV 3.86%, IDENT 94.59%, 7726:7799, 74, Lactobacillus casei UW4 ctg056_00128, whole genome shotgun sequence	1)COV 6.62%, IDENT 82.68%, 1282241:1282366, 126, Lactobacillus casei BL23 complete genome, strain BL23	1)COV 6.62%, IDENT 82.68%, 1280561:1280686, 126, Lactobacillus casei W56 complete genome	1)COV 6.10%, IDENT 81.20%, 8567:8682, 116, Lactobacillus casei DSM 20011 = JCM 1134 strain DSM 20011 Scaffold59, whole genome shotgun sequence 2)COV 4.64%, IDENT 87.64%, 9039:9127, 89, Lactobacillus casei DSM 20011 = JCM 1134 strain DSM 20011 Scaffold59, whole genome shotgun sequence	1)COV 58.22%, IDENT 92.11%, 23986:25100, 1115, Lactobacillus casei 21/1 ctg70_00108, whole genome shotgun sequence 2)COV 4.17%, IDENT 92.50%, 23526:23605, 80, Lactobacillus casei 21/1 ctg70_00108, whole genome shotgun sequence	0	0	0	0	0	0
orf_00016	1)COV 45.69%, IDENT 92.74%, 15214:16561, 1348, Lactobacillus casei isolate CECT 9104 genome assembly, plasmid: 2 2)COV 45.69%, IDENT 92.74%, 5579:6926, 1348, Lactobacillus casei isolate CECT 9104 genome assembly, chromosome: 1 3)COV 45.69%, IDENT 92.74%, 3040448:3041795, 1348, Lactobacillus casei isolate CECT 9104 genome assembly, chromosome: 1 4)COV 30.83%, IDENT 88.91%, 3041997:3042899, 903, La…	1)COV 46.90%, IDENT 90.55%, 753819:755203, 1385, Lactobacillus casei subsp. casei ATCC 393 DNA, complete genome 2)COV 40.68%, IDENT 75.21%, 691001:692166, 1166, Lactobacillus casei subsp. casei ATCC 393 DNA, complete genome 3)COV 40.00%, IDENT 75.80%, 395784:396929, 1146, Lactobacillus casei subsp. casei ATCC 393 DNA, complete genome 4)COV 39.26%, IDENT 80.60%, 1425334:1426483, 1150, Lactobacillu…	1)COV 44.64%, IDENT 91.43%, 8148:9465, 1318, Lactobacillus zeae strain DS1_13 DS1_13_74_length_9465_cov_180.202934, whole genome shotgun sequence 2)COV 39.26%, IDENT 80.60%, 15921:17070, 1150, Lactobacillus zeae strain DS1_13 DS1_13_3_length_118424_cov_130.058184, whole genome shotgun sequence 3)COV 31.54%, IDENT 75.64%, 79:977, 899, Lactobacillus zeae strain DS1_13 DS1_13_159_length_1139_cov_469…	1)COV 46.90%, IDENT 91.92%, 840894:842278, 1385, Lactobacillus casei strain LC5, complete genome 2)COV 45.75%, IDENT 93.57%, 1163695:1165046, 1352, Lactobacillus casei strain LC5, complete genome	1)COV 40.51%, IDENT 92.82%, 1:1196, 1196, Lactobacillus casei DSM 20011 = JCM 1134 DNA, contig: JCM1134.contig00073, whole genome shotgun sequence 2)COV 39.26%, IDENT 80.52%, 101217:102365, 1149, Lactobacillus casei DSM 20011 = JCM 1134 DNA, contig: JCM1134.contig00002, whole genome shotgun sequence 3)COV 31.54%, IDENT 75.86%, 79:977, 899, Lactobacillus casei DSM 20011 = JCM 1134 DNA, contig: JCM…	0	1)COV 46.90%, IDENT 90.55%, 8101:9485, 1385, Lactobacillus zeae strain DS13_13 DS13_13_3_length_112121_cov_127.432071, whole genome shotgun sequence 2)COV 40.00%, IDENT 75.80%, 5709:6854, 1146, Lactobacillus zeae strain DS13_13 DS13_13_78_length_8150_cov_156.116561, whole genome shotgun sequence 3)COV 39.26%, IDENT 80.60%, 1963:3112, 1150, Lactobacillus zeae strain DS13_13 DS13_13_4_length_104416…	1)COV 73.06%, IDENT 88.70%, 44516:46673, 2158, Lactobacillus casei 12A Lca12ADRAFT_scaffold_0.1_C, whole genome shotgun sequence 2)COV 46.06%, IDENT 89.86%, 19433:20789, 1357, Lactobacillus casei 12A Lca12ADRAFT_scaffold_18.19_C, whole genome shotgun sequence	1)COV 52.59%, IDENT 89.96%, 5331:6883, 1553, Lactobacillus casei A2-362 ctg144_00148, whole genome shotgun sequence 2)COV 28.12%, IDENT 86.28%, 6955:7781, 827, Lactobacillus casei A2-362 ctg023_00164, whole genome shotgun sequence 3)COV 3.79%, IDENT 94.64%, 14462:14573, 112, Lactobacillus casei A2-362 ctg147_00156, whole genome shotgun sequence	1)COV 73.06%, IDENT 88.70%, 1098505:1100662, 2158, Lactobacillus casei 12A, complete genome 2)COV 46.06%, IDENT 89.86%, 1560403:1561759, 1357, Lactobacillus casei 12A, complete genome	1)COV 45.69%, IDENT 92.74%, 262509:263856, 1348, Lactobacillus casei isolate AMBR2 genome assembly, contig: NODE_1_length_476935_cov_19.0439, whole genome shotgun sequence 2)COV 30.80%, IDENT 89.01%, 261403:262307, 905, Lactobacillus casei isolate AMBR2 genome assembly, contig: NODE_1_length_476935_cov_19.0439, whole genome shotgun sequence	1)COV 52.49%, IDENT 90.14%, 6347:7896, 1550, Lactobacillus casei A2-362 LcA2362DRAFT_scaffold_70.71_C, whole genome shotgun sequence 2)COV 52.49%, IDENT 90.01%, 16017:17566, 1550, Lactobacillus casei A2-362 LcA2362DRAFT_scaffold_47.48_C, whole genome shotgun sequence 3)COV 28.12%, IDENT 86.28%, 28659:29485, 827, Lactobacillus casei A2-362 LcA2362DRAFT_scaffold_21.22_C, whole genome shotgun sequen…	1)COV 72.83%, IDENT 90.01%, 1573:3712, 2140, Lactobacillus casei UW4 A3OGDRAFT_scaffold_16.17_C, whole genome shotgun sequence 2)COV 48.02%, IDENT 93.02%, 1573:2991, 1419, Lactobacillus casei UW4 A3OGDRAFT_scaffold_61.62_C, whole genome shotgun sequence 3)COV 47.48%, IDENT 93.09%, 1:1403, 1403, Lactobacillus casei UW4 A3OGDRAFT_scaffold_2.3_C, whole genome shotgun sequence 4)COV 31.44%, IDENT 89.…	1)COV 48.12%, IDENT 92.97%, 4809:6230, 1422, Lactobacillus casei UW4 ctg056_00128, whole genome shotgun sequence 2)COV 39.70%, IDENT 85.68%, 1:1161, 1161, Lactobacillus casei UW4 ctg036_00040, whole genome shotgun sequence 3)COV 31.44%, IDENT 89.34%, 3084:4006, 923, Lactobacillus casei UW4 ctg056_00128, whole genome shotgun sequence	1)COV 28.12%, IDENT 86.04%, 1284541:1285367, 827, Lactobacillus casei BL23 complete genome, strain BL23	1)COV 28.12%, IDENT 86.04%, 1282861:1283687, 827, Lactobacillus casei W56 complete genome	1)COV 28.16%, IDENT 82.45%, 5560:6389, 830, Lactobacillus casei DSM 20011 = JCM 1134 strain DSM 20011 Scaffold59, whole genome shotgun sequence	1)COV 68.16%, IDENT 90.22%, 25101:27109, 2009, Lactobacillus casei 21/1 ctg70_00108, whole genome shotgun sequence	1)COV 49.14%, IDENT 80.58%, 28998:30436, 1439, Lactobacillus casei strain Lbs2 scaffold_16, whole genome shotgun sequence	1)COV 20.58%, IDENT 81.41%, 8471:9072, 602, Lactobacillus casei strain GCRL 163 Contig595, whole genome shotgun sequence	0	0	0	0
orf_00017	0	1)COV 65.15%, IDENT 86.98%, 398103:398317, 215, Lactobacillus casei subsp. casei ATCC 393 DNA, complete genome 2)COV 32.42%, IDENT 91.59%, 693442:693548, 107, Lactobacillus casei subsp. casei ATCC 393 DNA, complete genome	1)COV 65.15%, IDENT 86.98%, 1470:1684, 215, Lactobacillus zeae strain DS1_13 DS1_13_121_length_2012_cov_241.520955, whole genome shotgun sequence 2)COV 32.42%, IDENT 91.59%, 280:386, 107, Lactobacillus zeae strain DS1_13 DS1_13_322_length_654_cov_209.466793, whole genome shotgun sequence	0	1)COV 66.06%, IDENT 86.70%, 199:416, 218, Lactobacillus casei DSM 20011 = JCM 1134 DNA, contig: JCM1134.contig00138, whole genome shotgun sequence	1)COV 26.67%, IDENT 93.18%, 540:626, 87, Lactobacillus casei strain Z11 NODE_151_length_700_cov_150.834, whole genome shotgun sequence	1)COV 66.06%, IDENT 86.70%, 4318:4535, 218, Lactobacillus zeae strain DS13_13 DS13_13_78_length_8150_cov_156.116561, whole genome shotgun sequence	1)COV 32.42%, IDENT 92.52%, 22093:22199, 107, Lactobacillus casei 12A Lca12ADRAFT_scaffold_18.19_C, whole genome shotgun sequence	0	1)COV 32.42%, IDENT 92.52%, 1558993:1559099, 107, Lactobacillus casei 12A, complete genome	0	0	1)COV 65.15%, IDENT 90.70%, 4735:4949, 215, Lactobacillus casei UW4 A3OGDRAFT_scaffold_61.62_C, whole genome shotgun sequence	1)COV 66.06%, IDENT 90.37%, 2851:3068, 218, Lactobacillus casei UW4 ctg056_00128, whole genome shotgun sequence	0	0	0	0	0	1)COV 64.55%, IDENT 92.96%, 7918:8130, 213, Lactobacillus casei strain GCRL 163 Contig595, whole genome shotgun sequence	0	0	0	0
orf_00018	0	0	0	0	0	0	0	0	0	0	0	0	0	0	0	0	0	0	0	0	0	0	0	0
orf_00019	0	0	0	1)COV 100.00%, IDENT 99.67%, 843777:844076, 300, Lactobacillus casei strain LC5, complete genome 2)COV 100.00%, IDENT 99.67%, 1166577:1166876, 300, Lactobacillus casei strain LC5, complete genome	0	0	0	0	1)COV 100.00%, IDENT 99.67%, 972:1271, 300, Lactobacillus casei A2-362 ctg115_00033, whole genome shotgun sequence	0	0	1)COV 100.00%, IDENT 99.67%, 468:767, 300, Lactobacillus casei A2-362 LcA2362DRAFT_scaffold_146.147_C, whole genome shotgun sequence	0	0	1)COV 100.00%, IDENT 99.67%, 1286958:1287257, 300, Lactobacillus casei BL23 complete genome, strain BL23	1)COV 100.00%, IDENT 99.67%, 1285278:1285577, 300, Lactobacillus casei W56 complete genome	0	0	0	0	0	0	0	0
orf_00020	0	0	0	1)COV 100.00%, IDENT 96.38%, 1166891:1167304, 414, Lactobacillus casei strain LC5, complete genome 2)COV 100%, IDENT 89.88%, 844091:844504, 414, Lactobacillus casei strain LC5, complete genome	0	1)COV 99.76%, IDENT 93.70%, 49966:50378, 413, Lactobacillus casei strain Z11 NODE_10_length_52020_cov_200.535, whole genome shotgun sequence 2)COV 98.55%, IDENT 95.10%, 110:517, 408, Lactobacillus casei strain Z11 NODE_158_length_576_cov_142.617, whole genome shotgun sequence 3)COV 98.55%, IDENT 93.63%, 676:1083, 408, Lactobacillus casei strain Z11 NODE_10_length_52020_cov_200.535, whole genome s…	0	0	1)COV 100%, IDENT 91.61%, 2490:2906, 417, Lactobacillus casei A2-362 ctg025_00124, whole genome shotgun sequence 2)COV 75.12%, IDENT 98.71%, 647:957, 311, Lactobacillus casei A2-362 ctg115_00033, whole genome shotgun sequence	0	0	1)COV 100%, IDENT 91.61%, 2369:2785, 417, Lactobacillus casei A2-362 LcA2362DRAFT_scaffold_69.70_C, whole genome shotgun sequence 2)COV 75.12%, IDENT 98.71%, 782:1092, 311, Lactobacillus casei A2-362 LcA2362DRAFT_scaffold_146.147_C, whole genome shotgun sequence	0	0	1)COV 100%, IDENT 90.36%, 1287272:1287685, 414, Lactobacillus casei BL23 complete genome, strain BL23 2)COV 79.23%, IDENT 92.38%, 960992:961319, 328, Lactobacillus casei BL23 complete genome, strain BL23	1)COV 100%, IDENT 90.36%, 1285592:1286005, 414, Lactobacillus casei W56 complete genome 2)COV 79.23%, IDENT 92.38%, 959334:959661, 328, Lactobacillus casei W56 complete genome	0	0	1)COV 79.23%, IDENT 97.56%, 82403:82730, 328, Lactobacillus casei strain Lbs2 scaffold_2, whole genome shotgun sequence	1)COV 100%, IDENT 93.29%, 95235:95651, 417, Lactobacillus casei strain GCRL 163 Contig624, whole genome shotgun sequence 2)COV 75.12%, IDENT 96.78%, 7093:7403, 311, Lactobacillus casei strain GCRL 163 Contig595, whole genome shotgun sequence	1)COV 79.23%, IDENT 92.38%, 1319:1646, 328, Lactobacillus casei strain MJA 12 Contig734, whole genome shotgun sequence	0	0	0
orf_00021	1)COV 2.54%, IDENT 96.97%, 2132273:2132304, 32, Lactobacillus casei isolate CECT 9104 genome assembly, chromosome: 1	1)COV 100%, IDENT 87.97%, 757727:759025, 1299, Lactobacillus casei subsp. casei ATCC 393 DNA, complete genome 2)COV 100%, IDENT 83.13%, 694878:696176, 1299, Lactobacillus casei subsp. casei ATCC 393 DNA, complete genome 3)COV 11.16%, IDENT 88.97%, 1421563:1421706, 144, Lactobacillus casei subsp. casei ATCC 393 DNA, complete genome 4)COV 11.09%, IDENT 88.19%, 400613:400756, 144, Lactobacillus case…	1)COV 100%, IDENT 87.97%, 98865:100163, 1299, Lactobacillus zeae strain DS1_13 DS1_13_4_length_101690_cov_164.691689, whole genome shotgun sequence 2)COV 100%, IDENT 83.13%, 388:1686, 1299, Lactobacillus zeae strain DS1_13 DS1_13_58_length_14970_cov_167.385434, whole genome shotgun sequence 3)COV 11.39%, IDENT 88.51%, 20695:20841, 147, Lactobacillus zeae strain DS1_13 DS1_13_3_length_118424_cov_1…	1)COV 11.09%, IDENT 88.19%, 1168341:1168484, 144, Lactobacillus casei strain LC5, complete genome 2)COV 7.31%, IDENT 98.95%, 844515:844609, 95, Lactobacillus casei strain LC5, complete genome 3)COV 7.08%, IDENT 94.57%, 1167315:1167406, 92, Lactobacillus casei strain LC5, complete genome	1)COV 100%, IDENT 87.97%, 1400:2697, 1298, Lactobacillus casei DSM 20011 = JCM 1134 DNA, contig: JCM1134.contig00111, whole genome shotgun sequence 2)COV 100%, IDENT 83.13%, 261:1559, 1299, Lactobacillus casei DSM 20011 = JCM 1134 DNA, contig: JCM1134.contig00140, whole genome shotgun sequence 3)COV 11.16%, IDENT 88.97%, 97446:97589, 144, Lactobacillus casei DSM 20011 = JCM 1134 DNA, contig: JCM1…	0	1)COV 100%, IDENT 87.97%, 12009:13307, 1299, Lactobacillus zeae strain DS13_13 DS13_13_3_length_112121_cov_127.432071, whole genome shotgun sequence 2)COV 11.39%, IDENT 88.51%, 6737:6883, 147, Lactobacillus zeae strain DS13_13 DS13_13_4_length_104416_cov_96.157285, whole genome shotgun sequence 3)COV 11.09%, IDENT 88.19%, 1882:2025, 144, Lactobacillus zeae strain DS13_13 DS13_13_78_length_8150_co…	1)COV 11.09%, IDENT 89.58%, 791:934, 144, Lactobacillus casei 12A Lca12ADRAFT_scaffold_92.93_C, whole genome shotgun sequence 2)COV 11.09%, IDENT 86.81%, 634:777, 144, Lactobacillus casei 12A Lca12ADRAFT_scaffold_130.131_C, whole genome shotgun sequence 3)COV 6.62%, IDENT 96.51%, 49161:49246, 86, Lactobacillus casei 12A Lca12ADRAFT_scaffold_0.1_C, whole genome shotgun sequence 4)COV 6.39%, IDENT …	1)COV 11.09%, IDENT 87.50%, 20494:20637, 144, Lactobacillus casei A2-362 ctg050_00112, whole genome shotgun sequence 2)COV 6.39%, IDENT 96.39%, 2917:2999, 83, Lactobacillus casei A2-362 ctg025_00124, whole genome shotgun sequence	1)COV 11.09%, IDENT 89.58%, 1104152:1104295, 144, Lactobacillus casei 12A, complete genome 2)COV 11.09%, IDENT 86.81%, 1556839:1556982, 144, Lactobacillus casei 12A, complete genome 3)COV 6.85%, IDENT 95.51%, 1557896:1557984, 89, Lactobacillus casei 12A, complete genome 4)COV 6.62%, IDENT 96.51%, 1103150:1103235, 86, Lactobacillus casei 12A, complete genome	1)COV 2.54%, IDENT 96.97%, 67095:67126, 32, Lactobacillus casei isolate AMBR2 genome assembly, contig: NODE_4_length_282263_cov_14.4714, whole genome shotgun sequence	1)COV 11.09%, IDENT 87.50%, 36491:36634, 144, Lactobacillus casei A2-362 LcA2362DRAFT_scaffold_20.21_C, whole genome shotgun sequence 2)COV 6.39%, IDENT 96.39%, 2796:2878, 83, Lactobacillus casei A2-362 LcA2362DRAFT_scaffold_69.70_C, whole genome shotgun sequence 3)COV 4.16%, IDENT 92.59%, 258:311, 54, Lactobacillus casei A2-362 LcA2362DRAFT_scaffold_0.1_C, whole genome shotgun sequence	1)COV 100%, IDENT 89.33%, 5698:6995, 1298, Lactobacillus casei UW4 A3OGDRAFT_scaffold_16.17_C, whole genome shotgun sequence 2)COV 11.32%, IDENT 92.52%, 7206:7352, 147, Lactobacillus casei UW4 A3OGDRAFT_scaffold_61.62_C, whole genome shotgun sequence 3)COV 6.39%, IDENT 97.59%, 6207:6289, 83, Lactobacillus casei UW4 A3OGDRAFT_scaffold_61.62_C, whole genome shotgun sequence	1)COV 100%, IDENT 89.33%, 3147:4444, 1298, Lactobacillus casei UW4 ctg036_00040, whole genome shotgun sequence 2)COV 11.09%, IDENT 93.06%, 451:594, 144, Lactobacillus casei UW4 ctg056_00128, whole genome shotgun sequence 3)COV 6.85%, IDENT 95.51%, 1508:1596, 89, Lactobacillus casei UW4 ctg056_00128, whole genome shotgun sequence	1)COV 11.55%, IDENT 89.33%, 1288731:1288880, 150, Lactobacillus casei BL23 complete genome, strain BL23 2)COV 11.09%, IDENT 88.19%, 643259:643402, 144, Lactobacillus casei BL23 complete genome, strain BL23 3)COV 7.08%, IDENT 96.74%, 1287696:1287787, 92, Lactobacillus casei BL23 complete genome, strain BL23	1)COV 11.55%, IDENT 89.33%, 1287051:1287200, 150, Lactobacillus casei W56 complete genome 2)COV 11.09%, IDENT 88.19%, 641633:641776, 144, Lactobacillus casei W56 complete genome 3)COV 7.08%, IDENT 96.74%, 1286016:1286107, 92, Lactobacillus casei W56 complete genome	1)COV 100%, IDENT 89.63%, 922:2220, 1299, Lactobacillus casei DSM 20011 = JCM 1134 strain DSM 20011 Scaffold59, whole genome shotgun sequence 2)COV 11.09%, IDENT 88.89%, 10825:10968, 144, Lactobacillus casei DSM 20011 = JCM 1134 strain DSM 20011 Scaffold52, whole genome shotgun sequence	1)COV 11.09%, IDENT 88.89%, 2539:2682, 144, Lactobacillus casei 21/1 ctg13_00039, whole genome shotgun sequence	0	1)COV 11.09%, IDENT 90.28%, 94079:94222, 144, Lactobacillus casei strain GCRL 163 Contig624, whole genome shotgun sequence 2)COV 11.09%, IDENT 88.19%, 974:1117, 144, Lactobacillus casei strain GCRL 163 Contig616, whole genome shotgun sequence 3)COV 6.85%, IDENT 96.63%, 95136:95224, 89, Lactobacillus casei strain GCRL 163 Contig624, whole genome shotgun sequence	1)COV 11.09%, IDENT 88.19%, 48203:48346, 144, Lactobacillus casei strain MJA 12 Contig741, whole genome shotgun sequence	0	1)COV 11.09%, IDENT 88.19%, 3274:3417, 144, Lactobacillus casei strain N87 gLb87_seq14, whole genome shotgun sequence	0
orf_00022	0	1)COV 99.11%, IDENT 98.21%, 759069:759291, 223, Lactobacillus casei subsp. casei ATCC 393 DNA, complete genome	1)COV 99.11%, IDENT 98.21%, 98599:98821, 223, Lactobacillus zeae strain DS1_13 DS1_13_4_length_101690_cov_164.691689, whole genome shotgun sequence	0	1)COV 99.11%, IDENT 98.21%, 2741:2963, 223, Lactobacillus casei DSM 20011 = JCM 1134 DNA, contig: JCM1134.contig00111, whole genome shotgun sequence	0	1)COV 99.11%, IDENT 98.21%, 13351:13573, 223, Lactobacillus zeae strain DS13_13 DS13_13_3_length_112121_cov_127.432071, whole genome shotgun sequence	0	1)COV 100.00%, IDENT 96.89%, 20226:20450, 225, Lactobacillus casei A2-362 ctg050_00112, whole genome shotgun sequence	0	0	1)COV 100.00%, IDENT 96.89%, 36223:36447, 225, Lactobacillus casei A2-362 LcA2362DRAFT_scaffold_20.21_C, whole genome shotgun sequence	1)COV 100.00%, IDENT 99.56%, 7397:7621, 225, Lactobacillus casei UW4 A3OGDRAFT_scaffold_61.62_C, whole genome shotgun sequence	1)COV 100.00%, IDENT 99.56%, 183:407, 225, Lactobacillus casei UW4 ctg056_00128, whole genome shotgun sequence 2)COV 98.67%, IDENT 95.95%, 1:222, 222, Lactobacillus casei UW4 ctg039_00088, whole genome shotgun sequence	1)COV 100.00%, IDENT 98.67%, 1288925:1289149, 225, Lactobacillus casei BL23 complete genome, strain BL23	1)COV 100.00%, IDENT 98.67%, 1287245:1287469, 225, Lactobacillus casei W56 complete genome	1)COV 96.89%, IDENT 96.33%, 653:870, 218, Lactobacillus casei DSM 20011 = JCM 1134 strain DSM 20011 Scaffold59, whole genome shotgun sequence	0	0	0	0	0	0	0
orf_00023	0	1)COV 99.91%, IDENT 98.31%, 714718:715844, 1127, Lactobacillus casei subsp. casei ATCC 393 DNA, complete genome	1)COV 99.91%, IDENT 98.31%, 18337:19463, 1127, Lactobacillus zeae strain DS1_13 DS1_13_45_length_19888_cov_176.060118, whole genome shotgun sequence	1)COV 100.00%, IDENT 98.67%, 804789:805916, 1128, Lactobacillus casei strain LC5, complete genome	1)COV 99.91%, IDENT 98.31%, 117:1243, 1127, Lactobacillus casei DSM 20011 = JCM 1134 DNA, contig: JCM1134.contig00058, whole genome shotgun sequence	1)COV 100.00%, IDENT 98.05%, 657:1784, 1128, Lactobacillus casei strain Z11 NODE_20_length_38635_cov_140.687, whole genome shotgun sequence	1)COV 99.91%, IDENT 98.31%, 21490:22616, 1127, Lactobacillus zeae strain DS13_13 DS13_13_39_length_22912_cov_131.465689, whole genome shotgun sequence	0	1)COV 99.91%, IDENT 98.31%, 666:1792, 1127, Lactobacillus casei A2-362 ctg137_00131, whole genome shotgun sequence	0	0	1)COV 99.91%, IDENT 98.31%, 456:1582, 1127, Lactobacillus casei A2-362 LcA2362DRAFT_scaffold_51.52_C, whole genome shotgun sequence	1)COV 99.91%, IDENT 97.87%, 315:1441, 1127, Lactobacillus casei UW4 A3OGDRAFT_scaffold_96.97_C, whole genome shotgun sequence	1)COV 99.91%, IDENT 97.87%, 1691:2817, 1127, Lactobacillus casei UW4 ctg110_00094, whole genome shotgun sequence 2)COV 25.89%, IDENT 97.60%, 1:292, 292, Lactobacillus casei UW4 ctg097_00041, whole genome shotgun sequence	0	0	0	1)COV 100.00%, IDENT 98.23%, 590:1717, 1128, Lactobacillus casei 21/1 ctg58_00034, whole genome shotgun sequence 2)COV 23.40%, IDENT 98.11%, 31301:31564, 264, Lactobacillus casei 21/1 ctg70_00108, whole genome shotgun sequence	0	0	0	1)COV 3.10%, IDENT 100.00%, 38590:38624, 35, Lactobacillus casei strain B900021 corpoica-T_BGMINA:B90021_c00335, whole genome shotgun sequence	0	0
orf_00024	0	0	0	1)COV 100.00%, IDENT 99.62%, 806024:806287, 264, Lactobacillus casei strain LC5, complete genome	0	0	0	1)COV 96.21%, IDENT 96.46%, 15131:15384, 254, Lactobacillus casei 12A Lca12ADRAFT_scaffold_10.11_C, whole genome shotgun sequence	1)COV 98.48%, IDENT 92.31%, 1905:2163, 259, Lactobacillus casei A2-362 ctg137_00131, whole genome shotgun sequence 2)COV 96.97%, IDENT 93.75%, 9919:10174, 256, Lactobacillus casei A2-362 ctg019_00058, whole genome shotgun sequence	1)COV 96.21%, IDENT 96.46%, 1595076:1595329, 254, Lactobacillus casei 12A, complete genome	0	1)COV 98.48%, IDENT 92.31%, 1695:1953, 259, Lactobacillus casei A2-362 LcA2362DRAFT_scaffold_51.52_C, whole genome shotgun sequence 2)COV 96.97%, IDENT 93.75%, 9763:10018, 256, Lactobacillus casei A2-362 LcA2362DRAFT_scaffold_60.61_C, whole genome shotgun sequence	1)COV 96.97%, IDENT 94.53%, 1554:1809, 256, Lactobacillus casei UW4 A3OGDRAFT_scaffold_96.97_C, whole genome shotgun sequence	1)COV 96.97%, IDENT 94.53%, 1323:1578, 256, Lactobacillus casei UW4 ctg110_00094, whole genome shotgun sequence	1)COV 96.97%, IDENT 93.75%, 560536:560791, 256, Lactobacillus casei BL23 complete genome, strain BL23	1)COV 96.97%, IDENT 93.75%, 558920:559175, 256, Lactobacillus casei W56 complete genome	1)COV 96.97%, IDENT 93.75%, 1996:2251, 256, Lactobacillus casei DSM 20011 = JCM 1134 strain DSM 20011 Scaffold60, whole genome shotgun sequence	1)COV 73.48%, IDENT 94.33%, 432:625, 194, Lactobacillus casei 21/1 ctg60_00058, whole genome shotgun sequence	0	1)COV 96.97%, IDENT 93.75%, 7184:7439, 256, Lactobacillus casei strain GCRL 163 Contig634, whole genome shotgun sequence	1)COV 96.97%, IDENT 93.75%, 14660:14915, 256, Lactobacillus casei strain MJA 12 Contig784, whole genome shotgun sequence	1)COV 96.97%, IDENT 93.75%, 44137:44392, 256, Lactobacillus casei strain B900021 corpoica-T_BGMINA:B90021_c00279, whole genome shotgun sequence	1)COV 96.97%, IDENT 93.75%, 44393:44648, 256, Lactobacillus casei strain N87 gLb87_seq24, whole genome shotgun sequence	1)COV 96.97%, IDENT 93.36%, 11534:11789, 256, Lactobacillus casei strain 867_LCAS 147_23746_656446, whole genome shotgun sequence
orf_00025	0	0	0	1)COV 100.00%, IDENT 100.00%, 806426:806647, 222, Lactobacillus casei strain LC5, complete genome	0	0	0	0	0	0	0	0	0	0	0	0	0	0	0	0	0	0	0	0
orf_00026	0	0	0	0	0	1)COV 2.45%, IDENT 100.00%, 17413:17441, 29, Lactobacillus casei strain Z11 NODE_40_length_22857_cov_118.647, whole genome shotgun sequence	0	1)COV 4.74%, IDENT 89.29%, 5268:5323, 56, Lactobacillus casei 12A Lca12ADRAFT_scaffold_58.59_C, whole genome shotgun sequence	1)COV 12.18%, IDENT 81.25%, 6165:6305, 141, Lactobacillus casei A2-362 ctg083_00012, whole genome shotgun sequence 2)COV 3.81%, IDENT 95.56%, 50497:50541, 45, Lactobacillus casei A2-362 ctg062_00087, whole genome shotgun sequence	1)COV 3.72%, IDENT 95.45%, 2065994:2066037, 44, Lactobacillus casei 12A, complete genome	0	1)COV 3.81%, IDENT 95.56%, 222:266, 45, Lactobacillus casei A2-362 LcA2362DRAFT_scaffold_27.28_C, whole genome shotgun sequence	1)COV 51.44%, IDENT 90.13%, 6357:6961, 605, Lactobacillus casei UW4 A3OGDRAFT_scaffold_73.74_C, whole genome shotgun sequence 2)COV 2.45%, IDENT 100.00%, 5492:5520, 29, Lactobacillus casei UW4 A3OGDRAFT_scaffold_33.34_C, whole genome shotgun sequence	1)COV 50.93%, IDENT 90.37%, 1204:1802, 599, Lactobacillus casei UW4 ctg106_00070, whole genome shotgun sequence 2)COV 2.45%, IDENT 100.00%, 17762:17790, 29, Lactobacillus casei UW4 ctg061_00099, whole genome shotgun sequence	1)COV 4.65%, IDENT 92.73%, 2218631:2218685, 55, Lactobacillus casei BL23 complete genome, strain BL23	1)COV 4.65%, IDENT 92.73%, 2215291:2215345, 55, Lactobacillus casei W56 complete genome	1)COV 52.03%, IDENT 90.73%, 629:1240, 612, Lactobacillus casei DSM 20011 = JCM 1134 strain DSM 20011 Scaffold116, whole genome shotgun sequence 2)COV 3.81%, IDENT 95.56%, 5690:5734, 45, Lactobacillus casei DSM 20011 = JCM 1134 strain DSM 20011 Scaffold74, whole genome shotgun sequence	1)COV 3.72%, IDENT 95.45%, 41284:41327, 44, Lactobacillus casei 21/1 ctg37_00048, whole genome shotgun sequence	0	1)COV 4.23%, IDENT 94.00%, 17715:17764, 50, Lactobacillus casei strain GCRL 163 Contig626, whole genome shotgun sequence 2)COV 2.71%, IDENT 96.88%, 14461:14491, 31, Lactobacillus casei strain GCRL 163 Contig626, whole genome shotgun sequence	1)COV 4.74%, IDENT 89.29%, 33961:34016, 56, Lactobacillus casei strain MJA 12 Contig786, whole genome shotgun sequence	1)COV 40.19%, IDENT 94.74%, 220:694, 475, Lactobacillus casei strain B900021 corpoica-T_BGMINA:B90021_c00251, whole genome shotgun sequence	1)COV 5.16%, IDENT 88.52%, 171979:172039, 61, Lactobacillus casei strain N87 gLb87_seq11, whole genome shotgun sequence	1)COV 2.37%, IDENT 100.00%, 23597:23624, 28, Lactobacillus casei strain 867_LCAS 151_26686_616366, whole genome shotgun sequence
orf_00027	0	1)COV 75.80%, IDENT 86.14%, 859093:859257, 165, Lactobacillus casei subsp. casei ATCC 393 DNA, complete genome	1)COV 75.80%, IDENT 86.14%, 866:1030, 165, Lactobacillus zeae strain DS1_13 DS1_13_148_length_1224_cov_170.515041, whole genome shotgun sequence	0	1)COV 75.80%, IDENT 86.14%, 79:243, 165, Lactobacillus casei DSM 20011 = JCM 1134 DNA, contig: JCM1134.contig00162, whole genome shotgun sequence	0	1)COV 75.80%, IDENT 86.14%, 736:900, 165, Lactobacillus zeae strain DS13_13 DS13_13_133_length_966_cov_135.078619, whole genome shotgun sequence	0	0	0	0	0	0	0	0	0	0	0	0	0	0	0	0	0
orf_00028	0	1)COV 100%, IDENT 90.59%, 364440:365213, 774, Lactobacillus casei subsp. casei ATCC 393 DNA, complete genome 2)COV 69.25%, IDENT 88.25%, 717763:718296, 534, Lactobacillus casei subsp. casei ATCC 393 DNA, complete genome	1)COV 100%, IDENT 90.59%, 2602:3375, 774, Lactobacillus zeae strain DS1_13 DS1_13_40_length_21881_cov_192.059437, whole genome shotgun sequence 2)COV 69.25%, IDENT 88.25%, 15885:16418, 534, Lactobacillus zeae strain DS1_13 DS1_13_45_length_19888_cov_176.060118, whole genome shotgun sequence	0	1)COV 100%, IDENT 90.59%, 18386:19159, 774, Lactobacillus casei DSM 20011 = JCM 1134 DNA, contig: JCM1134.contig00043, whole genome shotgun sequence 2)COV 69.25%, IDENT 88.25%, 3162:3695, 534, Lactobacillus casei DSM 20011 = JCM 1134 DNA, contig: JCM1134.contig00058, whole genome shotgun sequence	1)COV 69.51%, IDENT 87.36%, 15120:15655, 536, Lactobacillus casei strain Z11 NODE_15_length_47120_cov_141.427, whole genome shotgun sequence	1)COV 100%, IDENT 90.59%, 28370:29143, 774, Lactobacillus zeae strain DS13_13 DS13_13_17_length_47599_cov_145.761837, whole genome shotgun sequence 2)COV 69.25%, IDENT 87.87%, 19038:19571, 534, Lactobacillus zeae strain DS13_13 DS13_13_39_length_22912_cov_131.465689, whole genome shotgun sequence	0	1)COV 64.21%, IDENT 88.73%, 3591:4085, 495, Lactobacillus casei A2-362 ctg137_00131, whole genome shotgun sequence	0	0	1)COV 64.21%, IDENT 88.73%, 3381:3875, 495, Lactobacillus casei A2-362 LcA2362DRAFT_scaffold_51.52_C, whole genome shotgun sequence	0	0	0	0	0	1)COV 69.51%, IDENT 87.73%, 2614:3149, 536, Lactobacillus casei 21/1 ctg58_00034, whole genome shotgun sequence	1)COV 74.03%, IDENT 91.27%, 28099:28670, 572, Lactobacillus casei strain Lbs2 scaffold_20, whole genome shotgun sequence	0	0	0	0	0
orf_00029	0	1)COV 100.00%, IDENT 98.02%, 365371:365622, 252, Lactobacillus casei subsp. casei ATCC 393 DNA, complete genome	1)COV 100.00%, IDENT 98.02%, 2193:2444, 252, Lactobacillus zeae strain DS1_13 DS1_13_40_length_21881_cov_192.059437, whole genome shotgun sequence	0	1)COV 100.00%, IDENT 98.02%, 19317:19568, 252, Lactobacillus casei DSM 20011 = JCM 1134 DNA, contig: JCM1134.contig00043, whole genome shotgun sequence	0	1)COV 100.00%, IDENT 98.02%, 27961:28212, 252, Lactobacillus zeae strain DS13_13 DS13_13_17_length_47599_cov_145.761837, whole genome shotgun sequence	0	0	0	0	0	0	0	0	0	0	0	0	0	0	0	0	0
orf_00030	0	0	0	1)COV 100.00%, IDENT 94.00%, 809491:809640, 150, Lactobacillus casei strain LC5, complete genome	0	1)COV 100.00%, IDENT 97.33%, 4661:4810, 150, Lactobacillus casei strain Z11 NODE_20_length_38635_cov_140.687, whole genome shotgun sequence	0	1)COV 100.00%, IDENT 92.00%, 10650:10799, 150, Lactobacillus casei 12A Lca12ADRAFT_scaffold_10.11_C, whole genome shotgun sequence	0	1)COV 100.00%, IDENT 92.00%, 1590595:1590744, 150, Lactobacillus casei 12A, complete genome	0	0	0	0	0	0	0	1)COV 100.00%, IDENT 94.67%, 4572:4721, 150, Lactobacillus casei 21/1 ctg58_00034, whole genome shotgun sequence	0	0	0	0	0	0
orf_00031	0	0	0	1)COV 100.00%, IDENT 99.00%, 809637:809837, 201, Lactobacillus casei strain LC5, complete genome	0	0	0	1)COV 100.00%, IDENT 100.00%, 10453:10653, 201, Lactobacillus casei 12A Lca12ADRAFT_scaffold_10.11_C, whole genome shotgun sequence	0	1)COV 100.00%, IDENT 100.00%, 1590398:1590598, 201, Lactobacillus casei 12A, complete genome	0	0	0	0	0	0	0	0	0	0	0	0	0	0
orf_00032	0	1)COV 100%, IDENT 76.18%, 367013:367364, 352, Lactobacillus casei subsp. casei ATCC 393 DNA, complete genome 2)COV 100%, IDENT 75.21%, 720978:721327, 350, Lactobacillus casei subsp. casei ATCC 393 DNA, complete genome	1)COV 100%, IDENT 76.18%, 451:802, 352, Lactobacillus zeae strain DS1_13 DS1_13_40_length_21881_cov_192.059437, whole genome shotgun sequence 2)COV 98.04%, IDENT 75.43%, 12854:13194, 341, Lactobacillus zeae strain DS1_13 DS1_13_45_length_19888_cov_176.060118, whole genome shotgun sequence	1)COV 100%, IDENT 76.94%, 809917:810268, 352, Lactobacillus casei strain LC5, complete genome	1)COV 100%, IDENT 76.18%, 790:1141, 352, Lactobacillus casei DSM 20011 = JCM 1134 DNA, contig: JCM1134.contig00147, whole genome shotgun sequence 2)COV 100%, IDENT 75.21%, 6377:6726, 350, Lactobacillus casei DSM 20011 = JCM 1134 DNA, contig: JCM1134.contig00058, whole genome shotgun sequence	1)COV 100%, IDENT 76.67%, 16938:17289, 352, Lactobacillus casei strain Z11 NODE_15_length_47120_cov_141.427, whole genome shotgun sequence 2)COV 100%, IDENT 76.39%, 5598:5949, 352, Lactobacillus casei strain Z11 NODE_20_length_38635_cov_140.687, whole genome shotgun sequence	1)COV 100%, IDENT 75.62%, 26219:26570, 352, Lactobacillus zeae strain DS13_13 DS13_13_17_length_47599_cov_145.761837, whole genome shotgun sequence 2)COV 98.04%, IDENT 75.43%, 16007:16347, 341, Lactobacillus zeae strain DS13_13 DS13_13_39_length_22912_cov_131.465689, whole genome shotgun sequence	1)COV 94.12%, IDENT 76.49%, 8791:9117, 327, Lactobacillus casei 12A Lca12ADRAFT_scaffold_10.11_C, whole genome shotgun sequence	1)COV 100%, IDENT 76.67%, 9813:10164, 352, Lactobacillus casei A2-362 ctg045_00159, whole genome shotgun sequence	1)COV 94.12%, IDENT 76.49%, 1588736:1589062, 327, Lactobacillus casei 12A, complete genome	0	1)COV 100%, IDENT 76.67%, 7762:8113, 352, Lactobacillus casei A2-362 LcA2362DRAFT_scaffold_7.8_C, whole genome shotgun sequence	1)COV 100%, IDENT 76.54%, 4303:4652, 350, Lactobacillus casei UW4 A3OGDRAFT_scaffold_53.54_C, whole genome shotgun sequence	1)COV 97.76%, IDENT 76.79%, 10154:10494, 341, Lactobacillus casei UW4 ctg087_00029, whole genome shotgun sequence	1)COV 100%, IDENT 75.70%, 566402:566751, 350, Lactobacillus casei BL23 complete genome, strain BL23	1)COV 100%, IDENT 75.70%, 564785:565134, 350, Lactobacillus casei W56 complete genome	1)COV 100%, IDENT 75.70%, 7862:8211, 350, Lactobacillus casei DSM 20011 = JCM 1134 strain DSM 20011 Scaffold60, whole genome shotgun sequence	1)COV 100%, IDENT 75.70%, 6235:6584, 350, Lactobacillus casei 21/1 ctg60_00058, whole genome shotgun sequence	1)COV 21.29%, IDENT 97.37%, 25002:25077, 76, Lactobacillus casei strain Lbs2 scaffold_20, whole genome shotgun sequence	1)COV 97.76%, IDENT 75.93%, 1224:1564, 341, Lactobacillus casei strain GCRL 163 Contig634, whole genome shotgun sequence	1)COV 97.76%, IDENT 75.93%, 8700:9040, 341, Lactobacillus casei strain MJA 12 Contig784, whole genome shotgun sequence	1)COV 100%, IDENT 75.70%, 5568:5917, 350, Lactobacillus casei strain B900021 corpoica-T_BGMINA:B90021_c00145, whole genome shotgun sequence	1)COV 97.76%, IDENT 75.64%, 38433:38773, 341, Lactobacillus casei strain N87 gLb87_seq24, whole genome shotgun sequence	1)COV 97.76%, IDENT 75.93%, 5659:5999, 341, Lactobacillus casei strain 867_LCAS 147_23746_656446, whole genome shotgun sequence
orf_00033	0	1)COV 100.00%, IDENT 92.47%, 367364:367456, 93, Lactobacillus casei subsp. casei ATCC 393 DNA, complete genome 2)COV 100.00%, IDENT 92.47%, 721327:721419, 93, Lactobacillus casei subsp. casei ATCC 393 DNA, complete genome	1)COV 100.00%, IDENT 92.47%, 12762:12854, 93, Lactobacillus zeae strain DS1_13 DS1_13_45_length_19888_cov_176.060118, whole genome shotgun sequence 2)COV 100.00%, IDENT 92.47%, 359:451, 93, Lactobacillus zeae strain DS1_13 DS1_13_40_length_21881_cov_192.059437, whole genome shotgun sequence	1)COV 100.00%, IDENT 97.85%, 810268:810360, 93, Lactobacillus casei strain LC5, complete genome	1)COV 100.00%, IDENT 92.47%, 6726:6818, 93, Lactobacillus casei DSM 20011 = JCM 1134 DNA, contig: JCM1134.contig00058, whole genome shotgun sequence 2)COV 100.00%, IDENT 92.47%, 1141:1233, 93, Lactobacillus casei DSM 20011 = JCM 1134 DNA, contig: JCM1134.contig00147, whole genome shotgun sequence	0	1)COV 100.00%, IDENT 92.47%, 15915:16007, 93, Lactobacillus zeae strain DS13_13 DS13_13_39_length_22912_cov_131.465689, whole genome shotgun sequence 2)COV 100.00%, IDENT 92.47%, 26127:26219, 93, Lactobacillus zeae strain DS13_13 DS13_13_17_length_47599_cov_145.761837, whole genome shotgun sequence	1)COV 100.00%, IDENT 92.47%, 8699:8791, 93, Lactobacillus casei 12A Lca12ADRAFT_scaffold_10.11_C, whole genome shotgun sequence	1)COV 100.00%, IDENT 94.62%, 8247:8339, 93, Lactobacillus casei A2-362 ctg137_00131, whole genome shotgun sequence 2)COV 100.00%, IDENT 93.55%, 16941:17033, 93, Lactobacillus casei A2-362 ctg024_00064, whole genome shotgun sequence 3)COV 100.00%, IDENT 92.47%, 9721:9813, 93, Lactobacillus casei A2-362 ctg045_00159, whole genome shotgun sequence	1)COV 100.00%, IDENT 92.47%, 1588644:1588736, 93, Lactobacillus casei 12A, complete genome	0	1)COV 100.00%, IDENT 94.62%, 8037:8129, 93, Lactobacillus casei A2-362 LcA2362DRAFT_scaffold_51.52_C, whole genome shotgun sequence 2)COV 100.00%, IDENT 93.55%, 1831:1923, 93, Lactobacillus casei A2-362 LcA2362DRAFT_scaffold_21.22_C, whole genome shotgun sequence 3)COV 100.00%, IDENT 92.47%, 7670:7762, 93, Lactobacillus casei A2-362 LcA2362DRAFT_scaffold_7.8_C, whole genome shotgun sequence	1)COV 100.00%, IDENT 93.55%, 4652:4744, 93, Lactobacillus casei UW4 A3OGDRAFT_scaffold_53.54_C, whole genome shotgun sequence	1)COV 100.00%, IDENT 93.55%, 10062:10154, 93, Lactobacillus casei UW4 ctg087_00029, whole genome shotgun sequence	1)COV 97.85%, IDENT 92.31%, 566751:566841, 91, Lactobacillus casei BL23 complete genome, strain BL23	1)COV 97.85%, IDENT 92.31%, 565134:565224, 91, Lactobacillus casei W56 complete genome	1)COV 97.85%, IDENT 92.31%, 8211:8301, 91, Lactobacillus casei DSM 20011 = JCM 1134 strain DSM 20011 Scaffold60, whole genome shotgun sequence	1)COV 97.85%, IDENT 92.31%, 6584:6674, 91, Lactobacillus casei 21/1 ctg60_00058, whole genome shotgun sequence	0	1)COV 97.85%, IDENT 92.31%, 1134:1224, 91, Lactobacillus casei strain GCRL 163 Contig634, whole genome shotgun sequence	1)COV 97.85%, IDENT 92.31%, 8610:8700, 91, Lactobacillus casei strain MJA 12 Contig784, whole genome shotgun sequence	1)COV 97.85%, IDENT 92.31%, 5917:6007, 91, Lactobacillus casei strain B900021 corpoica-T_BGMINA:B90021_c00145, whole genome shotgun sequence	1)COV 97.85%, IDENT 92.31%, 38343:38433, 91, Lactobacillus casei strain N87 gLb87_seq24, whole genome shotgun sequence	1)COV 97.85%, IDENT 92.31%, 5569:5659, 91, Lactobacillus casei strain 867_LCAS 147_23746_656446, whole genome shotgun sequence
orf_00034	1)COV 100.00%, IDENT 94.12%, 6030:6182, 153, Lactobacillus casei isolate CECT 9104 genome assembly, plasmid: 2 2)COV 100.00%, IDENT 94.12%, 3011679:3011831, 153, Lactobacillus casei isolate CECT 9104 genome assembly, chromosome: 1	1)COV 100.00%, IDENT 95.42%, 367449:367601, 153, Lactobacillus casei subsp. casei ATCC 393 DNA, complete genome 2)COV 100.00%, IDENT 95.42%, 721412:721564, 153, Lactobacillus casei subsp. casei ATCC 393 DNA, complete genome 3)COV 100.00%, IDENT 92.16%, 661826:661978, 153, Lactobacillus casei subsp. casei ATCC 393 DNA, complete genome	1)COV 100.00%, IDENT 95.42%, 12617:12769, 153, Lactobacillus zeae strain DS1_13 DS1_13_45_length_19888_cov_176.060118, whole genome shotgun sequence 2)COV 100.00%, IDENT 95.42%, 214:366, 153, Lactobacillus zeae strain DS1_13 DS1_13_40_length_21881_cov_192.059437, whole genome shotgun sequence 3)COV 100.00%, IDENT 92.16%, 7435:7587, 153, Lactobacillus zeae strain DS1_13 DS1_13_83_length_7800_cov_1…	1)COV 100.00%, IDENT 98.04%, 810353:810505, 153, Lactobacillus casei strain LC5, complete genome	1)COV 100.00%, IDENT 95.42%, 6811:6963, 153, Lactobacillus casei DSM 20011 = JCM 1134 DNA, contig: JCM1134.contig00058, whole genome shotgun sequence 2)COV 100.00%, IDENT 95.42%, 1226:1378, 153, Lactobacillus casei DSM 20011 = JCM 1134 DNA, contig: JCM1134.contig00147, whole genome shotgun sequence 3)COV 100.00%, IDENT 92.16%, 87:239, 153, Lactobacillus casei DSM 20011 = JCM 1134 DNA, contig: JCM…	1)COV 100.00%, IDENT 96.08%, 17374:17526, 153, Lactobacillus casei strain Z11 NODE_15_length_47120_cov_141.427, whole genome shotgun sequence 2)COV 100.00%, IDENT 94.12%, 6034:6186, 153, Lactobacillus casei strain Z11 NODE_20_length_38635_cov_140.687, whole genome shotgun sequence	1)COV 100.00%, IDENT 95.42%, 15770:15922, 153, Lactobacillus zeae strain DS13_13 DS13_13_39_length_22912_cov_131.465689, whole genome shotgun sequence 2)COV 100.00%, IDENT 95.42%, 25982:26134, 153, Lactobacillus zeae strain DS13_13 DS13_13_17_length_47599_cov_145.761837, whole genome shotgun sequence	0	0	0	1)COV 100.00%, IDENT 94.12%, 292474:292626, 153, Lactobacillus casei isolate AMBR2 genome assembly, contig: NODE_1_length_476935_cov_19.0439, whole genome shotgun sequence	0	0	0	0	0	0	0	1)COV 100.00%, IDENT 90.85%, 24765:24917, 153, Lactobacillus casei strain Lbs2 scaffold_20, whole genome shotgun sequence	0	0	0	0	0
orf_00035	0	1)COV 100.00%, IDENT 90.69%, 367606:367809, 204, Lactobacillus casei subsp. casei ATCC 393 DNA, complete genome 2)COV 100.00%, IDENT 90.20%, 661983:662186, 204, Lactobacillus casei subsp. casei ATCC 393 DNA, complete genome 3)COV 100.00%, IDENT 86.27%, 721569:721772, 204, Lactobacillus casei subsp. casei ATCC 393 DNA, complete genome	1)COV 100.00%, IDENT 90.69%, 6:209, 204, Lactobacillus zeae strain DS1_13 DS1_13_40_length_21881_cov_192.059437, whole genome shotgun sequence 2)COV 100.00%, IDENT 90.20%, 7592:7795, 204, Lactobacillus zeae strain DS1_13 DS1_13_83_length_7800_cov_181.765020, whole genome shotgun sequence 3)COV 100.00%, IDENT 86.27%, 12409:12612, 204, Lactobacillus zeae strain DS1_13 DS1_13_45_length_19888_cov_176…	0	1)COV 100.00%, IDENT 86.27%, 6968:7171, 204, Lactobacillus casei DSM 20011 = JCM 1134 DNA, contig: JCM1134.contig00058, whole genome shotgun sequence 2)COV 58.82%, IDENT 92.50%, 3:122, 120, Lactobacillus casei DSM 20011 = JCM 1134 DNA, contig: JCM1134.contig00172, whole genome shotgun sequence	1)COV 100.00%, IDENT 88.73%, 17531:17734, 204, Lactobacillus casei strain Z11 NODE_15_length_47120_cov_141.427, whole genome shotgun sequence 2)COV 100.00%, IDENT 85.78%, 6191:6394, 204, Lactobacillus casei strain Z11 NODE_20_length_38635_cov_140.687, whole genome shotgun sequence	1)COV 100.00%, IDENT 90.69%, 25774:25977, 204, Lactobacillus zeae strain DS13_13 DS13_13_17_length_47599_cov_145.761837, whole genome shotgun sequence 2)COV 100.00%, IDENT 86.27%, 15562:15765, 204, Lactobacillus zeae strain DS13_13 DS13_13_39_length_22912_cov_131.465689, whole genome shotgun sequence	0	0	0	0	0	0	0	0	0	0	0	0	0	0	0	0	0
orf_00036	1)COV 100.00%, IDENT 99.18%, 5318:5803, 486, Lactobacillus casei isolate CECT 9104 genome assembly, plasmid: 2 2)COV 100.00%, IDENT 99.18%, 3012058:3012543, 486, Lactobacillus casei isolate CECT 9104 genome assembly, chromosome: 1	1)COV 100.00%, IDENT 94.86%, 367828:368313, 486, Lactobacillus casei subsp. casei ATCC 393 DNA, complete genome 2)COV 100.00%, IDENT 94.86%, 721791:722276, 486, Lactobacillus casei subsp. casei ATCC 393 DNA, complete genome 3)COV 100.00%, IDENT 94.65%, 662205:662690, 486, Lactobacillus casei subsp. casei ATCC 393 DNA, complete genome	1)COV 100.00%, IDENT 94.86%, 11905:12390, 486, Lactobacillus zeae strain DS1_13 DS1_13_45_length_19888_cov_176.060118, whole genome shotgun sequence 2)COV 100.00%, IDENT 94.65%, 4:489, 486, Lactobacillus zeae strain DS1_13 DS1_13_346_length_629_cov_371.183267, whole genome shotgun sequence	1)COV 100.00%, IDENT 97.74%, 810732:811217, 486, Lactobacillus casei strain LC5, complete genome	1)COV 100.00%, IDENT 94.86%, 7190:7675, 486, Lactobacillus casei DSM 20011 = JCM 1134 DNA, contig: JCM1134.contig00058, whole genome shotgun sequence 2)COV 100.00%, IDENT 94.65%, 141:626, 486, Lactobacillus casei DSM 20011 = JCM 1134 DNA, contig: JCM1134.contig00172, whole genome shotgun sequence	0	1)COV 100.00%, IDENT 94.86%, 15058:15543, 486, Lactobacillus zeae strain DS13_13 DS13_13_39_length_22912_cov_131.465689, whole genome shotgun sequence 2)COV 100.00%, IDENT 94.86%, 25270:25755, 486, Lactobacillus zeae strain DS13_13 DS13_13_17_length_47599_cov_145.761837, whole genome shotgun sequence	0	0	0	1)COV 100.00%, IDENT 99.18%, 291762:292247, 486, Lactobacillus casei isolate AMBR2 genome assembly, contig: NODE_1_length_476935_cov_19.0439, whole genome shotgun sequence	0	0	0	0	0	0	0	0	0	0	0	0	0
orf_00037	1)COV 100.00%, IDENT 93.79%, 4610:5317, 708, Lactobacillus casei isolate CECT 9104 genome assembly, plasmid: 2 2)COV 100.00%, IDENT 93.79%, 3012544:3013251, 708, Lactobacillus casei isolate CECT 9104 genome assembly, chromosome: 1	1)COV 100.00%, IDENT 95.34%, 368314:369021, 708, Lactobacillus casei subsp. casei ATCC 393 DNA, complete genome 2)COV 78.95%, IDENT 91.41%, 722277:722833, 557, Lactobacillus casei subsp. casei ATCC 393 DNA, complete genome 3)COV 41.53%, IDENT 90.82%, 663665:663958, 294, Lactobacillus casei subsp. casei ATCC 393 DNA, complete genome	1)COV 100.00%, IDENT 95.34%, 17939:18646, 708, Lactobacillus zeae strain DS1_13 DS1_13_47_length_18770_cov_217.065118, whole genome shotgun sequence 2)COV 78.95%, IDENT 91.41%, 11348:11904, 557, Lactobacillus zeae strain DS1_13 DS1_13_45_length_19888_cov_176.060118, whole genome shotgun sequence 3)COV 41.53%, IDENT 90.82%, 1099:1392, 294, Lactobacillus zeae strain DS1_13 DS1_13_72_length_9962_cov…	1)COV 100.00%, IDENT 93.50%, 811218:811925, 708, Lactobacillus casei strain LC5, complete genome	1)COV 99.58%, IDENT 95.32%, 1:705, 705, Lactobacillus casei DSM 20011 = JCM 1134 DNA, contig: JCM1134.contig00134, whole genome shotgun sequence 2)COV 78.95%, IDENT 91.41%, 7676:8232, 557, Lactobacillus casei DSM 20011 = JCM 1134 DNA, contig: JCM1134.contig00058, whole genome shotgun sequence 3)COV 41.53%, IDENT 90.82%, 1134:1427, 294, Lactobacillus casei DSM 20011 = JCM 1134 DNA, contig: JCM1134…	1)COV 78.67%, IDENT 95.87%, 18253:18809, 557, Lactobacillus casei strain Z11 NODE_15_length_47120_cov_141.427, whole genome shotgun sequence	1)COV 100.00%, IDENT 95.34%, 24562:25269, 708, Lactobacillus zeae strain DS13_13 DS13_13_17_length_47599_cov_145.761837, whole genome shotgun sequence 2)COV 78.95%, IDENT 91.41%, 14501:15057, 557, Lactobacillus zeae strain DS13_13 DS13_13_39_length_22912_cov_131.465689, whole genome shotgun sequence	0	0	0	1)COV 100.00%, IDENT 93.64%, 291054:291761, 708, Lactobacillus casei isolate AMBR2 genome assembly, contig: NODE_1_length_476935_cov_19.0439, whole genome shotgun sequence	0	0	0	0	0	0	0	0	0	0	0	0	0
orf_00038	1)COV 100.00%, IDENT 97.85%, 4049:4606, 558, Lactobacillus casei isolate CECT 9104 genome assembly, plasmid: 2 2)COV 100.00%, IDENT 97.85%, 3013255:3013812, 558, Lactobacillus casei isolate CECT 9104 genome assembly, chromosome: 1	1)COV 100%, IDENT 93.56%, 369025:369582, 558, Lactobacillus casei subsp. casei ATCC 393 DNA, complete genome 2)COV 100%, IDENT 87.50%, 663962:664519, 558, Lactobacillus casei subsp. casei ATCC 393 DNA, complete genome	1)COV 100%, IDENT 93.56%, 17378:17935, 558, Lactobacillus zeae strain DS1_13 DS1_13_47_length_18770_cov_217.065118, whole genome shotgun sequence 2)COV 100%, IDENT 87.50%, 1396:1953, 558, Lactobacillus zeae strain DS1_13 DS1_13_72_length_9962_cov_202.804474, whole genome shotgun sequence	1)COV 100%, IDENT 95.89%, 811929:812486, 558, Lactobacillus casei strain LC5, complete genome	1)COV 100%, IDENT 93.56%, 709:1266, 558, Lactobacillus casei DSM 20011 = JCM 1134 DNA, contig: JCM1134.contig00134, whole genome shotgun sequence 2)COV 99.28%, IDENT 87.73%, 573:1124, 552, Lactobacillus casei DSM 20011 = JCM 1134 DNA, contig: JCM1134.contig00127, whole genome shotgun sequence	0	1)COV 100%, IDENT 93.56%, 24001:24558, 558, Lactobacillus zeae strain DS13_13 DS13_13_17_length_47599_cov_145.761837, whole genome shotgun sequence	0	0	0	1)COV 100.00%, IDENT 97.85%, 290493:291050, 558, Lactobacillus casei isolate AMBR2 genome assembly, contig: NODE_1_length_476935_cov_19.0439, whole genome shotgun sequence	0	0	0	0	0	0	0	0	0	0	0	0	0
orf_00039	1)COV 54.76%, IDENT 92.22%, 3237:3671, 435, Lactobacillus casei isolate CECT 9104 genome assembly, plasmid: 2 2)COV 54.76%, IDENT 92.22%, 3014190:3014624, 435, Lactobacillus casei isolate CECT 9104 genome assembly, chromosome: 1	1)COV 50.13%, IDENT 95.00%, 664932:665331, 400, Lactobacillus casei subsp. casei ATCC 393 DNA, complete genome 2)COV 50.00%, IDENT 93.73%, 369996:370394, 399, Lactobacillus casei subsp. casei ATCC 393 DNA, complete genome	1)COV 50.13%, IDENT 95.00%, 2366:2765, 400, Lactobacillus zeae strain DS1_13 DS1_13_72_length_9962_cov_202.804474, whole genome shotgun sequence 2)COV 50.00%, IDENT 93.73%, 16566:16964, 399, Lactobacillus zeae strain DS1_13 DS1_13_47_length_18770_cov_217.065118, whole genome shotgun sequence	1)COV 50.75%, IDENT 92.59%, 812907:813310, 404, Lactobacillus casei strain LC5, complete genome 2)COV 3.88%, IDENT 100.00%, 1142849:1142879, 31, Lactobacillus casei strain LC5, complete genome	1)COV 19.92%, IDENT 86.79%, 1680:1838, 159, Lactobacillus casei DSM 20011 = JCM 1134 DNA, contig: JCM1134.contig00134, whole genome shotgun sequence 2)COV 18.05%, IDENT 93.06%, 2:145, 144, Lactobacillus casei DSM 20011 = JCM 1134 DNA, contig: JCM1134.contig00127, whole genome shotgun sequence	0	1)COV 50.00%, IDENT 93.73%, 23189:23587, 399, Lactobacillus zeae strain DS13_13 DS13_13_17_length_47599_cov_145.761837, whole genome shotgun sequence	1)COV 3.88%, IDENT 100.00%, 2026:2056, 31, Lactobacillus casei 12A Lca12ADRAFT_scaffold_296.297_C, whole genome shotgun sequence	0	0	1)COV 54.76%, IDENT 92.22%, 289681:290115, 435, Lactobacillus casei isolate AMBR2 genome assembly, contig: NODE_1_length_476935_cov_19.0439, whole genome shotgun sequence	0	1)COV 3.88%, IDENT 100.00%, 26246:26276, 31, Lactobacillus casei UW4 A3OGDRAFT_scaffold_2.3_C, whole genome shotgun sequence	1)COV 3.88%, IDENT 100.00%, 31073:31103, 31, Lactobacillus casei UW4 ctg056_00128, whole genome shotgun sequence	0	0	1)COV 3.88%, IDENT 100.00%, 5831:5861, 31, Lactobacillus casei DSM 20011 = JCM 1134 strain DSM 20011 Scaffold24, whole genome shotgun sequence	0	1)COV 42.11%, IDENT 84.23%, 20472:20807, 336, Lactobacillus casei strain Lbs2 scaffold_20, whole genome shotgun sequence	0	0	0	0	0
orf_00040	1)COV 100%, IDENT 89.55%, 3014611:3015393, 783, Lactobacillus casei isolate CECT 9104 genome assembly, chromosome: 1 2)COV 100%, IDENT 89.43%, 2469:3250, 782, Lactobacillus casei isolate CECT 9104 genome assembly, plasmid: 2	1)COV 100%, IDENT 89.29%, 665318:666100, 783, Lactobacillus casei subsp. casei ATCC 393 DNA, complete genome 2)COV 99.36%, IDENT 90.23%, 370381:371157, 777, Lactobacillus casei subsp. casei ATCC 393 DNA, complete genome	1)COV 100%, IDENT 90.05%, 15797:16579, 783, Lactobacillus zeae strain DS1_13 DS1_13_47_length_18770_cov_217.065118, whole genome shotgun sequence 2)COV 100%, IDENT 89.29%, 2752:3534, 783, Lactobacillus zeae strain DS1_13 DS1_13_72_length_9962_cov_202.804474, whole genome shotgun sequence	1)COV 100%, IDENT 88.79%, 813297:814079, 783, Lactobacillus casei strain LC5, complete genome 2)COV 99.23%, IDENT 86.49%, 1142866:1143639, 774, Lactobacillus casei strain LC5, complete genome	1)COV 92.46%, IDENT 89.23%, 1:723, 723, Lactobacillus casei DSM 20011 = JCM 1134 DNA, contig: JCM1134.contig00105, whole genome shotgun sequence 2)COV 91.70%, IDENT 90.25%, 1:717, 717, Lactobacillus casei DSM 20011 = JCM 1134 DNA, contig: JCM1134.contig00098, whole genome shotgun sequence	0	1)COV 100%, IDENT 90.05%, 22420:23202, 783, Lactobacillus zeae strain DS13_13 DS13_13_17_length_47599_cov_145.761837, whole genome shotgun sequence	0	0	0	1)COV 100%, IDENT 89.55%, 288912:289694, 783, Lactobacillus casei isolate AMBR2 genome assembly, contig: NODE_1_length_476935_cov_19.0439, whole genome shotgun sequence	0	1)COV 100%, IDENT 90.05%, 25477:26259, 783, Lactobacillus casei UW4 A3OGDRAFT_scaffold_2.3_C, whole genome shotgun sequence	1)COV 100%, IDENT 90.05%, 30304:31086, 783, Lactobacillus casei UW4 ctg056_00128, whole genome shotgun sequence	0	0	1)COV 100%, IDENT 88.28%, 5062:5844, 783, Lactobacillus casei DSM 20011 = JCM 1134 strain DSM 20011 Scaffold24, whole genome shotgun sequence	0	0	0	0	0	0	0
orf_00041	1)COV 13.04%, IDENT 95.56%, 2428:2472, 45, Lactobacillus casei isolate CECT 9104 genome assembly, plasmid: 2 2)COV 13.04%, IDENT 95.56%, 3015390:3015434, 45, Lactobacillus casei isolate CECT 9104 genome assembly, chromosome: 1	1)COV 14.20%, IDENT 93.88%, 371160:371207, 48, Lactobacillus casei subsp. casei ATCC 393 DNA, complete genome 2)COV 13.04%, IDENT 97.78%, 666097:666141, 45, Lactobacillus casei subsp. casei ATCC 393 DNA, complete genome	1)COV 14.20%, IDENT 93.88%, 15753:15800, 48, Lactobacillus zeae strain DS1_13 DS1_13_47_length_18770_cov_217.065118, whole genome shotgun sequence 2)COV 13.04%, IDENT 97.78%, 3531:3575, 45, Lactobacillus zeae strain DS1_13 DS1_13_72_length_9962_cov_202.804474, whole genome shotgun sequence	1)COV 14.49%, IDENT 92.00%, 1143645:1143694, 50, Lactobacillus casei strain LC5, complete genome 2)COV 13.04%, IDENT 95.56%, 814076:814120, 45, Lactobacillus casei strain LC5, complete genome	1)COV 14.20%, IDENT 93.88%, 720:767, 48, Lactobacillus casei DSM 20011 = JCM 1134 DNA, contig: JCM1134.contig00098, whole genome shotgun sequence 2)COV 13.04%, IDENT 97.78%, 720:764, 45, Lactobacillus casei DSM 20011 = JCM 1134 DNA, contig: JCM1134.contig00105, whole genome shotgun sequence	0	1)COV 14.20%, IDENT 93.88%, 22376:22423, 48, Lactobacillus zeae strain DS13_13 DS13_13_17_length_47599_cov_145.761837, whole genome shotgun sequence	0	0	0	1)COV 13.04%, IDENT 95.56%, 288871:288915, 45, Lactobacillus casei isolate AMBR2 genome assembly, contig: NODE_1_length_476935_cov_19.0439, whole genome shotgun sequence	0	0	0	0	0	0	0	0	0	0	0	0	0
orf_00042	1)COV 100.00%, IDENT 92.94%, 3016490:3016744, 255, Lactobacillus casei isolate CECT 9104 genome assembly, chromosome: 1 2)COV 100.00%, IDENT 91.76%, 1124:1375, 252, Lactobacillus casei isolate CECT 9104 genome assembly, plasmid: 2	1)COV 23.92%, IDENT 98.36%, 372023:372083, 61, Lactobacillus casei subsp. casei ATCC 393 DNA, complete genome	1)COV 23.92%, IDENT 98.36%, 14877:14937, 61, Lactobacillus zeae strain DS1_13 DS1_13_47_length_18770_cov_217.065118, whole genome shotgun sequence	1)COV 100.00%, IDENT 91.76%, 1144470:1144724, 255, Lactobacillus casei strain LC5, complete genome	1)COV 23.92%, IDENT 98.36%, 1583:1643, 61, Lactobacillus casei DSM 20011 = JCM 1134 DNA, contig: JCM1134.contig00098, whole genome shotgun sequence	0	1)COV 23.92%, IDENT 98.36%, 21500:21560, 61, Lactobacillus zeae strain DS13_13 DS13_13_17_length_47599_cov_145.761837, whole genome shotgun sequence	1)COV 100.00%, IDENT 98.43%, 21975:22229, 255, Lactobacillus casei 12A Lca12ADRAFT_scaffold_0.1_C, whole genome shotgun sequence	0	1)COV 100.00%, IDENT 98.43%, 1075964:1076218, 255, Lactobacillus casei 12A, complete genome	1)COV 100.00%, IDENT 92.94%, 287561:287815, 255, Lactobacillus casei isolate AMBR2 genome assembly, contig: NODE_1_length_476935_cov_19.0439, whole genome shotgun sequence	0	0	0	1)COV 100.00%, IDENT 91.76%, 1262416:1262670, 255, Lactobacillus casei BL23 complete genome, strain BL23	1)COV 100.00%, IDENT 91.76%, 1260736:1260990, 255, Lactobacillus casei W56 complete genome	1)COV 100.00%, IDENT 91.37%, 4481:4735, 255, Lactobacillus casei DSM 20011 = JCM 1134 strain DSM 20011 Scaffold24, whole genome shotgun sequence	0	0	0	0	0	0	0
orf_00043	0	0	0	1)COV 99.45%, IDENT 96.43%, 1144721:1145084, 364, Lactobacillus casei strain LC5, complete genome	0	0	0	1)COV 99.45%, IDENT 98.63%, 22226:22589, 364, Lactobacillus casei 12A Lca12ADRAFT_scaffold_0.1_C, whole genome shotgun sequence	0	1)COV 99.45%, IDENT 98.63%, 1076215:1076578, 364, Lactobacillus casei 12A, complete genome	0	0	0	0	1)COV 99.73%, IDENT 95.62%, 1262668:1263032, 365, Lactobacillus casei BL23 complete genome, strain BL23	1)COV 99.73%, IDENT 95.62%, 1260988:1261352, 365, Lactobacillus casei W56 complete genome	1)COV 100.00%, IDENT 95.36%, 4119:4484, 366, Lactobacillus casei DSM 20011 = JCM 1134 strain DSM 20011 Scaffold24, whole genome shotgun sequence	0	0	0	0	0	0	0
orf_00044	0	1)COV 48.97%, IDENT 91.57%, 667841:668006, 166, Lactobacillus casei subsp. casei ATCC 393 DNA, complete genome 2)COV 48.97%, IDENT 89.16%, 372793:372958, 166, Lactobacillus casei subsp. casei ATCC 393 DNA, complete genome	1)COV 48.97%, IDENT 91.57%, 5275:5440, 166, Lactobacillus zeae strain DS1_13 DS1_13_72_length_9962_cov_202.804474, whole genome shotgun sequence 2)COV 48.97%, IDENT 89.16%, 14002:14167, 166, Lactobacillus zeae strain DS1_13 DS1_13_47_length_18770_cov_217.065118, whole genome shotgun sequence	1)COV 48.97%, IDENT 92.77%, 816033:816198, 166, Lactobacillus casei strain LC5, complete genome	1)COV 48.97%, IDENT 91.57%, 2464:2629, 166, Lactobacillus casei DSM 20011 = JCM 1134 DNA, contig: JCM1134.contig00105, whole genome shotgun sequence 2)COV 48.97%, IDENT 89.16%, 2352:2517, 166, Lactobacillus casei DSM 20011 = JCM 1134 DNA, contig: JCM1134.contig00098, whole genome shotgun sequence	1)COV 49.85%, IDENT 92.31%, 12657:12825, 169, Lactobacillus casei strain Z11 NODE_20_length_38635_cov_140.687, whole genome shotgun sequence	1)COV 48.97%, IDENT 89.16%, 20625:20790, 166, Lactobacillus zeae strain DS13_13 DS13_13_17_length_47599_cov_145.761837, whole genome shotgun sequence	0	1)COV 48.97%, IDENT 93.37%, 5098:5263, 166, Lactobacillus casei A2-362 ctg045_00159, whole genome shotgun sequence	0	0	1)COV 48.97%, IDENT 93.37%, 3047:3212, 166, Lactobacillus casei A2-362 LcA2362DRAFT_scaffold_7.8_C, whole genome shotgun sequence	1)COV 48.97%, IDENT 92.77%, 23557:23722, 166, Lactobacillus casei UW4 A3OGDRAFT_scaffold_2.3_C, whole genome shotgun sequence 2)COV 45.72%, IDENT 92.90%, 9196:9350, 155, Lactobacillus casei UW4 A3OGDRAFT_scaffold_53.54_C, whole genome shotgun sequence	1)COV 48.97%, IDENT 92.77%, 28384:28549, 166, Lactobacillus casei UW4 ctg056_00128, whole genome shotgun sequence 2)COV 45.72%, IDENT 92.90%, 5457:5611, 155, Lactobacillus casei UW4 ctg087_00029, whole genome shotgun sequence	1)COV 54.87%, IDENT 99.46%, 1260866:1261051, 186, Lactobacillus casei BL23 complete genome, strain BL23	1)COV 54.87%, IDENT 99.46%, 1259186:1259371, 186, Lactobacillus casei W56 complete genome	0	1)COV 48.97%, IDENT 92.77%, 1370:1535, 166, Lactobacillus casei 21/1 ctg70_00108, whole genome shotgun sequence	0	1)COV 44.84%, IDENT 94.08%, 3562:3713, 152, Lactobacillus casei strain GCRL 163 Contig620, whole genome shotgun sequence	0	0	0	0
orf_00045	1)COV 100.00%, IDENT 93.45%, 3018460:3019161, 702, Lactobacillus casei isolate CECT 9104 genome assembly, chromosome: 1	0	0	0	0	1)COV 100.00%, IDENT 94.87%, 12837:13538, 702, Lactobacillus casei strain Z11 NODE_20_length_38635_cov_140.687, whole genome shotgun sequence	0	0	1)COV 100.00%, IDENT 93.30%, 4385:5086, 702, Lactobacillus casei A2-362 ctg045_00159, whole genome shotgun sequence 2)COV 97.58%, IDENT 94.45%, 2115:2799, 685, Lactobacillus casei A2-362 ctg123_00076, whole genome shotgun sequence	0	1)COV 100.00%, IDENT 93.45%, 285144:285845, 702, Lactobacillus casei isolate AMBR2 genome assembly, contig: NODE_1_length_476935_cov_19.0439, whole genome shotgun sequence	1)COV 100.00%, IDENT 93.30%, 2334:3035, 702, Lactobacillus casei A2-362 LcA2362DRAFT_scaffold_7.8_C, whole genome shotgun sequence 2)COV 97.58%, IDENT 94.45%, 194:878, 685, Lactobacillus casei A2-362 LcA2362DRAFT_scaffold_118.119_C, whole genome shotgun sequence	0	0	0	0	0	1)COV 98.43%, IDENT 93.92%, 1547:2237, 691, Lactobacillus casei 21/1 ctg70_00108, whole genome shotgun sequence	1)COV 94.59%, IDENT 93.67%, 17992:18655, 664, Lactobacillus casei strain Lbs2 scaffold_20, whole genome shotgun sequence	0	0	0	0	0
orf_00046	1)COV 55.74%, IDENT 97.06%, 3019158:3019259, 102, Lactobacillus casei isolate CECT 9104 genome assembly, chromosome: 1	1)COV 55.74%, IDENT 93.14%, 373848:373949, 102, Lactobacillus casei subsp. casei ATCC 393 DNA, complete genome	1)COV 55.74%, IDENT 93.14%, 13011:13112, 102, Lactobacillus zeae strain DS1_13 DS1_13_47_length_18770_cov_217.065118, whole genome shotgun sequence	1)COV 56.28%, IDENT 88.35%, 1145194:1145295, 102, Lactobacillus casei strain LC5, complete genome 2)COV 55.19%, IDENT 97.03%, 816238:816338, 101, Lactobacillus casei strain LC5, complete genome	1)COV 55.74%, IDENT 93.14%, 3407:3508, 102, Lactobacillus casei DSM 20011 = JCM 1134 DNA, contig: JCM1134.contig00098, whole genome shotgun sequence	1)COV 100.00%, IDENT 95.63%, 13783:13965, 183, Lactobacillus casei strain Z11 NODE_20_length_38635_cov_140.687, whole genome shotgun sequence	1)COV 55.74%, IDENT 93.14%, 19634:19735, 102, Lactobacillus zeae strain DS13_13 DS13_13_17_length_47599_cov_145.761837, whole genome shotgun sequence	1)COV 55.74%, IDENT 95.10%, 22604:22705, 102, Lactobacillus casei 12A Lca12ADRAFT_scaffold_0.1_C, whole genome shotgun sequence	1)COV 55.74%, IDENT 94.12%, 4287:4388, 102, Lactobacillus casei A2-362 ctg045_00159, whole genome shotgun sequence	1)COV 55.74%, IDENT 95.10%, 1076593:1076694, 102, Lactobacillus casei 12A, complete genome	1)COV 55.74%, IDENT 97.06%, 285046:285147, 102, Lactobacillus casei isolate AMBR2 genome assembly, contig: NODE_1_length_476935_cov_19.0439, whole genome shotgun sequence	1)COV 55.74%, IDENT 94.12%, 2236:2337, 102, Lactobacillus casei A2-362 LcA2362DRAFT_scaffold_7.8_C, whole genome shotgun sequence	1)COV 55.74%, IDENT 95.10%, 9376:9477, 102, Lactobacillus casei UW4 A3OGDRAFT_scaffold_53.54_C, whole genome shotgun sequence 2)COV 55.74%, IDENT 95.10%, 23444:23545, 102, Lactobacillus casei UW4 A3OGDRAFT_scaffold_2.3_C, whole genome shotgun sequence	1)COV 55.74%, IDENT 95.10%, 5330:5431, 102, Lactobacillus casei UW4 ctg087_00029, whole genome shotgun sequence 2)COV 55.74%, IDENT 95.10%, 28271:28372, 102, Lactobacillus casei UW4 ctg056_00128, whole genome shotgun sequence	0	0	1)COV 60.66%, IDENT 84.68%, 3997:4106, 110, Lactobacillus casei DSM 20011 = JCM 1134 strain DSM 20011 Scaffold24, whole genome shotgun sequence	0	1)COV 100.00%, IDENT 93.44%, 159:341, 183, Lactobacillus casei strain Lbs2 scaffold_16, whole genome shotgun sequence	1)COV 55.19%, IDENT 96.04%, 3436:3536, 101, Lactobacillus casei strain GCRL 163 Contig620, whole genome shotgun sequence	0	0	0	0
orf_00047	1)COV 44.57%, IDENT 94.21%, 3019421:3019662, 242, Lactobacillus casei isolate CECT 9104 genome assembly, chromosome: 1 2)COV 7.55%, IDENT 100.00%, 3019280:3019320, 41, Lactobacillus casei isolate CECT 9104 genome assembly, chromosome: 1	1)COV 11.05%, IDENT 96.67%, 668885:668944, 60, Lactobacillus casei subsp. casei ATCC 393 DNA, complete genome 2)COV 8.10%, IDENT 100.00%, 728307:728350, 44, Lactobacillus casei subsp. casei ATCC 393 DNA, complete genome 3)COV 7.55%, IDENT 97.56%, 668604:668644, 41, Lactobacillus casei subsp. casei ATCC 393 DNA, complete genome	1)COV 11.05%, IDENT 96.67%, 6319:6378, 60, Lactobacillus zeae strain DS1_13 DS1_13_72_length_9962_cov_202.804474, whole genome shotgun sequence 2)COV 8.10%, IDENT 100.00%, 5831:5874, 44, Lactobacillus zeae strain DS1_13 DS1_13_45_length_19888_cov_176.060118, whole genome shotgun sequence 3)COV 7.55%, IDENT 97.56%, 6038:6078, 41, Lactobacillus zeae strain DS1_13 DS1_13_72_length_9962_cov_202.80447…	0	1)COV 11.05%, IDENT 96.67%, 3508:3567, 60, Lactobacillus casei DSM 20011 = JCM 1134 DNA, contig: JCM1134.contig00105, whole genome shotgun sequence 2)COV 8.10%, IDENT 100.00%, 13705:13748, 44, Lactobacillus casei DSM 20011 = JCM 1134 DNA, contig: JCM1134.contig00058, whole genome shotgun sequence 3)COV 7.55%, IDENT 97.56%, 3227:3267, 41, Lactobacillus casei DSM 20011 = JCM 1134 DNA, contig: JCM11…	1)COV 8.84%, IDENT 95.83%, 14273:14320, 48, Lactobacillus casei strain Z11 NODE_20_length_38635_cov_140.687, whole genome shotgun sequence 2)COV 6.26%, IDENT 100.00%, 13962:13995, 34, Lactobacillus casei strain Z11 NODE_20_length_38635_cov_140.687, whole genome shotgun sequence	1)COV 8.10%, IDENT 100.00%, 8984:9027, 44, Lactobacillus zeae strain DS13_13 DS13_13_39_length_22912_cov_131.465689, whole genome shotgun sequence	1)COV 8.29%, IDENT 97.78%, 22726:22770, 45, Lactobacillus casei 12A Lca12ADRAFT_scaffold_0.1_C, whole genome shotgun sequence	1)COV 40.52%, IDENT 95.45%, 3449:3668, 220, Lactobacillus casei A2-362 ctg045_00159, whole genome shotgun sequence 2)COV 8.29%, IDENT 97.78%, 3941:3985, 45, Lactobacillus casei A2-362 ctg045_00159, whole genome shotgun sequence	1)COV 8.29%, IDENT 97.78%, 1076715:1076759, 45, Lactobacillus casei 12A, complete genome	1)COV 44.57%, IDENT 94.21%, 284643:284884, 242, Lactobacillus casei isolate AMBR2 genome assembly, contig: NODE_1_length_476935_cov_19.0439, whole genome shotgun sequence 2)COV 8.10%, IDENT 97.73%, 284982:285025, 44, Lactobacillus casei isolate AMBR2 genome assembly, contig: NODE_1_length_476935_cov_19.0439, whole genome shotgun sequence	1)COV 40.52%, IDENT 95.45%, 1398:1617, 220, Lactobacillus casei A2-362 LcA2362DRAFT_scaffold_7.8_C, whole genome shotgun sequence 2)COV 8.29%, IDENT 97.78%, 1890:1934, 45, Lactobacillus casei A2-362 LcA2362DRAFT_scaffold_7.8_C, whole genome shotgun sequence	1)COV 10.68%, IDENT 96.55%, 23070:23127, 58, Lactobacillus casei UW4 A3OGDRAFT_scaffold_2.3_C, whole genome shotgun sequence 2)COV 7.55%, IDENT 97.56%, 9779:9819, 41, Lactobacillus casei UW4 A3OGDRAFT_scaffold_53.54_C, whole genome shotgun sequence	1)COV 10.68%, IDENT 96.55%, 27897:27954, 58, Lactobacillus casei UW4 ctg056_00128, whole genome shotgun sequence 2)COV 7.55%, IDENT 97.56%, 4988:5028, 41, Lactobacillus casei UW4 ctg087_00029, whole genome shotgun sequence	0	0	1)COV 8.29%, IDENT 97.78%, 3826:3870, 45, Lactobacillus casei DSM 20011 = JCM 1134 strain DSM 20011 Scaffold24, whole genome shotgun sequence	0	1)COV 10.50%, IDENT 96.49%, 15964:16020, 57, Lactobacillus casei strain Lbs2 scaffold_20, whole genome shotgun sequence 2)COV 6.26%, IDENT 100.00%, 338:371, 34, Lactobacillus casei strain Lbs2 scaffold_16, whole genome shotgun sequence	0	0	0	0	0
orf_00048	0	1)COV 12.34%, IDENT 95.74%, 375322:375368, 47, Lactobacillus casei subsp. casei ATCC 393 DNA, complete genome 2)COV 12.34%, IDENT 95.74%, 728926:728972, 47, Lactobacillus casei subsp. casei ATCC 393 DNA, complete genome 3)COV 7.61%, IDENT 100.00%, 728806:728834, 29, Lactobacillus casei subsp. casei ATCC 393 DNA, complete genome	1)COV 12.34%, IDENT 95.74%, 11592:11638, 47, Lactobacillus zeae strain DS1_13 DS1_13_47_length_18770_cov_217.065118, whole genome shotgun sequence 2)COV 11.55%, IDENT 97.73%, 5209:5252, 44, Lactobacillus zeae strain DS1_13 DS1_13_45_length_19888_cov_176.060118, whole genome shotgun sequence 3)COV 7.61%, IDENT 100.00%, 5347:5375, 29, Lactobacillus zeae strain DS1_13 DS1_13_45_length_19888_cov_176.…	1)COV 7.61%, IDENT 100.00%, 817167:817195, 29, Lactobacillus casei strain LC5, complete genome	1)COV 12.34%, IDENT 95.74%, 14324:14370, 47, Lactobacillus casei DSM 20011 = JCM 1134 DNA, contig: JCM1134.contig00058, whole genome shotgun sequence 2)COV 12.34%, IDENT 95.74%, 4881:4927, 47, Lactobacillus casei DSM 20011 = JCM 1134 DNA, contig: JCM1134.contig00098, whole genome shotgun sequence 3)COV 7.61%, IDENT 100.00%, 14204:14232, 29, Lactobacillus casei DSM 20011 = JCM 1134 DNA, contig: JC…	1)COV 7.87%, IDENT 100.00%, 15143:15172, 30, Lactobacillus casei strain Z11 NODE_20_length_38635_cov_140.687, whole genome shotgun sequence 2)COV 7.61%, IDENT 100.00%, 15003:15031, 29, Lactobacillus casei strain Z11 NODE_20_length_38635_cov_140.687, whole genome shotgun sequence	1)COV 12.34%, IDENT 95.74%, 18215:18261, 47, Lactobacillus zeae strain DS13_13 DS13_13_17_length_47599_cov_145.761837, whole genome shotgun sequence 2)COV 11.55%, IDENT 97.73%, 8362:8405, 44, Lactobacillus zeae strain DS13_13 DS13_13_39_length_22912_cov_131.465689, whole genome shotgun sequence 3)COV 7.61%, IDENT 100.00%, 8500:8528, 29, Lactobacillus zeae strain DS13_13 DS13_13_39_length_22912_co…	1)COV 10.76%, IDENT 90.24%, 23366:23406, 41, Lactobacillus casei 12A Lca12ADRAFT_scaffold_0.1_C, whole genome shotgun sequence 2)COV 7.61%, IDENT 100.00%, 23276:23304, 29, Lactobacillus casei 12A Lca12ADRAFT_scaffold_0.1_C, whole genome shotgun sequence	1)COV 7.61%, IDENT 100.00%, 10242:10270, 29, Lactobacillus casei A2-362 ctg155_00179, whole genome shotgun sequence	1)COV 10.76%, IDENT 90.24%, 1077355:1077395, 41, Lactobacillus casei 12A, complete genome 2)COV 7.61%, IDENT 100.00%, 1077265:1077293, 29, Lactobacillus casei 12A, complete genome	0	1)COV 8.40%, IDENT 96.88%, 660:691, 32, Lactobacillus casei A2-362 LcA2362DRAFT_scaffold_131.132_C, whole genome shotgun sequence	1)COV 71.39%, IDENT 93.38%, 21164:21433, 270, Lactobacillus casei UW4 A3OGDRAFT_scaffold_2.3_C, whole genome shotgun sequence	1)COV 71.39%, IDENT 93.38%, 25991:26260, 270, Lactobacillus casei UW4 ctg056_00128, whole genome shotgun sequence	0	0	1)COV 71.39%, IDENT 91.54%, 2424:2694, 271, Lactobacillus casei DSM 20011 = JCM 1134 strain DSM 20011 Scaffold24, whole genome shotgun sequence 2)COV 7.35%, IDENT 100.00%, 2806:2833, 28, Lactobacillus casei DSM 20011 = JCM 1134 strain DSM 20011 Scaffold24, whole genome shotgun sequence	1)COV 12.34%, IDENT 93.62%, 5271:5317, 47, Lactobacillus casei 21/1 ctg70_00108, whole genome shotgun sequence	1)COV 7.61%, IDENT 100.00%, 1094:1122, 29, Lactobacillus casei strain Lbs2 scaffold_16, whole genome shotgun sequence	1)COV 10.76%, IDENT 100.00%, 1889:1929, 41, Lactobacillus casei strain GCRL 163 Contig620, whole genome shotgun sequence 2)COV 7.61%, IDENT 100.00%, 2021:2049, 29, Lactobacillus casei strain GCRL 163 Contig620, whole genome shotgun sequence	0	0	0	0
orf_00049	0	1)COV 100.00%, IDENT 96.67%, 669492:669701, 210, Lactobacillus casei subsp. casei ATCC 393 DNA, complete genome	1)COV 100.00%, IDENT 96.67%, 6926:7135, 210, Lactobacillus zeae strain DS1_13 DS1_13_72_length_9962_cov_202.804474, whole genome shotgun sequence	0	1)COV 100.00%, IDENT 96.67%, 4115:4324, 210, Lactobacillus casei DSM 20011 = JCM 1134 DNA, contig: JCM1134.contig00105, whole genome shotgun sequence	1)COV 100.00%, IDENT 95.24%, 25416:25625, 210, Lactobacillus casei strain Z11 NODE_15_length_47120_cov_141.427, whole genome shotgun sequence	0	0	0	0	0	0	0	0	0	0	0	0	0	0	0	0	0	0
orf_00050	0	0	0	0	0	0	0	0	0	0	0	0	0	0	0	0	0	0	0	0	0	0	0	0
orf_00051	1)COV 52.48%, IDENT 94.85%, 3021765:3021995, 231, Lactobacillus casei isolate CECT 9104 genome assembly, chromosome: 1	1)COV 100.00%, IDENT 94.37%, 376988:377431, 444, Lactobacillus casei subsp. casei ATCC 393 DNA, complete genome 2)COV 48.42%, IDENT 97.21%, 730899:731113, 215, Lactobacillus casei subsp. casei ATCC 393 DNA, complete genome	1)COV 100.00%, IDENT 94.37%, 9529:9972, 444, Lactobacillus zeae strain DS1_13 DS1_13_47_length_18770_cov_217.065118, whole genome shotgun sequence 2)COV 48.42%, IDENT 97.21%, 3068:3282, 215, Lactobacillus zeae strain DS1_13 DS1_13_45_length_19888_cov_176.060118, whole genome shotgun sequence	1)COV 100.00%, IDENT 99.32%, 819972:820415, 444, Lactobacillus casei strain LC5, complete genome	1)COV 100.00%, IDENT 94.37%, 3425:3868, 444, Lactobacillus casei DSM 20011 = JCM 1134 DNA, contig: JCM1134.contig00107, whole genome shotgun sequence 2)COV 48.42%, IDENT 97.21%, 704:918, 215, Lactobacillus casei DSM 20011 = JCM 1134 DNA, contig: JCM1134.contig00114, whole genome shotgun sequence	1)COV 55.86%, IDENT 97.18%, 26941:27188, 248, Lactobacillus casei strain Z11 NODE_15_length_47120_cov_141.427, whole genome shotgun sequence 2)COV 48.65%, IDENT 97.69%, 17086:17301, 216, Lactobacillus casei strain Z11 NODE_20_length_38635_cov_140.687, whole genome shotgun sequence	1)COV 100.00%, IDENT 94.37%, 16152:16595, 444, Lactobacillus zeae strain DS13_13 DS13_13_17_length_47599_cov_145.761837, whole genome shotgun sequence 2)COV 48.42%, IDENT 96.74%, 6221:6435, 215, Lactobacillus zeae strain DS13_13 DS13_13_39_length_22912_cov_131.465689, whole genome shotgun sequence	0	1)COV 100.00%, IDENT 97.30%, 1334:1777, 444, Lactobacillus casei A2-362 ctg138_00132, whole genome shotgun sequence 2)COV 56.53%, IDENT 96.81%, 2023:2273, 251, Lactobacillus casei A2-362 ctg045_00159, whole genome shotgun sequence 3)COV 55.86%, IDENT 97.58%, 14356:14603, 248, Lactobacillus casei A2-362 ctg137_00131, whole genome shotgun sequence 4)COV 52.48%, IDENT 95.71%, 824:1054, 231, Lactobac…	0	1)COV 52.48%, IDENT 94.85%, 282310:282540, 231, Lactobacillus casei isolate AMBR2 genome assembly, contig: NODE_1_length_476935_cov_19.0439, whole genome shotgun sequence	1)COV 55.86%, IDENT 97.58%, 14146:14393, 248, Lactobacillus casei A2-362 LcA2362DRAFT_scaffold_51.52_C, whole genome shotgun sequence 2)COV 52.48%, IDENT 95.71%, 17760:17990, 231, Lactobacillus casei A2-362 LcA2362DRAFT_scaffold_44.45_C, whole genome shotgun sequence 3)COV 50.00%, IDENT 98.20%, 1:222, 222, Lactobacillus casei A2-362 LcA2362DRAFT_scaffold_7.8_C, whole genome shotgun sequence 4)COV…	1)COV 100.00%, IDENT 97.07%, 12772:13215, 444, Lactobacillus casei UW4 A3OGDRAFT_scaffold_53.54_C, whole genome shotgun sequence 2)COV 48.42%, IDENT 98.14%, 19565:19779, 215, Lactobacillus casei UW4 A3OGDRAFT_scaffold_2.3_C, whole genome shotgun sequence	1)COV 100.00%, IDENT 97.07%, 1592:2035, 444, Lactobacillus casei UW4 ctg087_00029, whole genome shotgun sequence 2)COV 48.42%, IDENT 98.14%, 24392:24606, 215, Lactobacillus casei UW4 ctg056_00128, whole genome shotgun sequence	1)COV 100.00%, IDENT 97.30%, 572582:573025, 444, Lactobacillus casei BL23 complete genome, strain BL23 2)COV 100.00%, IDENT 96.85%, 1263912:1264355, 444, Lactobacillus casei BL23 complete genome, strain BL23	1)COV 100.00%, IDENT 97.30%, 570965:571408, 444, Lactobacillus casei W56 complete genome 2)COV 100.00%, IDENT 96.85%, 1262232:1262675, 444, Lactobacillus casei W56 complete genome	1)COV 100.00%, IDENT 97.07%, 4710:5153, 444, Lactobacillus casei DSM 20011 = JCM 1134 strain DSM 20011 Scaffold78, whole genome shotgun sequence 2)COV 56.53%, IDENT 97.61%, 625:875, 251, Lactobacillus casei DSM 20011 = JCM 1134 strain DSM 20011 Scaffold24, whole genome shotgun sequence	1)COV 100.00%, IDENT 97.07%, 12414:12857, 444, Lactobacillus casei 21/1 ctg60_00058, whole genome shotgun sequence 2)COV 55.86%, IDENT 96.77%, 6738:6985, 248, Lactobacillus casei 21/1 ctg70_00108, whole genome shotgun sequence	1)COV 47.75%, IDENT 96.70%, 2915:3126, 212, Lactobacillus casei strain Lbs2 scaffold_16, whole genome shotgun sequence	1)COV 90.54%, IDENT 97.26%, 134:535, 402, Lactobacillus casei strain GCRL 163 Contig258, whole genome shotgun sequence 2)COV 52.48%, IDENT 94.42%, 116418:116648, 231, Lactobacillus casei strain GCRL 163 Contig624, whole genome shotgun sequence 3)COV 23.65%, IDENT 100.00%, 1:105, 105, Lactobacillus casei strain GCRL 163 Contig620, whole genome shotgun sequence 4)COV 23.65%, IDENT 99.05%, 1:105, 10…	1)COV 100.00%, IDENT 97.30%, 2426:2869, 444, Lactobacillus casei strain MJA 12 Contig784, whole genome shotgun sequence	1)COV 59.91%, IDENT 97.37%, 1:266, 266, Lactobacillus casei strain B900021 corpoica-T_BGMINA:B90021_c00148, whole genome shotgun sequence 2)COV 39.86%, IDENT 96.61%, 11748:11924, 177, Lactobacillus casei strain B900021 corpoica-T_BGMINA:B90021_c00145, whole genome shotgun sequence	1)COV 100.00%, IDENT 96.85%, 32159:32602, 444, Lactobacillus casei strain N87 gLb87_seq24, whole genome shotgun sequence	1)COV 100.00%, IDENT 97.30%, 1366:1809, 444, Lactobacillus casei strain 867_LCAS 306_3089_81505, whole genome shotgun sequence
orf_00052	1)COV 5.12%, IDENT 98.18%, 3022450:3022504, 55, Lactobacillus casei isolate CECT 9104 genome assembly, chromosome: 1	1)COV 5.77%, IDENT 96.77%, 731591:731652, 62, Lactobacillus casei subsp. casei ATCC 393 DNA, complete genome	1)COV 5.77%, IDENT 96.77%, 2529:2590, 62, Lactobacillus zeae strain DS1_13 DS1_13_45_length_19888_cov_176.060118, whole genome shotgun sequence	1)COV 6.24%, IDENT 94.03%, 820950:821016, 67, Lactobacillus casei strain LC5, complete genome	1)COV 5.77%, IDENT 96.77%, 1396:1457, 62, Lactobacillus casei DSM 20011 = JCM 1134 DNA, contig: JCM1134.contig00114, whole genome shotgun sequence	0	1)COV 5.77%, IDENT 96.77%, 5682:5743, 62, Lactobacillus zeae strain DS13_13 DS13_13_39_length_22912_cov_131.465689, whole genome shotgun sequence	0	1)COV 7.17%, IDENT 96.10%, 817:893, 77, Lactobacillus casei A2-362 ctg138_00132, whole genome shotgun sequence 2)COV 6.33%, IDENT 95.59%, 11848:11914, 67, Lactobacillus casei A2-362 ctg155_00179, whole genome shotgun sequence 3)COV 6.33%, IDENT 94.12%, 15380:15447, 68, Lactobacillus casei A2-362 ctg137_00131, whole genome shotgun sequence	0	1)COV 5.12%, IDENT 98.18%, 281801:281855, 55, Lactobacillus casei isolate AMBR2 genome assembly, contig: NODE_1_length_476935_cov_19.0439, whole genome shotgun sequence	1)COV 6.33%, IDENT 95.59%, 100138:100204, 67, Lactobacillus casei A2-362 LcA2362DRAFT_scaffold_5.6_C, whole genome shotgun sequence 2)COV 6.33%, IDENT 94.12%, 15170:15237, 68, Lactobacillus casei A2-362 LcA2362DRAFT_scaffold_51.52_C, whole genome shotgun sequence	1)COV 7.17%, IDENT 96.10%, 13454:13530, 77, Lactobacillus casei UW4 A3OGDRAFT_scaffold_53.54_C, whole genome shotgun sequence	1)COV 7.17%, IDENT 96.10%, 1277:1353, 77, Lactobacillus casei UW4 ctg087_00029, whole genome shotgun sequence	1)COV 7.17%, IDENT 96.10%, 573466:573542, 77, Lactobacillus casei BL23 complete genome, strain BL23	1)COV 7.17%, IDENT 94.81%, 571849:571924, 76, Lactobacillus casei W56 complete genome	1)COV 7.17%, IDENT 96.10%, 5594:5670, 77, Lactobacillus casei DSM 20011 = JCM 1134 strain DSM 20011 Scaffold78, whole genome shotgun sequence 2)COV 7.17%, IDENT 94.81%, 135:211, 77, Lactobacillus casei DSM 20011 = JCM 1134 strain DSM 20011 Scaffold24, whole genome shotgun sequence	1)COV 7.17%, IDENT 96.10%, 13298:13374, 77, Lactobacillus casei 21/1 ctg60_00058, whole genome shotgun sequence	0	1)COV 7.17%, IDENT 96.10%, 69:145, 77, Lactobacillus casei strain GCRL 163 Contig618, whole genome shotgun sequence	1)COV 7.17%, IDENT 96.10%, 1909:1985, 77, Lactobacillus casei strain MJA 12 Contig784, whole genome shotgun sequence	1)COV 7.17%, IDENT 96.10%, 792:868, 77, Lactobacillus casei strain B900021 corpoica-T_BGMINA:B90021_c00316, whole genome shotgun sequence	1)COV 7.17%, IDENT 96.10%, 31642:31718, 77, Lactobacillus casei strain N87 gLb87_seq24, whole genome shotgun sequence	0
orf_00053	0	1)COV 97.33%, IDENT 97.26%, 732976:733267, 292, Lactobacillus casei subsp. casei ATCC 393 DNA, complete genome	1)COV 97.33%, IDENT 97.26%, 914:1205, 292, Lactobacillus zeae strain DS1_13 DS1_13_45_length_19888_cov_176.060118, whole genome shotgun sequence	0	1)COV 97.33%, IDENT 97.26%, 2781:3072, 292, Lactobacillus casei DSM 20011 = JCM 1134 DNA, contig: JCM1134.contig00114, whole genome shotgun sequence	0	1)COV 97.33%, IDENT 97.26%, 4067:4358, 292, Lactobacillus zeae strain DS13_13 DS13_13_39_length_22912_cov_131.465689, whole genome shotgun sequence	1)COV 100.00%, IDENT 88.00%, 1242:1532, 291, Lactobacillus casei 12A Lca12ADRAFT_scaffold_10.11_C, whole genome shotgun sequence 2)COV 17.33%, IDENT 92.31%, 27355:27403, 49, Lactobacillus casei 12A Lca12ADRAFT_scaffold_0.1_C, whole genome shotgun sequence	1)COV 97.33%, IDENT 93.15%, 449:740, 292, Lactobacillus casei A2-362 ctg149_00161, whole genome shotgun sequence 2)COV 97.33%, IDENT 93.15%, 1775:2066, 292, Lactobacillus casei A2-362 ctg129_00105, whole genome shotgun sequence	1)COV 100.00%, IDENT 88.00%, 1581187:1581477, 291, Lactobacillus casei 12A, complete genome 2)COV 17.33%, IDENT 92.31%, 1081344:1081392, 49, Lactobacillus casei 12A, complete genome	0	1)COV 97.33%, IDENT 92.47%, 16748:17039, 292, Lactobacillus casei A2-362 LcA2362DRAFT_scaffold_44.45_C, whole genome shotgun sequence	1)COV 83.33%, IDENT 98.40%, 4792:5041, 250, Lactobacillus casei UW4 A3OGDRAFT_scaffold_80.81_C, whole genome shotgun sequence 2)COV 19.33%, IDENT 100.00%, 14416:14473, 58, Lactobacillus casei UW4 A3OGDRAFT_scaffold_53.54_C, whole genome shotgun sequence	1)COV 83.33%, IDENT 98.40%, 420:669, 250, Lactobacillus casei UW4 ctg098_00045, whole genome shotgun sequence 2)COV 19.33%, IDENT 100.00%, 334:391, 58, Lactobacillus casei UW4 ctg087_00029, whole genome shotgun sequence	1)COV 97.33%, IDENT 93.15%, 575564:575855, 292, Lactobacillus casei BL23 complete genome, strain BL23	1)COV 97.33%, IDENT 93.15%, 573946:574237, 292, Lactobacillus casei W56 complete genome	1)COV 97.33%, IDENT 93.15%, 2062:2353, 292, Lactobacillus casei DSM 20011 = JCM 1134 strain DSM 20011 Scaffold98, whole genome shotgun sequence	1)COV 97.33%, IDENT 93.15%, 15396:15686, 291, Lactobacillus casei 21/1 ctg60_00058, whole genome shotgun sequence	1)COV 97.33%, IDENT 93.15%, 9515:9806, 292, Lactobacillus casei strain Lbs2 scaffold_56, whole genome shotgun sequence	1)COV 97.33%, IDENT 93.15%, 3998:4289, 292, Lactobacillus casei strain GCRL 163 Contig606, whole genome shotgun sequence	1)COV 97.33%, IDENT 93.15%, 3999:4290, 292, Lactobacillus casei strain MJA 12 Contig767, whole genome shotgun sequence	1)COV 97.33%, IDENT 93.15%, 1168:1459, 292, Lactobacillus casei strain B900021 corpoica-T_BGMINA:B90021_c00097, whole genome shotgun sequence	1)COV 97.33%, IDENT 93.15%, 30448:30739, 292, Lactobacillus casei strain N87 gLb87_seq24, whole genome shotgun sequence	1)COV 97.33%, IDENT 91.44%, 177:468, 292, Lactobacillus casei strain 867_LCAS 157_2589_73552, whole genome shotgun sequence
orf_00054	1)COV 13.88%, IDENT 92.31%, 3023738:3023906, 169, Lactobacillus casei isolate CECT 9104 genome assembly, chromosome: 1 2)COV 2.55%, IDENT 100.00%, 2131745:2131775, 31, Lactobacillus casei isolate CECT 9104 genome assembly, chromosome: 1	1)COV 100.00%, IDENT 96.47%, 672024:673241, 1218, Lactobacillus casei subsp. casei ATCC 393 DNA, complete genome 2)COV 100%, IDENT 94.34%, 733676:734893, 1218, Lactobacillus casei subsp. casei ATCC 393 DNA, complete genome	1)COV 57.88%, IDENT 95.74%, 1:704, 704, Lactobacillus zeae strain DS1_13 DS1_13_110_length_3194_cov_204.579067, whole genome shotgun sequence 2)COV 57.80%, IDENT 96.73%, 1:704, 704, Lactobacillus zeae strain DS1_13 DS1_13_82_length_7940_cov_222.074491, whole genome shotgun sequence 3)COV 41.54%, IDENT 92.29%, 1:505, 505, Lactobacillus zeae strain DS1_13 DS1_13_45_length_19888_cov_176.060118, whol…	1)COV 100.00%, IDENT 95.40%, 1148004:1149219, 1216, Lactobacillus casei strain LC5, complete genome 2)COV 99.92%, IDENT 96.22%, 822277:823492, 1216, Lactobacillus casei strain LC5, complete genome	1)COV 47.37%, IDENT 96.19%, 1:577, 577, Lactobacillus casei DSM 20011 = JCM 1134 DNA, contig: JCM1134.contig00142, whole genome shotgun sequence 2)COV 47.37%, IDENT 95.15%, 2362:2937, 576, Lactobacillus casei DSM 20011 = JCM 1134 DNA, contig: JCM1134.contig00123, whole genome shotgun sequence 3)COV 31.03%, IDENT 95.24%, 1457:1834, 378, Lactobacillus casei DSM 20011 = JCM 1134 DNA, contig: JCM1134…	1)COV 99.59%, IDENT 96.29%, 27978:29190, 1213, Lactobacillus casei strain Z11 NODE_15_length_47120_cov_141.427, whole genome shotgun sequence 2)COV 13.88%, IDENT 92.90%, 18134:18302, 169, Lactobacillus casei strain Z11 NODE_20_length_38635_cov_140.687, whole genome shotgun sequence	1)COV 100%, IDENT 94.34%, 2441:3658, 1218, Lactobacillus zeae strain DS13_13 DS13_13_39_length_22912_cov_131.465689, whole genome shotgun sequence	1)COV 100.00%, IDENT 94.91%, 425:1640, 1216, Lactobacillus casei 12A Lca12ADRAFT_scaffold_18.19_C, whole genome shotgun sequence 2)COV 67.49%, IDENT 94.40%, 1:822, 822, Lactobacillus casei 12A Lca12ADRAFT_scaffold_10.11_C, whole genome shotgun sequence	1)COV 100.00%, IDENT 95.73%, 7306:8523, 1218, Lactobacillus casei A2-362 ctg116_00034, whole genome shotgun sequence 2)COV 45.24%, IDENT 95.64%, 16814:17363, 550, Lactobacillus casei A2-362 ctg137_00131, whole genome shotgun sequence 3)COV 44.33%, IDENT 96.85%, 1032:1571, 540, Lactobacillus casei A2-362 ctg163_00208, whole genome shotgun sequence 4)COV 44.01%, IDENT 95.34%, 1163:1695, 533, Lactob…	1)COV 100.00%, IDENT 94.91%, 1579552:1580767, 1216, Lactobacillus casei 12A, complete genome	1)COV 13.88%, IDENT 92.31%, 280399:280567, 169, Lactobacillus casei isolate AMBR2 genome assembly, contig: NODE_1_length_476935_cov_19.0439, whole genome shotgun sequence 2)COV 2.55%, IDENT 100.00%, 67624:67654, 31, Lactobacillus casei isolate AMBR2 genome assembly, contig: NODE_4_length_282263_cov_14.4714, whole genome shotgun sequence	1)COV 39.33%, IDENT 97.29%, 16604:17082, 479, Lactobacillus casei A2-362 LcA2362DRAFT_scaffold_51.52_C, whole genome shotgun sequence 2)COV 38.26%, IDENT 95.49%, 1:465, 465, Lactobacillus casei A2-362 LcA2362DRAFT_scaffold_40.41_C, whole genome shotgun sequence 3)COV 27.75%, IDENT 94.08%, 1:338, 338, Lactobacillus casei A2-362 LcA2362DRAFT_scaffold_129.130_C, whole genome shotgun sequence 4)COV 2…	1)COV 97.21%, IDENT 96.11%, 3188:4371, 1184, Lactobacillus casei UW4 A3OGDRAFT_scaffold_80.81_C, whole genome shotgun sequence 2)COV 13.88%, IDENT 93.49%, 18080:18248, 169, Lactobacillus casei UW4 A3OGDRAFT_scaffold_2.3_C, whole genome shotgun sequence	1)COV 96.96%, IDENT 96.19%, 1090:2270, 1181, Lactobacillus casei UW4 ctg098_00045, whole genome shotgun sequence 2)COV 13.88%, IDENT 93.49%, 22907:23075, 169, Lactobacillus casei UW4 ctg056_00128, whole genome shotgun sequence	1)COV 64.94%, IDENT 96.21%, 576278:577065, 788, Lactobacillus casei BL23 complete genome, strain BL23 2)COV 28.08%, IDENT 94.74%, 577059:577399, 341, Lactobacillus casei BL23 complete genome, strain BL23	1)COV 64.94%, IDENT 96.21%, 574660:575447, 788, Lactobacillus casei W56 complete genome 2)COV 28.08%, IDENT 94.74%, 575441:575781, 341, Lactobacillus casei W56 complete genome	1)COV 64.94%, IDENT 96.21%, 852:1639, 788, Lactobacillus casei DSM 20011 = JCM 1134 strain DSM 20011 Scaffold98, whole genome shotgun sequence 2)COV 28.08%, IDENT 94.74%, 518:858, 341, Lactobacillus casei DSM 20011 = JCM 1134 strain DSM 20011 Scaffold98, whole genome shotgun sequence	1)COV 64.94%, IDENT 96.33%, 16109:16896, 788, Lactobacillus casei 21/1 ctg60_00058, whole genome shotgun sequence 2)COV 28.08%, IDENT 94.74%, 16890:17230, 341, Lactobacillus casei 21/1 ctg60_00058, whole genome shotgun sequence 3)COV 13.88%, IDENT 92.31%, 7524:7692, 169, Lactobacillus casei 21/1 ctg70_00108, whole genome shotgun sequence	1)COV 54.11%, IDENT 95.90%, 7885:8541, 657, Lactobacillus casei strain Lbs2 scaffold_56, whole genome shotgun sequence	1)COV 64.94%, IDENT 96.33%, 2788:3575, 788, Lactobacillus casei strain GCRL 163 Contig606, whole genome shotgun sequence 2)COV 28.08%, IDENT 94.74%, 2454:2794, 341, Lactobacillus casei strain GCRL 163 Contig606, whole genome shotgun sequence 3)COV 13.88%, IDENT 90.53%, 28245:28413, 169, Lactobacillus casei strain GCRL 163 Contig595, whole genome shotgun sequence 4)COV 6.81%, IDENT 91.57%, 113487:…	1)COV 64.94%, IDENT 96.21%, 2789:3576, 788, Lactobacillus casei strain MJA 12 Contig767, whole genome shotgun sequence 2)COV 28.08%, IDENT 94.74%, 2455:2795, 341, Lactobacillus casei strain MJA 12 Contig767, whole genome shotgun sequence	1)COV 61.41%, IDENT 96.12%, 1:745, 745, Lactobacillus casei strain B900021 corpoica-T_BGMINA:B90021_c00097, whole genome shotgun sequence 2)COV 28.08%, IDENT 94.74%, 43:383, 341, Lactobacillus casei strain B900021 corpoica-T_BGMINA:B90021_c00047, whole genome shotgun sequence 3)COV 3.78%, IDENT 97.83%, 4:49, 46, Lactobacillus casei strain B900021 corpoica-T_BGMINA:B90021_c00047, whole genome shot…	1)COV 64.94%, IDENT 96.21%, 29238:30025, 788, Lactobacillus casei strain N87 gLb87_seq24, whole genome shotgun sequence 2)COV 28.08%, IDENT 94.74%, 28904:29244, 341, Lactobacillus casei strain N87 gLb87_seq24, whole genome shotgun sequence	1)COV 99.92%, IDENT 95.97%, 879:2094, 1216, Lactobacillus casei strain 867_LCAS 157_2589_73552, whole genome shotgun sequence
orf_00055	0	1)COV 82.28%, IDENT 76.12%, 734841:735302, 462, Lactobacillus casei subsp. casei ATCC 393 DNA, complete genome	1)COV 82.28%, IDENT 76.12%, 652:1113, 462, Lactobacillus zeae strain DS1_13 DS1_13_110_length_3194_cov_204.579067, whole genome shotgun sequence	0	1)COV 82.28%, IDENT 76.12%, 1953:2414, 462, Lactobacillus casei DSM 20011 = JCM 1134 DNA, contig: JCM1134.contig00123, whole genome shotgun sequence	1)COV 24.04%, IDENT 83.94%, 29143:29278, 136, Lactobacillus casei strain Z11 NODE_15_length_47120_cov_141.427, whole genome shotgun sequence	1)COV 82.28%, IDENT 76.12%, 2032:2493, 462, Lactobacillus zeae strain DS13_13 DS13_13_39_length_22912_cov_131.465689, whole genome shotgun sequence	0	1)COV 100.00%, IDENT 95.79%, 8471:9040, 570, Lactobacillus casei A2-362 ctg116_00034, whole genome shotgun sequence	0	0	1)COV 100.00%, IDENT 95.79%, 113:682, 570, Lactobacillus casei A2-362 LcA2362DRAFT_scaffold_125.126_C, whole genome shotgun sequence	0	0	0	0	0	1)COV 54.56%, IDENT 71.38%, 8678:8982, 305, Lactobacillus casei 21/1 ctg70_00108, whole genome shotgun sequence	0	0	0	0	0	0
orf_00056	0	1)COV 100%, IDENT 79.69%, 673759:674082, 324, Lactobacillus casei subsp. casei ATCC 393 DNA, complete genome 2)COV 97.22%, IDENT 84.76%, 379484:379797, 314, Lactobacillus casei subsp. casei ATCC 393 DNA, complete genome	1)COV 100%, IDENT 79.69%, 1222:1545, 324, Lactobacillus zeae strain DS1_13 DS1_13_82_length_7940_cov_222.074491, whole genome shotgun sequence 2)COV 97.22%, IDENT 84.76%, 7163:7476, 314, Lactobacillus zeae strain DS1_13 DS1_13_47_length_18770_cov_217.065118, whole genome shotgun sequence	0	1)COV 100%, IDENT 79.69%, 1095:1418, 324, Lactobacillus casei DSM 20011 = JCM 1134 DNA, contig: JCM1134.contig00142, whole genome shotgun sequence 2)COV 97.22%, IDENT 84.76%, 1060:1373, 314, Lactobacillus casei DSM 20011 = JCM 1134 DNA, contig: JCM1134.contig00107, whole genome shotgun sequence	0	1)COV 97.22%, IDENT 84.76%, 13786:14099, 314, Lactobacillus zeae strain DS13_13 DS13_13_17_length_47599_cov_145.761837, whole genome shotgun sequence	1)COV 91.98%, IDENT 92.95%, 1654:1951, 298, Lactobacillus casei 12A Lca12ADRAFT_scaffold_18.19_C, whole genome shotgun sequence	1)COV 94.44%, IDENT 89.87%, 387:691, 305, Lactobacillus casei A2-362 ctg163_00208, whole genome shotgun sequence	1)COV 91.98%, IDENT 92.95%, 1579241:1579538, 298, Lactobacillus casei 12A, complete genome	0	0	1)COV 94.14%, IDENT 87.21%, 2845:3149, 305, Lactobacillus casei UW4 A3OGDRAFT_scaffold_80.81_C, whole genome shotgun sequence	1)COV 95.06%, IDENT 87.01%, 2309:2616, 308, Lactobacillus casei UW4 ctg098_00045, whole genome shotgun sequence	1)COV 94.44%, IDENT 90.85%, 1266993:1267298, 306, Lactobacillus casei BL23 complete genome, strain BL23 2)COV 94.44%, IDENT 89.54%, 577406:577710, 305, Lactobacillus casei BL23 complete genome, strain BL23	1)COV 94.44%, IDENT 90.85%, 1265313:1265618, 306, Lactobacillus casei W56 complete genome 2)COV 94.44%, IDENT 89.54%, 575788:576092, 305, Lactobacillus casei W56 complete genome	1)COV 94.44%, IDENT 89.87%, 207:511, 305, Lactobacillus casei DSM 20011 = JCM 1134 strain DSM 20011 Scaffold98, whole genome shotgun sequence	1)COV 94.44%, IDENT 89.87%, 17237:17541, 305, Lactobacillus casei 21/1 ctg60_00058, whole genome shotgun sequence	1)COV 94.44%, IDENT 89.87%, 7574:7878, 305, Lactobacillus casei strain Lbs2 scaffold_56, whole genome shotgun sequence 2)COV 87.96%, IDENT 90.53%, 9806:10090, 285, Lactobacillus casei strain Lbs2 scaffold_20, whole genome shotgun sequence	1)COV 94.44%, IDENT 89.87%, 2143:2447, 305, Lactobacillus casei strain GCRL 163 Contig606, whole genome shotgun sequence	1)COV 94.44%, IDENT 89.54%, 2144:2448, 305, Lactobacillus casei strain MJA 12 Contig767, whole genome shotgun sequence	1)COV 94.44%, IDENT 89.87%, 390:694, 305, Lactobacillus casei strain B900021 corpoica-T_BGMINA:B90021_c00047, whole genome shotgun sequence	1)COV 94.44%, IDENT 89.87%, 28593:28897, 305, Lactobacillus casei strain N87 gLb87_seq24, whole genome shotgun sequence	1)COV 94.44%, IDENT 90.20%, 2101:2405, 305, Lactobacillus casei strain 867_LCAS 157_2589_73552, whole genome shotgun sequence
orf_00057	1)COV 100.00%, IDENT 97.48%, 3024177:3024971, 795, Lactobacillus casei isolate CECT 9104 genome assembly, chromosome: 1	0	0	1)COV 99.62%, IDENT 97.85%, 824417:825208, 792, Lactobacillus casei strain LC5, complete genome	0	1)COV 100.00%, IDENT 96.10%, 21010:21804, 795, Lactobacillus casei strain Z11 NODE_20_length_38635_cov_140.687, whole genome shotgun sequence	0	1)COV 100.00%, IDENT 95.22%, 2910:3704, 795, Lactobacillus casei 12A Lca12ADRAFT_scaffold_18.19_C, whole genome shotgun sequence	0	1)COV 100.00%, IDENT 95.22%, 1577488:1578282, 795, Lactobacillus casei 12A, complete genome	1)COV 100.00%, IDENT 97.48%, 279334:280128, 795, Lactobacillus casei isolate AMBR2 genome assembly, contig: NODE_1_length_476935_cov_19.0439, whole genome shotgun sequence	0	0	0	0	0	0	0	0	0	0	1)COV 5.66%, IDENT 88.89%, 28105:28148, 44, Lactobacillus casei strain B900021 corpoica-T_BGMINA:B90021_c00335, whole genome shotgun sequence	0	0
