# Supplementary material for: Genomic and Proteomic Characterization of Bacteriophage BH1 Spontaneously Released from Probiotic Lactobacillus rhamnosus Pen
Source: Viruses. 2019 Dec 16;11(12):1163. doi: 10.3390/v11121163 (PMC6950654; doi:10.3390/v11121163)
Supplement: Supplementary file 1 [file viruses-11-01163-s001.zip › Dataset S4.xlsx]

## Sheet: Sheet1
Dataset 4. Comparison of coding sequences of bacteriophage BH1 with prophage sequences derived from Lactobacillus paracasei strains.
Query	UCD174, GCA_000309705.1, Contig, 5008.54	Lpp219, GCA_000410195.1, Contig, 4542.33	CAUH35, GCA_001191565.1, Complete Genome, 4391.39	JCM 8130, GCA_000829035.1, Complete Genome, 4195.45	ATCC 25302, GCA_000159495.1, Scaffold, 4194.65	Lpp14, GCA_000410315.1, Contig, 4000.10	Lpl7, GCA_000409835.1, Contig, 3911.19	Lpl14, GCA_000410335.1, Contig, 3837.28	B3, GCA_002406665.1, Contig, 3790.82	HDS-01, GCA_002902825.1, Complete Genome, 3730.49	HD1.7, GCA_002865565.1, Complete Genome, 3729.06	Lpp225, GCA_000410175.1, Contig, 3705.21	DSM 5622, GCA_001436385.1, Contig, 3658.70	EG9, GCA_003177075.1, Complete Genome, 3591.17	DPC6800, GCA_001469115.1, Contig, 3528.54	RI-194, GCA_001982085.1, Scaffold, 3317.03	Lpp7, GCA_000410255.1, Contig, 3211.19	Lpp41, GCA_000410395.1, Contig, 3115.75	Lpp226, GCA_000409895.1, Contig, 3034.81	DSM 20207, GCA_000949485.1, Contig, 3019.40	Lpc10, GCA_003199005.1, Complete Genome, 3006.59	Lpp22, GCA_000410155.1, Contig, 2986.15	RI-195, GCA_001982095.1, Scaffold, 2914.66	Lpp229, GCA_000410215.1, Contig, 2726.81	Lpp71, GCA_000410375.1, Contig, 2693.06	L9D, GCA_001858275.1, Contig, 2143.97	KL1, GCA_001514415.1, Complete Genome, 2016.06	Lpp125, GCA_000410475.1, Contig, 1984.03	KL1-Liu, GCA_000827145.1, Scaffold, 1961.40	Lpc-37, GCA_002762235.1, Contig, 1907.79	LOCK919, GCA_000418515.1, Complete Genome, 1818.12	NRIC0644, GCA_000958525.1, Contig, 1783.42	32G, GCA_000309605.1, Contig, 1749.59	Lpp126, GCA_000410355.1, Contig, 1682.35	KMB_616, GCA_003346265.1, Contig, 1680.50	ZFM54, GCA_003627255.1, Complete Genome, 1661.14	DSM 20258, GCA_001436485.1, Scaffold, 1635.37	DUP 13076, GCA_002849575.1, Contig, 1615.34	IIA, GCA_002079285.1, Complete Genome, 1611.90	LC-Ikematsu, GCA_001895185.1, Contig, 1589.89	5b, GCA_000474615.1, Contig, 1588.21	BD-II, GCA_000194765.1, Complete Genome, 1583.23	TJB4, GCA_003545945.1, Contig, 1583.05	Lpp223, GCA_000409955.1, Contig, 1578.29	AM33-2AC, GCA_003434205.1, Scaffold, 1546.08	Lpc-37, GCA_000309785.1, Contig, 1540.69	Lpp74, GCA_000410235.1, Contig, 1540.69	DPC4206, GCA_002148805.1, Contig, 1540.69	Lpp37, GCA_000410415.1, Contig, 1539.68
orf_00001	1)COV 99.78%, IDENT 98.68%, 17798:18252, 455, Lactobacillus paracasei strain UCD174 ctg071_00119, whole genome shotgun sequence	1)COV 100.00%, IDENT 97.15%, 24716:25171, 456, Lactobacillus paracasei subsp. paracasei Lpp219 contig00012, whole genome shotgun sequence	1)COV 99.56%, IDENT 96.48%, 1782489:1782942, 454, Lactobacillus paracasei strain CAUH35, complete genome	1)COV 99.56%, IDENT 94.71%, 842451:842904, 454, Lactobacillus paracasei subsp. paracasei JCM 8130 DNA, complete genome	1)COV 99.56%, IDENT 94.71%, 1035475:1035928, 454, Lactobacillus paracasei subsp. paracasei ATCC 25302 genomic scaffold SCAFFOLD1, whole genome shotgun sequence	1)COV 99.56%, IDENT 94.49%, 2494:2947, 454, Lactobacillus paracasei subsp. paracasei Lpp14 contig00360, whole genome shotgun sequence 2)COV 99.56%, IDENT 93.61%, 2494:2947, 454, Lactobacillus paracasei subsp. paracasei Lpp14 contig00359, whole genome shotgun sequence	1)COV 99.56%, IDENT 98.46%, 21892:22345, 454, Lactobacillus paracasei subsp. tolerans Lpl7 contig00033, whole genome shotgun sequence	1)COV 99.56%, IDENT 98.46%, 2621:3074, 454, Lactobacillus paracasei subsp. tolerans Lpl14 contig00086, whole genome shotgun sequence	1)COV 99.56%, IDENT 94.93%, 26647:27100, 454, Lactobacillus paracasei strain B3 scaffold1.1, whole genome shotgun sequence	1)COV 99.56%, IDENT 92.95%, 1962559:1963012, 454, Lactobacillus paracasei strain HDS-01 chromosome, complete genome	1)COV 99.56%, IDENT 92.95%, 1962869:1963322, 454, Lactobacillus paracasei strain HD1.7 chromosome, complete genome	1)COV 99.56%, IDENT 98.46%, 14674:15127, 454, Lactobacillus paracasei subsp. paracasei Lpp225 contig00014, whole genome shotgun sequence	1)COV 99.56%, IDENT 94.71%, 1908:2361, 454, Lactobacillus paracasei subsp. paracasei DSM 5622 Scaffold43, whole genome shotgun sequence	1)COV 99.56%, IDENT 95.37%, 1798733:1799186, 454, Lactobacillus paracasei strain EG9 chromosome, complete genome	1)COV 99.56%, IDENT 94.49%, 18377:18830, 454, Lactobacillus paracasei strain DPC6800 DPC6800_Contig0008, whole genome shotgun sequence	1)COV 99.78%, IDENT 95.16%, 3706:4160, 455, Lactobacillus paracasei strain RI-194 p1551o1945-15_S15_L001_R1_001_(paired)_contig_67, whole genome shotgun sequence	1)COV 99.56%, IDENT 95.15%, 5744:6197, 454, Lactobacillus paracasei subsp. paracasei Lpp7 contig00093, whole genome shotgun sequence	1)COV 100.00%, IDENT 88.82%, 9330:9783, 454, Lactobacillus paracasei subsp. paracasei Lpp41 contig00564, whole genome shotgun sequence	1)COV 99.56%, IDENT 94.49%, 40411:40864, 454, Lactobacillus paracasei subsp. paracasei Lpp226 contig00123, whole genome shotgun sequence	1)COV 100.00%, IDENT 98.25%, 20237:20692, 456, Lactobacillus paracasei strain DSM 20207 contig000022, whole genome shotgun sequence	1)COV 99.56%, IDENT 94.93%, 2874967:2875420, 454, Lactobacillus paracasei strain Lpc10 chromosome, complete genome	1)COV 99.56%, IDENT 95.81%, 14787:15240, 454, Lactobacillus paracasei subsp. paracasei Lpp22 contig00027, whole genome shotgun sequence	1)COV 99.78%, IDENT 95.16%, 3066:3520, 455, Lactobacillus paracasei strain RI-195 p1551o1945-16_S16_L001_R1_001_(paired)_contig_73, whole genome shotgun sequence	1)COV 99.78%, IDENT 98.68%, 21687:22141, 455, Lactobacillus paracasei subsp. paracasei Lpp229 contig00208, whole genome shotgun sequence	1)COV 99.56%, IDENT 94.71%, 13969:14422, 454, Lactobacillus paracasei subsp. paracasei Lpp71 contig00906, whole genome shotgun sequence	0	0	0	0	0	0	0	0	0	0	0	0	0	0	0	0	0	0	0	0	0	0	0	0
orf_00002	1)COV 100.00%, IDENT 96.21%, 16063:17775, 1713, Lactobacillus paracasei strain UCD174 ctg071_00119, whole genome shotgun sequence	1)COV 100.00%, IDENT 96.44%, 22982:24694, 1713, Lactobacillus paracasei subsp. paracasei Lpp219 contig00012, whole genome shotgun sequence	1)COV 100.00%, IDENT 95.80%, 1780753:1782465, 1713, Lactobacillus paracasei strain CAUH35, complete genome	1)COV 100.00%, IDENT 96.26%, 842928:844640, 1713, Lactobacillus paracasei subsp. paracasei JCM 8130 DNA, complete genome	1)COV 100.00%, IDENT 96.26%, 1033739:1035451, 1713, Lactobacillus paracasei subsp. paracasei ATCC 25302 genomic scaffold SCAFFOLD1, whole genome shotgun sequence	1)COV 100.00%, IDENT 96.26%, 758:2470, 1713, Lactobacillus paracasei subsp. paracasei Lpp14 contig00360, whole genome shotgun sequence 2)COV 100.00%, IDENT 96.03%, 758:2470, 1713, Lactobacillus paracasei subsp. paracasei Lpp14 contig00359, whole genome shotgun sequence	1)COV 100.00%, IDENT 95.91%, 20156:21868, 1713, Lactobacillus paracasei subsp. tolerans Lpl7 contig00033, whole genome shotgun sequence	1)COV 100.00%, IDENT 95.91%, 3098:4810, 1713, Lactobacillus paracasei subsp. tolerans Lpl14 contig00086, whole genome shotgun sequence	1)COV 100.00%, IDENT 96.38%, 27124:28836, 1713, Lactobacillus paracasei strain B3 scaffold1.1, whole genome shotgun sequence	1)COV 100.00%, IDENT 94.22%, 1960823:1962535, 1713, Lactobacillus paracasei strain HDS-01 chromosome, complete genome	1)COV 100.00%, IDENT 94.22%, 1961133:1962845, 1713, Lactobacillus paracasei strain HD1.7 chromosome, complete genome	1)COV 100%, IDENT 96.50%, 12938:14650, 1713, Lactobacillus paracasei subsp. paracasei Lpp225 contig00014, whole genome shotgun sequence	1)COV 100.00%, IDENT 96.26%, 2385:4097, 1713, Lactobacillus paracasei subsp. paracasei DSM 5622 Scaffold43, whole genome shotgun sequence	1)COV 100.00%, IDENT 96.09%, 1796997:1798709, 1713, Lactobacillus paracasei strain EG9 chromosome, complete genome	1)COV 100%, IDENT 90.80%, 16641:18353, 1713, Lactobacillus paracasei strain DPC6800 DPC6800_Contig0008, whole genome shotgun sequence	1)COV 100.00%, IDENT 95.56%, 4183:5895, 1713, Lactobacillus paracasei strain RI-194 p1551o1945-15_S15_L001_R1_001_(paired)_contig_67, whole genome shotgun sequence	1)COV 100%, IDENT 94.40%, 4008:5720, 1713, Lactobacillus paracasei subsp. paracasei Lpp7 contig00093, whole genome shotgun sequence	1)COV 100.00%, IDENT 95.80%, 7594:9306, 1713, Lactobacillus paracasei subsp. paracasei Lpp41 contig00564, whole genome shotgun sequence	1)COV 100.00%, IDENT 96.44%, 38675:40387, 1713, Lactobacillus paracasei subsp. paracasei Lpp226 contig00123, whole genome shotgun sequence	1)COV 100%, IDENT 96.03%, 18503:20215, 1713, Lactobacillus paracasei strain DSM 20207 contig000022, whole genome shotgun sequence	1)COV 100.00%, IDENT 95.33%, 2875444:2877156, 1713, Lactobacillus paracasei strain Lpc10 chromosome, complete genome	1)COV 100.00%, IDENT 95.86%, 13051:14763, 1713, Lactobacillus paracasei subsp. paracasei Lpp22 contig00027, whole genome shotgun sequence	1)COV 100.00%, IDENT 95.56%, 3543:5255, 1713, Lactobacillus paracasei strain RI-195 p1551o1945-16_S16_L001_R1_001_(paired)_contig_73, whole genome shotgun sequence	1)COV 100.00%, IDENT 96.21%, 22164:23876, 1713, Lactobacillus paracasei subsp. paracasei Lpp229 contig00208, whole genome shotgun sequence	1)COV 100%, IDENT 90.68%, 12233:13945, 1713, Lactobacillus paracasei subsp. paracasei Lpp71 contig00906, whole genome shotgun sequence	0	0	0	0	1)COV 1.93%, IDENT 100.00%, 2521486:2521518, 33, Lactobacillus paracasei strain Lpc-37 Lpc-37_complete_genome, whole genome shotgun sequence	0	0	0	0	0	0	0	0	0	0	0	0	0	0	1)COV 1.93%, IDENT 100.00%, 1984:2016, 33, Lactobacillus paracasei strain AM33-2AC AM33-2AC.Scaf43, whole genome shotgun sequence	1)COV 1.93%, IDENT 100.00%, 632:664, 33, Lactobacillus paracasei strain Lpc-37 Sequence_66, whole genome shotgun sequence	1)COV 1.93%, IDENT 100.00%, 2582:2614, 33, Lactobacillus paracasei subsp. paracasei Lpp74 contig00132, whole genome shotgun sequence	1)COV 1.93%, IDENT 100.00%, 11823:11855, 33, Lactobacillus paracasei strain DPC4206 DPC4206_Contig40, whole genome shotgun sequence	0
orf_00003	1)COV 100.00%, IDENT 97.92%, 15860:16051, 192, Lactobacillus paracasei strain UCD174 ctg071_00119, whole genome shotgun sequence	1)COV 100.00%, IDENT 98.44%, 22779:22970, 192, Lactobacillus paracasei subsp. paracasei Lpp219 contig00012, whole genome shotgun sequence	1)COV 100.00%, IDENT 97.40%, 1780550:1780741, 192, Lactobacillus paracasei strain CAUH35, complete genome	1)COV 100.00%, IDENT 97.40%, 844652:844843, 192, Lactobacillus paracasei subsp. paracasei JCM 8130 DNA, complete genome	1)COV 100.00%, IDENT 97.40%, 1033536:1033727, 192, Lactobacillus paracasei subsp. paracasei ATCC 25302 genomic scaffold SCAFFOLD1, whole genome shotgun sequence	1)COV 100.00%, IDENT 97.92%, 555:746, 192, Lactobacillus paracasei subsp. paracasei Lpp14 contig00360, whole genome shotgun sequence 2)COV 100.00%, IDENT 97.92%, 555:746, 192, Lactobacillus paracasei subsp. paracasei Lpp14 contig00359, whole genome shotgun sequence	1)COV 100.00%, IDENT 97.92%, 19953:20144, 192, Lactobacillus paracasei subsp. tolerans Lpl7 contig00033, whole genome shotgun sequence	1)COV 100.00%, IDENT 97.92%, 4822:5013, 192, Lactobacillus paracasei subsp. tolerans Lpl14 contig00086, whole genome shotgun sequence	1)COV 100.00%, IDENT 98.96%, 28848:29039, 192, Lactobacillus paracasei strain B3 scaffold1.1, whole genome shotgun sequence	1)COV 100.00%, IDENT 97.40%, 1960620:1960811, 192, Lactobacillus paracasei strain HDS-01 chromosome, complete genome	1)COV 100.00%, IDENT 97.40%, 1960930:1961121, 192, Lactobacillus paracasei strain HD1.7 chromosome, complete genome	1)COV 100.00%, IDENT 97.92%, 12735:12926, 192, Lactobacillus paracasei subsp. paracasei Lpp225 contig00014, whole genome shotgun sequence	1)COV 100.00%, IDENT 97.40%, 4109:4300, 192, Lactobacillus paracasei subsp. paracasei DSM 5622 Scaffold43, whole genome shotgun sequence	1)COV 100.00%, IDENT 97.40%, 1796794:1796985, 192, Lactobacillus paracasei strain EG9 chromosome, complete genome	1)COV 100.00%, IDENT 98.44%, 16438:16629, 192, Lactobacillus paracasei strain DPC6800 DPC6800_Contig0008, whole genome shotgun sequence	1)COV 100.00%, IDENT 97.40%, 5907:6098, 192, Lactobacillus paracasei strain RI-194 p1551o1945-15_S15_L001_R1_001_(paired)_contig_67, whole genome shotgun sequence	1)COV 100.00%, IDENT 98.96%, 3805:3996, 192, Lactobacillus paracasei subsp. paracasei Lpp7 contig00093, whole genome shotgun sequence	1)COV 100.00%, IDENT 98.44%, 7391:7582, 192, Lactobacillus paracasei subsp. paracasei Lpp41 contig00564, whole genome shotgun sequence	1)COV 100.00%, IDENT 98.44%, 38472:38663, 192, Lactobacillus paracasei subsp. paracasei Lpp226 contig00123, whole genome shotgun sequence	0	0	1)COV 100.00%, IDENT 98.44%, 12848:13039, 192, Lactobacillus paracasei subsp. paracasei Lpp22 contig00027, whole genome shotgun sequence	1)COV 100.00%, IDENT 97.40%, 5267:5458, 192, Lactobacillus paracasei strain RI-195 p1551o1945-16_S16_L001_R1_001_(paired)_contig_73, whole genome shotgun sequence	1)COV 100.00%, IDENT 97.92%, 23888:24079, 192, Lactobacillus paracasei subsp. paracasei Lpp229 contig00208, whole genome shotgun sequence	1)COV 100.00%, IDENT 97.92%, 12030:12221, 192, Lactobacillus paracasei subsp. paracasei Lpp71 contig00906, whole genome shotgun sequence	0	0	0	0	0	0	0	0	0	0	0	0	0	0	0	0	0	0	0	0	0	0	0	0
orf_00004	1)COV 100%, IDENT 86.56%, 14601:15854, 1254, Lactobacillus paracasei strain UCD174 ctg071_00119, whole genome shotgun sequence	1)COV 100%, IDENT 86.24%, 21520:22773, 1254, Lactobacillus paracasei subsp. paracasei Lpp219 contig00012, whole genome shotgun sequence	1)COV 100%, IDENT 86.40%, 1779291:1780544, 1254, Lactobacillus paracasei strain CAUH35, complete genome	1)COV 100%, IDENT 85.51%, 844849:846102, 1254, Lactobacillus paracasei subsp. paracasei JCM 8130 DNA, complete genome	1)COV 100%, IDENT 85.51%, 1032277:1033530, 1254, Lactobacillus paracasei subsp. paracasei ATCC 25302 genomic scaffold SCAFFOLD1, whole genome shotgun sequence	1)COV 56.46%, IDENT 83.76%, 258:963, 706, Lactobacillus paracasei subsp. paracasei Lpp14 contig00123, whole genome shotgun sequence 2)COV 43.78%, IDENT 91.80%, 1:549, 549, Lactobacillus paracasei subsp. paracasei Lpp14 contig00360, whole genome shotgun sequence 3)COV 43.70%, IDENT 90.88%, 2:549, 548, Lactobacillus paracasei subsp. paracasei Lpp14 contig00359, whole genome shotgun sequence	1)COV 100%, IDENT 87.11%, 18694:19947, 1254, Lactobacillus paracasei subsp. tolerans Lpl7 contig00033, whole genome shotgun sequence	1)COV 89.87%, IDENT 87.84%, 5019:6145, 1127, Lactobacillus paracasei subsp. tolerans Lpl14 contig00086, whole genome shotgun sequence	1)COV 100%, IDENT 86.63%, 29045:30298, 1254, Lactobacillus paracasei strain B3 scaffold1.1, whole genome shotgun sequence	1)COV 100%, IDENT 85.99%, 1959361:1960614, 1254, Lactobacillus paracasei strain HDS-01 chromosome, complete genome	1)COV 100%, IDENT 85.99%, 1959671:1960924, 1254, Lactobacillus paracasei strain HD1.7 chromosome, complete genome	1)COV 100%, IDENT 86.00%, 11476:12729, 1254, Lactobacillus paracasei subsp. paracasei Lpp225 contig00014, whole genome shotgun sequence	1)COV 100%, IDENT 85.51%, 4306:5559, 1254, Lactobacillus paracasei subsp. paracasei DSM 5622 Scaffold43, whole genome shotgun sequence	1)COV 100%, IDENT 86.08%, 1795535:1796788, 1254, Lactobacillus paracasei strain EG9 chromosome, complete genome	1)COV 100%, IDENT 87.02%, 15179:16432, 1254, Lactobacillus paracasei strain DPC6800 DPC6800_Contig0008, whole genome shotgun sequence	1)COV 100%, IDENT 86.40%, 6104:7357, 1254, Lactobacillus paracasei strain RI-194 p1551o1945-15_S15_L001_R1_001_(paired)_contig_67, whole genome shotgun sequence	1)COV 100%, IDENT 85.92%, 2546:3799, 1254, Lactobacillus paracasei subsp. paracasei Lpp7 contig00093, whole genome shotgun sequence	1)COV 100%, IDENT 85.92%, 6132:7385, 1254, Lactobacillus paracasei subsp. paracasei Lpp41 contig00564, whole genome shotgun sequence	1)COV 100%, IDENT 86.79%, 37213:38466, 1254, Lactobacillus paracasei subsp. paracasei Lpp226 contig00123, whole genome shotgun sequence	1)COV 100%, IDENT 86.40%, 17038:18291, 1254, Lactobacillus paracasei strain DSM 20207 contig000022, whole genome shotgun sequence	1)COV 100%, IDENT 85.11%, 2877368:2878621, 1254, Lactobacillus paracasei strain Lpc10 chromosome, complete genome	1)COV 100%, IDENT 85.92%, 11589:12842, 1254, Lactobacillus paracasei subsp. paracasei Lpp22 contig00027, whole genome shotgun sequence	1)COV 100%, IDENT 86.40%, 5464:6717, 1254, Lactobacillus paracasei strain RI-195 p1551o1945-16_S16_L001_R1_001_(paired)_contig_73, whole genome shotgun sequence	1)COV 100%, IDENT 86.95%, 24085:25338, 1254, Lactobacillus paracasei subsp. paracasei Lpp229 contig00208, whole genome shotgun sequence	1)COV 100%, IDENT 86.16%, 10771:12024, 1254, Lactobacillus paracasei subsp. paracasei Lpp71 contig00906, whole genome shotgun sequence	0	0	0	0	0	0	0	0	0	0	0	0	0	0	0	0	0	0	0	0	0	0	0	0
orf_00005	1)COV 100.00%, IDENT 91.27%, 14018:14647, 630, Lactobacillus paracasei strain UCD174 ctg071_00119, whole genome shotgun sequence	1)COV 100%, IDENT 79.21%, 20937:21566, 630, Lactobacillus paracasei subsp. paracasei Lpp219 contig00012, whole genome shotgun sequence	0	1)COV 100.00%, IDENT 91.59%, 846056:846685, 630, Lactobacillus paracasei subsp. paracasei JCM 8130 DNA, complete genome	1)COV 100.00%, IDENT 91.59%, 1031694:1032323, 630, Lactobacillus paracasei subsp. paracasei ATCC 25302 genomic scaffold SCAFFOLD1, whole genome shotgun sequence	1)COV 48.25%, IDENT 95.07%, 1:304, 304, Lactobacillus paracasei subsp. paracasei Lpp14 contig00123, whole genome shotgun sequence	0	0	1)COV 100.00%, IDENT 91.90%, 30252:30881, 630, Lactobacillus paracasei strain B3 scaffold1.1, whole genome shotgun sequence	1)COV 100.00%, IDENT 87.94%, 1958778:1959407, 630, Lactobacillus paracasei strain HDS-01 chromosome, complete genome	1)COV 100.00%, IDENT 87.94%, 1959088:1959717, 630, Lactobacillus paracasei strain HD1.7 chromosome, complete genome	1)COV 100.00%, IDENT 91.11%, 10893:11522, 630, Lactobacillus paracasei subsp. paracasei Lpp225 contig00014, whole genome shotgun sequence	1)COV 100.00%, IDENT 91.59%, 5513:6142, 630, Lactobacillus paracasei subsp. paracasei DSM 5622 Scaffold43, whole genome shotgun sequence	1)COV 100%, IDENT 78.86%, 1794952:1795581, 630, Lactobacillus paracasei strain EG9 chromosome, complete genome	1)COV 100%, IDENT 79.02%, 14596:15225, 630, Lactobacillus paracasei strain DPC6800 DPC6800_Contig0008, whole genome shotgun sequence	1)COV 100.00%, IDENT 91.75%, 7311:7940, 630, Lactobacillus paracasei strain RI-194 p1551o1945-15_S15_L001_R1_001_(paired)_contig_67, whole genome shotgun sequence	1)COV 100.00%, IDENT 91.75%, 1963:2592, 630, Lactobacillus paracasei subsp. paracasei Lpp7 contig00093, whole genome shotgun sequence	0	1)COV 100%, IDENT 77.60%, 36630:37259, 630, Lactobacillus paracasei subsp. paracasei Lpp226 contig00123, whole genome shotgun sequence	1)COV 100.00%, IDENT 91.43%, 16455:17084, 630, Lactobacillus paracasei strain DSM 20207 contig000022, whole genome shotgun sequence	1)COV 100%, IDENT 77.99%, 2878575:2879204, 630, Lactobacillus paracasei strain Lpc10 chromosome, complete genome	1)COV 100%, IDENT 78.08%, 11006:11635, 630, Lactobacillus paracasei subsp. paracasei Lpp22 contig00027, whole genome shotgun sequence	1)COV 100.00%, IDENT 91.75%, 6671:7300, 630, Lactobacillus paracasei strain RI-195 p1551o1945-16_S16_L001_R1_001_(paired)_contig_73, whole genome shotgun sequence	1)COV 100.00%, IDENT 91.59%, 25292:25921, 630, Lactobacillus paracasei subsp. paracasei Lpp229 contig00208, whole genome shotgun sequence	1)COV 100%, IDENT 77.67%, 10188:10817, 630, Lactobacillus paracasei subsp. paracasei Lpp71 contig00906, whole genome shotgun sequence	0	0	0	0	0	0	0	0	0	0	0	0	0	0	0	0	0	0	0	0	0	0	0	0
orf_00006	1)COV 100%, IDENT 86.97%, 12774:13976, 1203, Lactobacillus paracasei strain UCD174 ctg071_00119, whole genome shotgun sequence	1)COV 100%, IDENT 86.31%, 19694:20896, 1203, Lactobacillus paracasei subsp. paracasei Lpp219 contig00012, whole genome shotgun sequence	1)COV 100%, IDENT 83.14%, 1777464:1778666, 1203, Lactobacillus paracasei strain CAUH35, complete genome	1)COV 100%, IDENT 84.90%, 846727:847929, 1203, Lactobacillus paracasei subsp. paracasei JCM 8130 DNA, complete genome	1)COV 100%, IDENT 84.90%, 1030450:1031652, 1203, Lactobacillus paracasei subsp. paracasei ATCC 25302 genomic scaffold SCAFFOLD1, whole genome shotgun sequence	1)COV 36.74%, IDENT 89.37%, 230:670, 441, Lactobacillus paracasei subsp. paracasei Lpp14 contig00462, whole genome shotgun sequence	1)COV 100%, IDENT 84.49%, 16867:18069, 1203, Lactobacillus paracasei subsp. tolerans Lpl7 contig00033, whole genome shotgun sequence	1)COV 100%, IDENT 84.49%, 674:1876, 1203, Lactobacillus paracasei subsp. tolerans Lpl14 contig00067, whole genome shotgun sequence	1)COV 100%, IDENT 85.80%, 30923:32125, 1203, Lactobacillus paracasei strain B3 scaffold1.1, whole genome shotgun sequence	1)COV 100%, IDENT 86.14%, 1957535:1958737, 1203, Lactobacillus paracasei strain HDS-01 chromosome, complete genome	1)COV 100%, IDENT 86.14%, 1957845:1959047, 1203, Lactobacillus paracasei strain HD1.7 chromosome, complete genome	1)COV 100%, IDENT 86.46%, 9649:10851, 1203, Lactobacillus paracasei subsp. paracasei Lpp225 contig00014, whole genome shotgun sequence	1)COV 100%, IDENT 84.90%, 6184:7386, 1203, Lactobacillus paracasei subsp. paracasei DSM 5622 Scaffold43, whole genome shotgun sequence	1)COV 100%, IDENT 83.57%, 1793708:1794910, 1203, Lactobacillus paracasei strain EG9 chromosome, complete genome	1)COV 100%, IDENT 83.94%, 13352:14554, 1203, Lactobacillus paracasei strain DPC6800 DPC6800_Contig0008, whole genome shotgun sequence	1)COV 100%, IDENT 86.31%, 7982:9184, 1203, Lactobacillus paracasei strain RI-194 p1551o1945-15_S15_L001_R1_001_(paired)_contig_67, whole genome shotgun sequence	1)COV 100%, IDENT 86.56%, 719:1921, 1203, Lactobacillus paracasei subsp. paracasei Lpp7 contig00093, whole genome shotgun sequence	1)COV 100%, IDENT 83.97%, 4305:5507, 1203, Lactobacillus paracasei subsp. paracasei Lpp41 contig00564, whole genome shotgun sequence	1)COV 100%, IDENT 83.33%, 35386:36588, 1203, Lactobacillus paracasei subsp. paracasei Lpp226 contig00123, whole genome shotgun sequence	1)COV 100%, IDENT 84.48%, 15211:16413, 1203, Lactobacillus paracasei strain DSM 20207 contig000022, whole genome shotgun sequence	1)COV 100.00%, IDENT 83.62%, 2879246:2880448, 1203, Lactobacillus paracasei strain Lpc10 chromosome, complete genome	1)COV 100%, IDENT 83.67%, 9762:10964, 1203, Lactobacillus paracasei subsp. paracasei Lpp22 contig00027, whole genome shotgun sequence	1)COV 100%, IDENT 86.31%, 7342:8544, 1203, Lactobacillus paracasei strain RI-195 p1551o1945-16_S16_L001_R1_001_(paired)_contig_73, whole genome shotgun sequence	1)COV 100%, IDENT 83.98%, 25963:27165, 1203, Lactobacillus paracasei subsp. paracasei Lpp229 contig00208, whole genome shotgun sequence	1)COV 100%, IDENT 86.46%, 8944:10146, 1203, Lactobacillus paracasei subsp. paracasei Lpp71 contig00906, whole genome shotgun sequence	0	0	0	0	0	0	0	0	0	0	0	0	0	0	0	0	0	0	0	0	0	0	0	0
orf_00007	1)COV 100.00%, IDENT 97.08%, 12517:12756, 240, Lactobacillus paracasei strain UCD174 ctg071_00119, whole genome shotgun sequence	1)COV 100.00%, IDENT 97.08%, 19437:19676, 240, Lactobacillus paracasei subsp. paracasei Lpp219 contig00012, whole genome shotgun sequence	1)COV 100.00%, IDENT 95.00%, 1777207:1777446, 240, Lactobacillus paracasei strain CAUH35, complete genome	1)COV 100.00%, IDENT 96.67%, 847947:848186, 240, Lactobacillus paracasei subsp. paracasei JCM 8130 DNA, complete genome	1)COV 100.00%, IDENT 96.67%, 1030193:1030432, 240, Lactobacillus paracasei subsp. paracasei ATCC 25302 genomic scaffold SCAFFOLD1, whole genome shotgun sequence	1)COV 88.33%, IDENT 97.64%, 1:212, 212, Lactobacillus paracasei subsp. paracasei Lpp14 contig00462, whole genome shotgun sequence	1)COV 100.00%, IDENT 95.83%, 16610:16849, 240, Lactobacillus paracasei subsp. tolerans Lpl7 contig00033, whole genome shotgun sequence	1)COV 100.00%, IDENT 95.83%, 1894:2133, 240, Lactobacillus paracasei subsp. tolerans Lpl14 contig00067, whole genome shotgun sequence	1)COV 100.00%, IDENT 96.25%, 32143:32382, 240, Lactobacillus paracasei strain B3 scaffold1.1, whole genome shotgun sequence	1)COV 100.00%, IDENT 95.83%, 1957278:1957517, 240, Lactobacillus paracasei strain HDS-01 chromosome, complete genome	1)COV 100.00%, IDENT 95.83%, 1957588:1957827, 240, Lactobacillus paracasei strain HD1.7 chromosome, complete genome	1)COV 100.00%, IDENT 97.50%, 9392:9631, 240, Lactobacillus paracasei subsp. paracasei Lpp225 contig00014, whole genome shotgun sequence	1)COV 100.00%, IDENT 96.67%, 7404:7643, 240, Lactobacillus paracasei subsp. paracasei DSM 5622 Scaffold43, whole genome shotgun sequence	1)COV 100.00%, IDENT 95.42%, 1793451:1793690, 240, Lactobacillus paracasei strain EG9 chromosome, complete genome	1)COV 100.00%, IDENT 92.92%, 13095:13334, 240, Lactobacillus paracasei strain DPC6800 DPC6800_Contig0008, whole genome shotgun sequence	1)COV 100.00%, IDENT 94.17%, 9202:9441, 240, Lactobacillus paracasei strain RI-194 p1551o1945-15_S15_L001_R1_001_(paired)_contig_67, whole genome shotgun sequence	1)COV 100.00%, IDENT 97.92%, 462:701, 240, Lactobacillus paracasei subsp. paracasei Lpp7 contig00093, whole genome shotgun sequence	1)COV 100.00%, IDENT 93.33%, 4048:4287, 240, Lactobacillus paracasei subsp. paracasei Lpp41 contig00564, whole genome shotgun sequence	1)COV 100.00%, IDENT 95.42%, 35129:35368, 240, Lactobacillus paracasei subsp. paracasei Lpp226 contig00123, whole genome shotgun sequence	1)COV 100.00%, IDENT 95.83%, 14954:15193, 240, Lactobacillus paracasei strain DSM 20207 contig000022, whole genome shotgun sequence	1)COV 100.00%, IDENT 98.75%, 2880466:2880705, 240, Lactobacillus paracasei strain Lpc10 chromosome, complete genome	1)COV 100.00%, IDENT 95.42%, 9505:9744, 240, Lactobacillus paracasei subsp. paracasei Lpp22 contig00027, whole genome shotgun sequence	1)COV 100.00%, IDENT 94.17%, 8562:8801, 240, Lactobacillus paracasei strain RI-195 p1551o1945-16_S16_L001_R1_001_(paired)_contig_73, whole genome shotgun sequence	1)COV 100.00%, IDENT 96.25%, 27183:27422, 240, Lactobacillus paracasei subsp. paracasei Lpp229 contig00208, whole genome shotgun sequence	1)COV 100.00%, IDENT 97.50%, 8687:8926, 240, Lactobacillus paracasei subsp. paracasei Lpp71 contig00906, whole genome shotgun sequence	0	0	0	0	0	0	0	0	0	0	0	0	0	0	0	0	0	0	0	0	0	0	0	0
orf_00008	1)COV 100.00%, IDENT 97.50%, 12147:12506, 360, Lactobacillus paracasei strain UCD174 ctg071_00119, whole genome shotgun sequence	1)COV 100.00%, IDENT 97.50%, 19067:19426, 360, Lactobacillus paracasei subsp. paracasei Lpp219 contig00012, whole genome shotgun sequence	1)COV 100.00%, IDENT 95.28%, 1776837:1777196, 360, Lactobacillus paracasei strain CAUH35, complete genome	1)COV 100.00%, IDENT 97.50%, 848197:848556, 360, Lactobacillus paracasei subsp. paracasei JCM 8130 DNA, complete genome	1)COV 100.00%, IDENT 97.50%, 1029823:1030182, 360, Lactobacillus paracasei subsp. paracasei ATCC 25302 genomic scaffold SCAFFOLD1, whole genome shotgun sequence	1)COV 11.39%, IDENT 100.00%, 1:41, 41, Lactobacillus paracasei subsp. paracasei Lpp14 contig00482, whole genome shotgun sequence	1)COV 100.00%, IDENT 93.33%, 16240:16599, 360, Lactobacillus paracasei subsp. tolerans Lpl7 contig00033, whole genome shotgun sequence	1)COV 100.00%, IDENT 93.33%, 2144:2503, 360, Lactobacillus paracasei subsp. tolerans Lpl14 contig00067, whole genome shotgun sequence	1)COV 100.00%, IDENT 96.94%, 32393:32752, 360, Lactobacillus paracasei strain B3 scaffold1.1, whole genome shotgun sequence	1)COV 100.00%, IDENT 93.33%, 1956908:1957267, 360, Lactobacillus paracasei strain HDS-01 chromosome, complete genome	1)COV 100.00%, IDENT 93.33%, 1957218:1957577, 360, Lactobacillus paracasei strain HD1.7 chromosome, complete genome	1)COV 100.00%, IDENT 97.50%, 9022:9381, 360, Lactobacillus paracasei subsp. paracasei Lpp225 contig00014, whole genome shotgun sequence	1)COV 100.00%, IDENT 97.50%, 7654:8013, 360, Lactobacillus paracasei subsp. paracasei DSM 5622 Scaffold43, whole genome shotgun sequence	1)COV 100.00%, IDENT 96.11%, 1793081:1793440, 360, Lactobacillus paracasei strain EG9 chromosome, complete genome	1)COV 98.61%, IDENT 96.06%, 12725:13079, 355, Lactobacillus paracasei strain DPC6800 DPC6800_Contig0008, whole genome shotgun sequence	1)COV 100.00%, IDENT 97.50%, 9452:9811, 360, Lactobacillus paracasei strain RI-194 p1551o1945-15_S15_L001_R1_001_(paired)_contig_67, whole genome shotgun sequence	1)COV 100.00%, IDENT 95.28%, 92:451, 360, Lactobacillus paracasei subsp. paracasei Lpp7 contig00093, whole genome shotgun sequence	1)COV 100.00%, IDENT 95.00%, 3678:4037, 360, Lactobacillus paracasei subsp. paracasei Lpp41 contig00564, whole genome shotgun sequence	1)COV 100.00%, IDENT 95.83%, 34759:35118, 360, Lactobacillus paracasei subsp. paracasei Lpp226 contig00123, whole genome shotgun sequence	1)COV 100.00%, IDENT 95.83%, 14584:14943, 360, Lactobacillus paracasei strain DSM 20207 contig000022, whole genome shotgun sequence	1)COV 100.00%, IDENT 96.11%, 2880716:2881075, 360, Lactobacillus paracasei strain Lpc10 chromosome, complete genome	1)COV 100.00%, IDENT 96.39%, 9135:9494, 360, Lactobacillus paracasei subsp. paracasei Lpp22 contig00027, whole genome shotgun sequence	1)COV 100.00%, IDENT 97.50%, 8812:9171, 360, Lactobacillus paracasei strain RI-195 p1551o1945-16_S16_L001_R1_001_(paired)_contig_73, whole genome shotgun sequence	1)COV 100.00%, IDENT 96.39%, 27433:27792, 360, Lactobacillus paracasei subsp. paracasei Lpp229 contig00208, whole genome shotgun sequence	1)COV 100.00%, IDENT 97.78%, 8317:8676, 360, Lactobacillus paracasei subsp. paracasei Lpp71 contig00906, whole genome shotgun sequence	0	0	0	0	0	0	0	0	0	0	0	0	0	0	0	0	0	0	0	0	0	0	0	0
orf_00009	1)COV 100.00%, IDENT 99.39%, 11828:12157, 330, Lactobacillus paracasei strain UCD174 ctg071_00119, whole genome shotgun sequence	1)COV 100.00%, IDENT 96.36%, 18748:19077, 330, Lactobacillus paracasei subsp. paracasei Lpp219 contig00012, whole genome shotgun sequence	1)COV 100.00%, IDENT 97.58%, 1776518:1776847, 330, Lactobacillus paracasei strain CAUH35, complete genome	1)COV 100.00%, IDENT 96.36%, 848546:848875, 330, Lactobacillus paracasei subsp. paracasei JCM 8130 DNA, complete genome	1)COV 100.00%, IDENT 96.36%, 1029504:1029833, 330, Lactobacillus paracasei subsp. paracasei ATCC 25302 genomic scaffold SCAFFOLD1, whole genome shotgun sequence	1)COV 100.00%, IDENT 96.97%, 31:360, 330, Lactobacillus paracasei subsp. paracasei Lpp14 contig00482, whole genome shotgun sequence	1)COV 100.00%, IDENT 97.58%, 15921:16250, 330, Lactobacillus paracasei subsp. tolerans Lpl7 contig00033, whole genome shotgun sequence	1)COV 100.00%, IDENT 97.58%, 2493:2822, 330, Lactobacillus paracasei subsp. tolerans Lpl14 contig00067, whole genome shotgun sequence	1)COV 100.00%, IDENT 98.48%, 32742:33071, 330, Lactobacillus paracasei strain B3 scaffold1.1, whole genome shotgun sequence	1)COV 100.00%, IDENT 92.42%, 1956589:1956918, 330, Lactobacillus paracasei strain HDS-01 chromosome, complete genome	1)COV 100.00%, IDENT 92.42%, 1956899:1957228, 330, Lactobacillus paracasei strain HD1.7 chromosome, complete genome	1)COV 100.00%, IDENT 96.36%, 8703:9032, 330, Lactobacillus paracasei subsp. paracasei Lpp225 contig00014, whole genome shotgun sequence	1)COV 100.00%, IDENT 96.36%, 8003:8332, 330, Lactobacillus paracasei subsp. paracasei DSM 5622 Scaffold43, whole genome shotgun sequence	1)COV 100.00%, IDENT 99.09%, 1792762:1793091, 330, Lactobacillus paracasei strain EG9 chromosome, complete genome	1)COV 100.00%, IDENT 99.09%, 12406:12735, 330, Lactobacillus paracasei strain DPC6800 DPC6800_Contig0008, whole genome shotgun sequence	1)COV 100.00%, IDENT 96.36%, 9801:10130, 330, Lactobacillus paracasei strain RI-194 p1551o1945-15_S15_L001_R1_001_(paired)_contig_67, whole genome shotgun sequence	1)COV 48.79%, IDENT 99.38%, 10724:10884, 161, Lactobacillus paracasei subsp. paracasei Lpp7 contig00070, whole genome shotgun sequence 2)COV 30.91%, IDENT 99.02%, 1:102, 102, Lactobacillus paracasei subsp. paracasei Lpp7 contig00093, whole genome shotgun sequence	1)COV 100.00%, IDENT 98.48%, 3359:3688, 330, Lactobacillus paracasei subsp. paracasei Lpp41 contig00564, whole genome shotgun sequence	1)COV 100.00%, IDENT 99.09%, 34440:34769, 330, Lactobacillus paracasei subsp. paracasei Lpp226 contig00123, whole genome shotgun sequence	1)COV 100.00%, IDENT 98.79%, 14265:14594, 330, Lactobacillus paracasei strain DSM 20207 contig000022, whole genome shotgun sequence	1)COV 100.00%, IDENT 94.24%, 2881065:2881394, 330, Lactobacillus paracasei strain Lpc10 chromosome, complete genome	1)COV 100.00%, IDENT 99.09%, 8816:9145, 330, Lactobacillus paracasei subsp. paracasei Lpp22 contig00027, whole genome shotgun sequence	1)COV 100.00%, IDENT 96.36%, 9161:9490, 330, Lactobacillus paracasei strain RI-195 p1551o1945-16_S16_L001_R1_001_(paired)_contig_73, whole genome shotgun sequence	1)COV 100.00%, IDENT 96.97%, 27782:28111, 330, Lactobacillus paracasei subsp. paracasei Lpp229 contig00208, whole genome shotgun sequence	1)COV 100.00%, IDENT 96.06%, 7999:8327, 329, Lactobacillus paracasei subsp. paracasei Lpp71 contig00906, whole genome shotgun sequence	0	0	0	0	0	0	0	0	0	0	0	0	0	0	0	0	0	0	0	0	0	0	0	0
orf_00010	1)COV 100.00%, IDENT 95.61%, 11442:11828, 387, Lactobacillus paracasei strain UCD174 ctg071_00119, whole genome shotgun sequence	1)COV 100.00%, IDENT 94.32%, 18362:18748, 387, Lactobacillus paracasei subsp. paracasei Lpp219 contig00012, whole genome shotgun sequence	1)COV 100.00%, IDENT 94.57%, 1776132:1776518, 387, Lactobacillus paracasei strain CAUH35, complete genome	1)COV 100.00%, IDENT 93.80%, 848875:849261, 387, Lactobacillus paracasei subsp. paracasei JCM 8130 DNA, complete genome	1)COV 100.00%, IDENT 93.80%, 1029118:1029504, 387, Lactobacillus paracasei subsp. paracasei ATCC 25302 genomic scaffold SCAFFOLD1, whole genome shotgun sequence	1)COV 100.00%, IDENT 94.06%, 360:746, 387, Lactobacillus paracasei subsp. paracasei Lpp14 contig00482, whole genome shotgun sequence	1)COV 100.00%, IDENT 93.80%, 15535:15921, 387, Lactobacillus paracasei subsp. tolerans Lpl7 contig00033, whole genome shotgun sequence	1)COV 100.00%, IDENT 93.80%, 2822:3208, 387, Lactobacillus paracasei subsp. tolerans Lpl14 contig00067, whole genome shotgun sequence	1)COV 100.00%, IDENT 95.35%, 33071:33457, 387, Lactobacillus paracasei strain B3 scaffold1.1, whole genome shotgun sequence	1)COV 100.00%, IDENT 93.54%, 1956203:1956589, 387, Lactobacillus paracasei strain HDS-01 chromosome, complete genome	1)COV 100.00%, IDENT 93.54%, 1956513:1956899, 387, Lactobacillus paracasei strain HD1.7 chromosome, complete genome	1)COV 100.00%, IDENT 94.83%, 8317:8703, 387, Lactobacillus paracasei subsp. paracasei Lpp225 contig00014, whole genome shotgun sequence	1)COV 100.00%, IDENT 93.80%, 8332:8718, 387, Lactobacillus paracasei subsp. paracasei DSM 5622 Scaffold43, whole genome shotgun sequence	1)COV 100.00%, IDENT 96.38%, 1792376:1792762, 387, Lactobacillus paracasei strain EG9 chromosome, complete genome	1)COV 100.00%, IDENT 94.32%, 12020:12406, 387, Lactobacillus paracasei strain DPC6800 DPC6800_Contig0008, whole genome shotgun sequence	1)COV 100.00%, IDENT 94.32%, 10130:10516, 387, Lactobacillus paracasei strain RI-194 p1551o1945-15_S15_L001_R1_001_(paired)_contig_67, whole genome shotgun sequence	1)COV 100.00%, IDENT 95.61%, 10338:10724, 387, Lactobacillus paracasei subsp. paracasei Lpp7 contig00070, whole genome shotgun sequence	1)COV 100.00%, IDENT 95.61%, 2973:3359, 387, Lactobacillus paracasei subsp. paracasei Lpp41 contig00564, whole genome shotgun sequence	1)COV 100.00%, IDENT 96.38%, 34054:34440, 387, Lactobacillus paracasei subsp. paracasei Lpp226 contig00123, whole genome shotgun sequence	1)COV 100.00%, IDENT 95.35%, 13879:14265, 387, Lactobacillus paracasei strain DSM 20207 contig000022, whole genome shotgun sequence	1)COV 100.00%, IDENT 90.44%, 2881394:2881780, 387, Lactobacillus paracasei strain Lpc10 chromosome, complete genome	1)COV 100.00%, IDENT 95.87%, 8430:8816, 387, Lactobacillus paracasei subsp. paracasei Lpp22 contig00027, whole genome shotgun sequence	1)COV 100.00%, IDENT 94.32%, 9490:9876, 387, Lactobacillus paracasei strain RI-195 p1551o1945-16_S16_L001_R1_001_(paired)_contig_73, whole genome shotgun sequence	1)COV 100.00%, IDENT 93.28%, 28111:28497, 387, Lactobacillus paracasei subsp. paracasei Lpp229 contig00208, whole genome shotgun sequence	1)COV 100.00%, IDENT 94.32%, 7613:7999, 387, Lactobacillus paracasei subsp. paracasei Lpp71 contig00906, whole genome shotgun sequence	0	0	0	0	0	0	0	0	0	0	0	0	0	0	0	0	0	0	0	0	0	0	0	0
orf_00011	1)COV 100.00%, IDENT 95.35%, 11056:11442, 387, Lactobacillus paracasei strain UCD174 ctg071_00119, whole genome shotgun sequence	1)COV 100.00%, IDENT 97.42%, 17976:18362, 387, Lactobacillus paracasei subsp. paracasei Lpp219 contig00012, whole genome shotgun sequence	1)COV 100.00%, IDENT 93.28%, 1775746:1776132, 387, Lactobacillus paracasei strain CAUH35, complete genome	1)COV 100.00%, IDENT 93.54%, 849261:849647, 387, Lactobacillus paracasei subsp. paracasei JCM 8130 DNA, complete genome	1)COV 100.00%, IDENT 93.54%, 1028732:1029118, 387, Lactobacillus paracasei subsp. paracasei ATCC 25302 genomic scaffold SCAFFOLD1, whole genome shotgun sequence	1)COV 100.00%, IDENT 96.64%, 746:1132, 387, Lactobacillus paracasei subsp. paracasei Lpp14 contig00482, whole genome shotgun sequence	1)COV 100.00%, IDENT 96.90%, 15149:15535, 387, Lactobacillus paracasei subsp. tolerans Lpl7 contig00033, whole genome shotgun sequence	1)COV 100.00%, IDENT 96.90%, 3208:3594, 387, Lactobacillus paracasei subsp. tolerans Lpl14 contig00067, whole genome shotgun sequence	1)COV 100.00%, IDENT 93.54%, 33457:33843, 387, Lactobacillus paracasei strain B3 scaffold1.1, whole genome shotgun sequence	1)COV 100.00%, IDENT 94.06%, 1955817:1956203, 387, Lactobacillus paracasei strain HDS-01 chromosome, complete genome	1)COV 100.00%, IDENT 94.06%, 1956127:1956513, 387, Lactobacillus paracasei strain HD1.7 chromosome, complete genome	1)COV 100.00%, IDENT 95.09%, 7931:8317, 387, Lactobacillus paracasei subsp. paracasei Lpp225 contig00014, whole genome shotgun sequence	1)COV 100.00%, IDENT 93.54%, 8718:9104, 387, Lactobacillus paracasei subsp. paracasei DSM 5622 Scaffold43, whole genome shotgun sequence	1)COV 100.00%, IDENT 93.80%, 1791990:1792376, 387, Lactobacillus paracasei strain EG9 chromosome, complete genome	1)COV 100.00%, IDENT 94.57%, 11634:12020, 387, Lactobacillus paracasei strain DPC6800 DPC6800_Contig0008, whole genome shotgun sequence	1)COV 100.00%, IDENT 96.38%, 10516:10902, 387, Lactobacillus paracasei strain RI-194 p1551o1945-15_S15_L001_R1_001_(paired)_contig_67, whole genome shotgun sequence	1)COV 100.00%, IDENT 95.35%, 9952:10338, 387, Lactobacillus paracasei subsp. paracasei Lpp7 contig00070, whole genome shotgun sequence	1)COV 100.00%, IDENT 94.83%, 2587:2973, 387, Lactobacillus paracasei subsp. paracasei Lpp41 contig00564, whole genome shotgun sequence	1)COV 100.00%, IDENT 94.32%, 33668:34054, 387, Lactobacillus paracasei subsp. paracasei Lpp226 contig00123, whole genome shotgun sequence	1)COV 100.00%, IDENT 93.02%, 13493:13879, 387, Lactobacillus paracasei strain DSM 20207 contig000022, whole genome shotgun sequence	1)COV 100.00%, IDENT 95.09%, 2881780:2882166, 387, Lactobacillus paracasei strain Lpc10 chromosome, complete genome	1)COV 100.00%, IDENT 94.83%, 8044:8430, 387, Lactobacillus paracasei subsp. paracasei Lpp22 contig00027, whole genome shotgun sequence	1)COV 100.00%, IDENT 96.38%, 9876:10262, 387, Lactobacillus paracasei strain RI-195 p1551o1945-16_S16_L001_R1_001_(paired)_contig_73, whole genome shotgun sequence	1)COV 100.00%, IDENT 96.38%, 28497:28883, 387, Lactobacillus paracasei subsp. paracasei Lpp229 contig00208, whole genome shotgun sequence	1)COV 100.00%, IDENT 96.38%, 7227:7613, 387, Lactobacillus paracasei subsp. paracasei Lpp71 contig00906, whole genome shotgun sequence	0	0	0	0	0	0	0	0	0	0	0	0	0	0	0	0	0	0	0	0	0	0	0	0
orf_00012	1)COV 100%, IDENT 95.48%, 10405:11022, 618, Lactobacillus paracasei strain UCD174 ctg071_00119, whole genome shotgun sequence	1)COV 96.28%, IDENT 96.64%, 17349:17942, 594, Lactobacillus paracasei subsp. paracasei Lpp219 contig00012, whole genome shotgun sequence	1)COV 96.28%, IDENT 92.61%, 1775119:1775712, 594, Lactobacillus paracasei strain CAUH35, complete genome	1)COV 96.28%, IDENT 97.14%, 849681:850274, 594, Lactobacillus paracasei subsp. paracasei JCM 8130 DNA, complete genome	1)COV 96.28%, IDENT 97.14%, 1028105:1028698, 594, Lactobacillus paracasei subsp. paracasei ATCC 25302 genomic scaffold SCAFFOLD1, whole genome shotgun sequence	1)COV 96.28%, IDENT 96.97%, 1166:1759, 594, Lactobacillus paracasei subsp. paracasei Lpp14 contig00482, whole genome shotgun sequence	1)COV 96.28%, IDENT 95.97%, 14522:15115, 594, Lactobacillus paracasei subsp. tolerans Lpl7 contig00033, whole genome shotgun sequence	1)COV 96.28%, IDENT 95.97%, 3628:4221, 594, Lactobacillus paracasei subsp. tolerans Lpl14 contig00067, whole genome shotgun sequence	1)COV 96.28%, IDENT 97.14%, 33877:34470, 594, Lactobacillus paracasei strain B3 scaffold1.1, whole genome shotgun sequence	1)COV 100.00%, IDENT 92.23%, 1955166:1955783, 618, Lactobacillus paracasei strain HDS-01 chromosome, complete genome	1)COV 100.00%, IDENT 92.23%, 1955476:1956093, 618, Lactobacillus paracasei strain HD1.7 chromosome, complete genome	1)COV 100%, IDENT 96.93%, 7280:7897, 618, Lactobacillus paracasei subsp. paracasei Lpp225 contig00014, whole genome shotgun sequence	1)COV 96.28%, IDENT 97.14%, 9138:9731, 594, Lactobacillus paracasei subsp. paracasei DSM 5622 Scaffold43, whole genome shotgun sequence	1)COV 96.28%, IDENT 92.94%, 1791363:1791956, 594, Lactobacillus paracasei strain EG9 chromosome, complete genome	1)COV 96.28%, IDENT 94.12%, 11007:11600, 594, Lactobacillus paracasei strain DPC6800 DPC6800_Contig0008, whole genome shotgun sequence	1)COV 96.28%, IDENT 96.97%, 10936:11529, 594, Lactobacillus paracasei strain RI-194 p1551o1945-15_S15_L001_R1_001_(paired)_contig_67, whole genome shotgun sequence	1)COV 96.28%, IDENT 96.81%, 9325:9918, 594, Lactobacillus paracasei subsp. paracasei Lpp7 contig00070, whole genome shotgun sequence	1)COV 96.12%, IDENT 93.27%, 1960:2553, 594, Lactobacillus paracasei subsp. paracasei Lpp41 contig00564, whole genome shotgun sequence	1)COV 96.12%, IDENT 93.60%, 33041:33634, 594, Lactobacillus paracasei subsp. paracasei Lpp226 contig00123, whole genome shotgun sequence	1)COV 96.28%, IDENT 93.45%, 12866:13459, 594, Lactobacillus paracasei strain DSM 20207 contig000022, whole genome shotgun sequence	1)COV 96.12%, IDENT 94.78%, 2882200:2882793, 594, Lactobacillus paracasei strain Lpc10 chromosome, complete genome	1)COV 96.28%, IDENT 94.12%, 7417:8010, 594, Lactobacillus paracasei subsp. paracasei Lpp22 contig00027, whole genome shotgun sequence	1)COV 96.28%, IDENT 96.97%, 10296:10889, 594, Lactobacillus paracasei strain RI-195 p1551o1945-16_S16_L001_R1_001_(paired)_contig_73, whole genome shotgun sequence	1)COV 96.28%, IDENT 95.97%, 28917:29510, 594, Lactobacillus paracasei subsp. paracasei Lpp229 contig00208, whole genome shotgun sequence	1)COV 100%, IDENT 97.09%, 6576:7193, 618, Lactobacillus paracasei subsp. paracasei Lpp71 contig00906, whole genome shotgun sequence	0	0	0	0	0	0	0	0	0	0	0	0	0	0	0	0	0	0	0	0	0	0	0	0
orf_00013	1)COV 100.00%, IDENT 97.83%, 9893:10306, 414, Lactobacillus paracasei strain UCD174 ctg071_00119, whole genome shotgun sequence	1)COV 100.00%, IDENT 97.83%, 16596:17009, 414, Lactobacillus paracasei subsp. paracasei Lpp219 contig00012, whole genome shotgun sequence	1)COV 100.00%, IDENT 97.10%, 1774509:1774922, 414, Lactobacillus paracasei strain CAUH35, complete genome	1)COV 100.00%, IDENT 98.07%, 850602:851015, 414, Lactobacillus paracasei subsp. paracasei JCM 8130 DNA, complete genome	1)COV 100.00%, IDENT 98.07%, 1027364:1027777, 414, Lactobacillus paracasei subsp. paracasei ATCC 25302 genomic scaffold SCAFFOLD1, whole genome shotgun sequence	1)COV 100.00%, IDENT 98.31%, 2100:2513, 414, Lactobacillus paracasei subsp. paracasei Lpp14 contig00482, whole genome shotgun sequence	1)COV 100.00%, IDENT 98.31%, 13777:14190, 414, Lactobacillus paracasei subsp. tolerans Lpl7 contig00033, whole genome shotgun sequence	1)COV 100.00%, IDENT 98.31%, 4553:4966, 414, Lactobacillus paracasei subsp. tolerans Lpl14 contig00067, whole genome shotgun sequence	1)COV 100.00%, IDENT 97.34%, 34798:35211, 414, Lactobacillus paracasei strain B3 scaffold1.1, whole genome shotgun sequence	1)COV 100.00%, IDENT 96.86%, 1954654:1955067, 414, Lactobacillus paracasei strain HDS-01 chromosome, complete genome	1)COV 100.00%, IDENT 96.86%, 1954964:1955377, 414, Lactobacillus paracasei strain HD1.7 chromosome, complete genome	1)COV 100.00%, IDENT 97.58%, 6768:7181, 414, Lactobacillus paracasei subsp. paracasei Lpp225 contig00014, whole genome shotgun sequence	1)COV 100.00%, IDENT 98.07%, 10059:10472, 414, Lactobacillus paracasei subsp. paracasei DSM 5622 Scaffold43, whole genome shotgun sequence	1)COV 100.00%, IDENT 98.55%, 1790729:1791142, 414, Lactobacillus paracasei strain EG9 chromosome, complete genome	1)COV 100.00%, IDENT 98.07%, 10397:10810, 414, Lactobacillus paracasei strain DPC6800 DPC6800_Contig0008, whole genome shotgun sequence	1)COV 100.00%, IDENT 97.58%, 11869:12282, 414, Lactobacillus paracasei strain RI-194 p1551o1945-15_S15_L001_R1_001_(paired)_contig_67, whole genome shotgun sequence	1)COV 100.00%, IDENT 98.31%, 8585:8998, 414, Lactobacillus paracasei subsp. paracasei Lpp7 contig00070, whole genome shotgun sequence	1)COV 100.00%, IDENT 97.34%, 1350:1763, 414, Lactobacillus paracasei subsp. paracasei Lpp41 contig00564, whole genome shotgun sequence	1)COV 100.00%, IDENT 97.83%, 32431:32844, 414, Lactobacillus paracasei subsp. paracasei Lpp226 contig00123, whole genome shotgun sequence	1)COV 100.00%, IDENT 97.34%, 12114:12527, 414, Lactobacillus paracasei strain DSM 20207 contig000022, whole genome shotgun sequence	1)COV 100.00%, IDENT 95.17%, 2883121:2883534, 414, Lactobacillus paracasei strain Lpc10 chromosome, complete genome	1)COV 100.00%, IDENT 97.34%, 6807:7220, 414, Lactobacillus paracasei subsp. paracasei Lpp22 contig00027, whole genome shotgun sequence	1)COV 100.00%, IDENT 97.58%, 11229:11642, 414, Lactobacillus paracasei strain RI-195 p1551o1945-16_S16_L001_R1_001_(paired)_contig_73, whole genome shotgun sequence	1)COV 100.00%, IDENT 98.79%, 29838:30251, 414, Lactobacillus paracasei subsp. paracasei Lpp229 contig00208, whole genome shotgun sequence	1)COV 100.00%, IDENT 98.55%, 6064:6477, 414, Lactobacillus paracasei subsp. paracasei Lpp71 contig00906, whole genome shotgun sequence	0	0	0	0	0	0	0	0	0	0	0	0	0	0	0	0	0	0	0	0	0	0	0	0
orf_00014	1)COV 14.91%, IDENT 86.21%, 9049:9770, 722, Lactobacillus paracasei strain UCD174 ctg071_00119, whole genome shotgun sequence 2)COV 9.60%, IDENT 86.72%, 7653:8117, 465, Lactobacillus paracasei strain UCD174 ctg071_00119, whole genome shotgun sequence 3)COV 3.29%, IDENT 96.88%, 5153:5312, 160, Lactobacillus paracasei strain UCD174 ctg071_00119, whole genome shotgun sequence	1)COV 44.03%, IDENT 93.46%, 14335:16473, 2139, Lactobacillus paracasei subsp. paracasei Lpp219 contig00012, whole genome shotgun sequence 2)COV 9.15%, IDENT 90.79%, 11611:12054, 444, Lactobacillus paracasei subsp. paracasei Lpp219 contig00012, whole genome shotgun sequence	1)COV 97.27%, IDENT 95.90%, 1769658:1774386, 4729, Lactobacillus paracasei strain CAUH35, complete genome	1)COV 41.02%, IDENT 95.54%, 851138:853132, 1995, Lactobacillus paracasei subsp. paracasei JCM 8130 DNA, complete genome 2)COV 6.05%, IDENT 97.62%, 855719:856012, 294, Lactobacillus paracasei subsp. paracasei JCM 8130 DNA, complete genome	1)COV 41.02%, IDENT 95.54%, 1025247:1027241, 1995, Lactobacillus paracasei subsp. paracasei ATCC 25302 genomic scaffold SCAFFOLD1, whole genome shotgun sequence 2)COV 6.05%, IDENT 97.62%, 1022367:1022660, 294, Lactobacillus paracasei subsp. paracasei ATCC 25302 genomic scaffold SCAFFOLD1, whole genome shotgun sequence	1)COV 36.19%, IDENT 96.19%, 987:2745, 1759, Lactobacillus paracasei subsp. paracasei Lpp14 contig00146, whole genome shotgun sequence 2)COV 9.97%, IDENT 78.97%, 4:485, 482, Lactobacillus paracasei subsp. paracasei Lpp14 contig00414, whole genome shotgun sequence 3)COV 6.60%, IDENT 96.57%, 1416:1736, 321, Lactobacillus paracasei subsp. paracasei Lpp14 contig00414, whole genome shotgun sequence 4)C…	1)COV 63.07%, IDENT 92.96%, 10594:13654, 3061, Lactobacillus paracasei subsp. tolerans Lpl7 contig00033, whole genome shotgun sequence 2)COV 16.20%, IDENT 92.89%, 8789:9575, 787, Lactobacillus paracasei subsp. tolerans Lpl7 contig00033, whole genome shotgun sequence	1)COV 63.07%, IDENT 92.96%, 5089:8149, 3061, Lactobacillus paracasei subsp. tolerans Lpl14 contig00067, whole genome shotgun sequence 2)COV 16.20%, IDENT 92.89%, 9168:9954, 787, Lactobacillus paracasei subsp. tolerans Lpl14 contig00067, whole genome shotgun sequence	1)COV 44.03%, IDENT 92.62%, 35334:37472, 2139, Lactobacillus paracasei strain B3 scaffold1.1, whole genome shotgun sequence 2)COV 6.40%, IDENT 86.50%, 39753:40062, 310, Lactobacillus paracasei strain B3 scaffold1.1, whole genome shotgun sequence	1)COV 98.95%, IDENT 94.04%, 1949723:1954531, 4809, Lactobacillus paracasei strain HDS-01 chromosome, complete genome	1)COV 98.95%, IDENT 94.04%, 1950033:1954841, 4809, Lactobacillus paracasei strain HD1.7 chromosome, complete genome	1)COV 14.95%, IDENT 84.87%, 5924:6645, 722, Lactobacillus paracasei subsp. paracasei Lpp225 contig00014, whole genome shotgun sequence 2)COV 6.64%, IDENT 96.90%, 4671:4993, 323, Lactobacillus paracasei subsp. paracasei Lpp225 contig00014, whole genome shotgun sequence 3)COV 3.29%, IDENT 96.88%, 1926:2085, 160, Lactobacillus paracasei subsp. paracasei Lpp225 contig00014, whole genome shotgun seque…	1)COV 41.02%, IDENT 95.54%, 10595:12589, 1995, Lactobacillus paracasei subsp. paracasei DSM 5622 Scaffold43, whole genome shotgun sequence 2)COV 6.05%, IDENT 97.62%, 15176:15469, 294, Lactobacillus paracasei subsp. paracasei DSM 5622 Scaffold43, whole genome shotgun sequence	1)COV 41.00%, IDENT 94.73%, 1788613:1790606, 1994, Lactobacillus paracasei strain EG9 chromosome, complete genome 2)COV 3.29%, IDENT 96.25%, 1785866:1786025, 160, Lactobacillus paracasei strain EG9 chromosome, complete genome	1)COV 28.79%, IDENT 77.43%, 7235:8621, 1387, Lactobacillus paracasei strain DPC6800 DPC6800_Contig0008, whole genome shotgun sequence 2)COV 14.91%, IDENT 85.93%, 9553:10274, 722, Lactobacillus paracasei strain DPC6800 DPC6800_Contig0008, whole genome shotgun sequence 3)COV 13.45%, IDENT 94.19%, 5564:6216, 653, Lactobacillus paracasei strain DPC6800 DPC6800_Contig0008, whole genome shotgun sequence	1)COV 41.04%, IDENT 95.49%, 12405:14399, 1995, Lactobacillus paracasei strain RI-194 p1551o1945-15_S15_L001_R1_001_(paired)_contig_67, whole genome shotgun sequence 2)COV 3.29%, IDENT 96.25%, 16884:17043, 160, Lactobacillus paracasei strain RI-194 p1551o1945-15_S15_L001_R1_001_(paired)_contig_67, whole genome shotgun sequence	1)COV 44.05%, IDENT 93.84%, 6324:8462, 2139, Lactobacillus paracasei subsp. paracasei Lpp7 contig00070, whole genome shotgun sequence 2)COV 6.05%, IDENT 97.28%, 3588:3881, 294, Lactobacillus paracasei subsp. paracasei Lpp7 contig00070, whole genome shotgun sequence	1)COV 14.89%, IDENT 86.33%, 506:1227, 722, Lactobacillus paracasei subsp. paracasei Lpp41 contig00564, whole genome shotgun sequence 2)COV 9.73%, IDENT 78.86%, 180:644, 465, Lactobacillus paracasei subsp. paracasei Lpp41 contig00254, whole genome shotgun sequence 3)COV 6.05%, IDENT 96.60%, 2985:3278, 294, Lactobacillus paracasei subsp. paracasei Lpp41 contig00254, whole genome shotgun sequence	1)COV 44.03%, IDENT 93.32%, 30170:32308, 2139, Lactobacillus paracasei subsp. paracasei Lpp226 contig00123, whole genome shotgun sequence 2)COV 1.62%, IDENT 98.73%, 27649:27727, 79, Lactobacillus paracasei subsp. paracasei Lpp226 contig00123, whole genome shotgun sequence	1)COV 28.81%, IDENT 85.94%, 8952:10346, 1395, Lactobacillus paracasei strain DSM 20207 contig000022, whole genome shotgun sequence 2)COV 14.91%, IDENT 86.21%, 11270:11991, 722, Lactobacillus paracasei strain DSM 20207 contig000022, whole genome shotgun sequence 3)COV 6.37%, IDENT 87.74%, 7281:7590, 310, Lactobacillus paracasei strain DSM 20207 contig000022, whole genome shotgun sequence	1)COV 41.21%, IDENT 89.97%, 2883657:2885652, 1996, Lactobacillus paracasei strain Lpc10 chromosome, complete genome 2)COV 9.15%, IDENT 89.66%, 2888076:2888519, 444, Lactobacillus paracasei strain Lpc10 chromosome, complete genome	1)COV 14.91%, IDENT 86.07%, 5963:6684, 722, Lactobacillus paracasei subsp. paracasei Lpp22 contig00027, whole genome shotgun sequence 2)COV 9.48%, IDENT 86.98%, 4571:5031, 461, Lactobacillus paracasei subsp. paracasei Lpp22 contig00027, whole genome shotgun sequence 3)COV 6.05%, IDENT 97.28%, 1828:2121, 294, Lactobacillus paracasei subsp. paracasei Lpp22 contig00027, whole genome shotgun sequence	1)COV 41.04%, IDENT 95.49%, 11765:13759, 1995, Lactobacillus paracasei strain RI-195 p1551o1945-16_S16_L001_R1_001_(paired)_contig_73, whole genome shotgun sequence 2)COV 3.29%, IDENT 96.25%, 16244:16403, 160, Lactobacillus paracasei strain RI-195 p1551o1945-16_S16_L001_R1_001_(paired)_contig_73, whole genome shotgun sequence	1)COV 49.02%, IDENT 90.73%, 30374:32748, 2375, Lactobacillus paracasei subsp. paracasei Lpp229 contig00208, whole genome shotgun sequence 2)COV 6.40%, IDENT 87.46%, 34000:34309, 310, Lactobacillus paracasei subsp. paracasei Lpp229 contig00234, whole genome shotgun sequence	1)COV 41.04%, IDENT 95.84%, 3946:5941, 1996, Lactobacillus paracasei subsp. paracasei Lpp71 contig00906, whole genome shotgun sequence 2)COV 6.40%, IDENT 86.50%, 1213:1522, 310, Lactobacillus paracasei subsp. paracasei Lpp71 contig00906, whole genome shotgun sequence	0	0	0	0	0	0	0	0	0	0	0	0	0	0	0	0	0	0	0	0	0	0	0	0
orf_00015	1)COV 58.11%, IDENT 90.39%, 5281:6393, 1113, Lactobacillus paracasei strain UCD174 ctg069_00193, whole genome shotgun sequence 2)COV 29.84%, IDENT 86.71%, 1301:1870, 570, Lactobacillus paracasei strain UCD174 ctg068_00051, whole genome shotgun sequence 3)COV 22.27%, IDENT 85.95%, 4593:5017, 425, Lactobacillus paracasei strain UCD174 ctg071_00119, whole genome shotgun sequence 4)COV 6.00%, IDENT 8…	1)COV 58.22%, IDENT 90.41%, 9688:10802, 1115, Lactobacillus paracasei subsp. paracasei Lpp219 contig00012, whole genome shotgun sequence 2)COV 49.82%, IDENT 84.40%, 76:1027, 952, Lactobacillus paracasei subsp. paracasei Lpp219 contig00030, whole genome shotgun sequence 3)COV 22.33%, IDENT 97.20%, 11183:11610, 428, Lactobacillus paracasei subsp. paracasei Lpp219 contig00012, whole genome shotgun s…	1)COV 58.42%, IDENT 91.52%, 1767466:1768584, 1119, Lactobacillus paracasei strain CAUH35, complete genome 2)COV 58.42%, IDENT 91.52%, 2208480:2209598, 1119, Lactobacillus paracasei strain CAUH35, complete genome 3)COV 58.32%, IDENT 83.99%, 503222:504337, 1116, Lactobacillus paracasei strain CAUH35, complete genome 4)COV 22.22%, IDENT 84.74%, 1769099:1769522, 424, Lactobacillus paracasei strain CA…	1)COV 59.78%, IDENT 90.75%, 856802:857944, 1143, Lactobacillus paracasei subsp. paracasei JCM 8130 DNA, complete genome 2)COV 49.56%, IDENT 86.21%, 1839711:1840657, 947, Lactobacillus paracasei subsp. paracasei JCM 8130 DNA, complete genome 3)COV 20.76%, IDENT 97.74%, 856013:856410, 398, Lactobacillus paracasei subsp. paracasei JCM 8130 DNA, complete genome	1)COV 59.78%, IDENT 90.75%, 1020435:1021577, 1143, Lactobacillus paracasei subsp. paracasei ATCC 25302 genomic scaffold SCAFFOLD1, whole genome shotgun sequence 2)COV 49.56%, IDENT 86.21%, 38602:39548, 947, Lactobacillus paracasei subsp. paracasei ATCC 25302 genomic scaffold SCAFFOLD1, whole genome shotgun sequence 3)COV 20.76%, IDENT 97.74%, 1021969:1022366, 398, Lactobacillus paracasei subsp. p…	1)COV 22.33%, IDENT 83.41%, 890:1316, 427, Lactobacillus paracasei subsp. paracasei Lpp14 contig00286, whole genome shotgun sequence 2)COV 5.79%, IDENT 81.08%, 3458:3567, 110, Lactobacillus paracasei subsp. paracasei Lpp14 contig00208, whole genome shotgun sequence 3)COV 3.86%, IDENT 91.89%, 3001:3074, 74, Lactobacillus paracasei subsp. paracasei Lpp14 contig00208, whole genome shotgun sequence	1)COV 58.06%, IDENT 92.54%, 163860:164972, 1113, Lactobacillus paracasei subsp. tolerans Lpl7 contig00003, whole genome shotgun sequence 2)COV 22.17%, IDENT 96.94%, 8364:8788, 425, Lactobacillus paracasei subsp. tolerans Lpl7 contig00033, whole genome shotgun sequence 3)COV 11.42%, IDENT 84.02%, 6743:6958, 216, Lactobacillus paracasei subsp. tolerans Lpl7 contig00033, whole genome shotgun sequenc…	1)COV 56.29%, IDENT 92.40%, 4689:5767, 1079, Lactobacillus paracasei subsp. tolerans Lpl14 contig00088, whole genome shotgun sequence 2)COV 22.01%, IDENT 97.16%, 9955:10376, 422, Lactobacillus paracasei subsp. tolerans Lpl14 contig00067, whole genome shotgun sequence 3)COV 9.81%, IDENT 93.09%, 10888:11075, 188, Lactobacillus paracasei subsp. tolerans Lpl14 contig00067, whole genome shotgun sequen…	1)COV 22.17%, IDENT 86.12%, 40198:40622, 425, Lactobacillus paracasei strain B3 scaffold1.1, whole genome shotgun sequence	1)COV 29.42%, IDENT 93.97%, 1206302:1206864, 563, Lactobacillus paracasei strain HDS-01 chromosome, complete genome 2)COV 23.06%, IDENT 83.94%, 1949226:1949667, 442, Lactobacillus paracasei strain HDS-01 chromosome, complete genome 3)COV 5.89%, IDENT 91.15%, 1948755:1948867, 113, Lactobacillus paracasei strain HDS-01 chromosome, complete genome	1)COV 29.42%, IDENT 93.97%, 1206620:1207182, 563, Lactobacillus paracasei strain HD1.7 chromosome, complete genome 2)COV 23.06%, IDENT 83.94%, 1949536:1949977, 442, Lactobacillus paracasei strain HD1.7 chromosome, complete genome 3)COV 5.89%, IDENT 91.15%, 1949065:1949177, 113, Lactobacillus paracasei strain HD1.7 chromosome, complete genome	1)COV 22.27%, IDENT 83.61%, 1364:1790, 427, Lactobacillus paracasei subsp. paracasei Lpp225 contig00014, whole genome shotgun sequence 2)COV 6.83%, IDENT 81.68%, 916:1045, 130, Lactobacillus paracasei subsp. paracasei Lpp225 contig00029, whole genome shotgun sequence 3)COV 5.95%, IDENT 91.23%, 916:1029, 114, Lactobacillus paracasei subsp. paracasei Lpp225 contig00014, whole genome shotgun sequenc…	1)COV 59.78%, IDENT 90.75%, 16259:17401, 1143, Lactobacillus paracasei subsp. paracasei DSM 5622 Scaffold43, whole genome shotgun sequence 2)COV 49.56%, IDENT 86.21%, 15209:16155, 947, Lactobacillus paracasei subsp. paracasei DSM 5622 Scaffold45, whole genome shotgun sequence 3)COV 20.76%, IDENT 97.74%, 15470:15867, 398, Lactobacillus paracasei subsp. paracasei DSM 5622 Scaffold43, whole genome s…	1)COV 48.10%, IDENT 86.88%, 1784814:1785730, 917, Lactobacillus paracasei strain EG9 chromosome, complete genome	1)COV 22.33%, IDENT 86.92%, 5004:5428, 425, Lactobacillus paracasei strain DPC6800 DPC6800_Contig0008, whole genome shotgun sequence 2)COV 6.99%, IDENT 81.34%, 4476:4608, 133, Lactobacillus paracasei strain DPC6800 DPC6800_Contig0008, whole genome shotgun sequence	1)COV 22.38%, IDENT 87.18%, 17179:17605, 427, Lactobacillus paracasei strain RI-194 p1551o1945-15_S15_L001_R1_001_(paired)_contig_67, whole genome shotgun sequence 2)COV 3.86%, IDENT 90.54%, 10555:10628, 74, Lactobacillus paracasei strain RI-194 p1551o1945-15_S15_L001_R1_001_(paired)_contig_7, whole genome shotgun sequence	1)COV 58.11%, IDENT 90.39%, 1605:2717, 1113, Lactobacillus paracasei subsp. paracasei Lpp7 contig00070, whole genome shotgun sequence 2)COV 22.22%, IDENT 97.18%, 3162:3587, 426, Lactobacillus paracasei subsp. paracasei Lpp7 contig00070, whole genome shotgun sequence	1)COV 39.80%, IDENT 83.62%, 2:762, 761, Lactobacillus paracasei subsp. paracasei Lpp41 contig00243, whole genome shotgun sequence 2)COV 32.19%, IDENT 93.35%, 1:617, 617, Lactobacillus paracasei subsp. paracasei Lpp41 contig00883, whole genome shotgun sequence 3)COV 19.14%, IDENT 89.10%, 3279:3643, 365, Lactobacillus paracasei subsp. paracasei Lpp41 contig00254, whole genome shotgun sequence 4)COV…	0	1)COV 22.27%, IDENT 85.71%, 6722:7145, 424, Lactobacillus paracasei strain DSM 20207 contig000022, whole genome shotgun sequence 2)COV 4.69%, IDENT 87.78%, 6780:6869, 90, Lactobacillus paracasei strain DSM 20207 contig000020, whole genome shotgun sequence	1)COV 58.48%, IDENT 82.43%, 2995574:2996691, 1118, Lactobacillus paracasei strain Lpc10 chromosome, complete genome 2)COV 58.27%, IDENT 89.35%, 2527251:2528365, 1115, Lactobacillus paracasei strain Lpc10 chromosome, complete genome 3)COV 58.22%, IDENT 90.86%, 2889400:2890514, 1115, Lactobacillus paracasei strain Lpc10 chromosome, complete genome 4)COV 22.33%, IDENT 97.43%, 2888520:2888947, 428, L…	1)COV 58.06%, IDENT 92.36%, 2956:4068, 1113, Lactobacillus paracasei subsp. paracasei Lpp22 contig00038, whole genome shotgun sequence 2)COV 54.09%, IDENT 91.80%, 11:1047, 1037, Lactobacillus paracasei subsp. paracasei Lpp22 contig00027, whole genome shotgun sequence 3)COV 53.94%, IDENT 88.20%, 1:1029, 1029, Lactobacillus paracasei subsp. paracasei Lpp22 contig00172, whole genome shotgun sequence…	1)COV 22.38%, IDENT 87.18%, 16539:16965, 427, Lactobacillus paracasei strain RI-195 p1551o1945-16_S16_L001_R1_001_(paired)_contig_73, whole genome shotgun sequence 2)COV 3.86%, IDENT 90.54%, 444:517, 74, Lactobacillus paracasei strain RI-195 p1551o1945-16_S16_L001_R1_001_(paired)_contig_105, whole genome shotgun sequence	1)COV 21.54%, IDENT 84.02%, 33452:33864, 413, Lactobacillus paracasei subsp. paracasei Lpp229 contig00234, whole genome shotgun sequence	1)COV 22.12%, IDENT 84.43%, 654:1077, 424, Lactobacillus paracasei subsp. paracasei Lpp71 contig00906, whole genome shotgun sequence	1)COV 41.99%, IDENT 86.34%, 1140:1943, 804, Lactobacillus paracasei strain L9D contig_120, whole genome shotgun sequence 2)COV 3.03%, IDENT 96.55%, 772:829, 58, Lactobacillus paracasei strain L9D contig_32, whole genome shotgun sequence	1)COV 7.25%, IDENT 88.49%, 555482:555620, 139, Lactobacillus paracasei strain KL1, complete genome 2)COV 6.00%, IDENT 93.91%, 104006:104120, 115, Lactobacillus paracasei strain KL1, complete genome 3)COV 3.70%, IDENT 97.18%, 103549:103619, 71, Lactobacillus paracasei strain KL1, complete genome	1)COV 8.29%, IDENT 83.02%, 17025:17180, 156, Lactobacillus paracasei subsp. paracasei Lpp125 contig00062, whole genome shotgun sequence 2)COV 2.45%, IDENT 95.74%, 16641:16687, 47, Lactobacillus paracasei subsp. paracasei Lpp125 contig00062, whole genome shotgun sequence	1)COV 7.25%, IDENT 88.49%, 1130:1268, 139, Lactobacillus paracasei strain KL1-Liu NODE_73, whole genome shotgun sequence 2)COV 6.00%, IDENT 93.91%, 1154:1268, 115, Lactobacillus paracasei strain KL1-Liu NODE_106, whole genome shotgun sequence 3)COV 3.86%, IDENT 95.95%, 1652:1725, 74, Lactobacillus paracasei strain KL1-Liu NODE_106, whole genome shotgun sequence	1)COV 58.22%, IDENT 90.68%, 3603:4717, 1115, Lactobacillus paracasei strain Lpc-37 Lpc-37_complete_genome, whole genome shotgun sequence 2)COV 58.22%, IDENT 90.68%, 3105851:3106965, 1115, Lactobacillus paracasei strain Lpc-37 Lpc-37_complete_genome, whole genome shotgun sequence 3)COV 4.85%, IDENT 89.25%, 3161:3253, 93, Lactobacillus paracasei strain Lpc-37 Lpc-37_complete_genome, whole genome sh…	1)COV 58.22%, IDENT 91.67%, 2428480:2429594, 1115, Lactobacillus paracasei strain LOCK919, complete genome 2)COV 3.70%, IDENT 95.77%, 2429975:2430045, 71, Lactobacillus paracasei strain LOCK919, complete genome	1)COV 12.15%, IDENT 93.13%, 5:237, 233, Lactobacillus paracasei NRIC 0644 DNA, contig: contig237, whole genome shotgun sequence 2)COV 7.36%, IDENT 90.78%, 1:141, 141, Lactobacillus paracasei NRIC 0644 DNA, contig: contig847, whole genome shotgun sequence 3)COV 5.89%, IDENT 94.69%, 994:1106, 113, Lactobacillus paracasei NRIC 0644 DNA, contig: contig242, whole genome shotgun sequence 4)COV 4.23%, I…	1)COV 6.83%, IDENT 81.68%, 2732:2861, 130, Lactobacillus paracasei strain 32G ctg27_00105, whole genome shotgun sequence 2)COV 5.79%, IDENT 82.88%, 16923:17032, 110, Lactobacillus paracasei strain 32G ctg18_00047, whole genome shotgun sequence 3)COV 4.02%, IDENT 92.21%, 3225:3301, 77, Lactobacillus paracasei strain 32G ctg27_00105, whole genome shotgun sequence 4)COV 3.86%, IDENT 93.24%, 16343:16…	1)COV 5.37%, IDENT 85.44%, 4:105, 102, Lactobacillus paracasei subsp. paracasei Lpp126 contig00261, whole genome shotgun sequence 2)COV 4.02%, IDENT 92.21%, 469:545, 77, Lactobacillus paracasei subsp. paracasei Lpp126 contig00261, whole genome shotgun sequence	1)COV 59.10%, IDENT 85.97%, 5960:7090, 1131, Lactobacillus paracasei strain KMB_616 NODE_28_length_29005_cov_56.6207, whole genome shotgun sequence	1)COV 11.42%, IDENT 84.02%, 723008:723223, 216, Lactobacillus paracasei strain ZFM54 chromosome, complete genome 2)COV 11.42%, IDENT 82.65%, 28421:28636, 216, Lactobacillus paracasei strain ZFM54 chromosome, complete genome 3)COV 9.91%, IDENT 89.47%, 27522:27711, 190, Lactobacillus paracasei strain ZFM54 chromosome, complete genome 4)COV 3.76%, IDENT 94.44%, 724565:724636, 72, Lactobacillus parac…	1)COV 42.46%, IDENT 91.28%, 2721:3534, 814, Lactobacillus paracasei subsp. tolerans DSM 20258 Scaffold170, whole genome shotgun sequence 2)COV 40.53%, IDENT 84.56%, 528:1301, 774, Lactobacillus paracasei subsp. tolerans DSM 20258 Scaffold250, whole genome shotgun sequence 3)COV 11.22%, IDENT 93.02%, 1:215, 215, Lactobacillus paracasei subsp. tolerans DSM 20258 Scaffold378, whole genome shotgun se…	1)COV 6.94%, IDENT 81.95%, 11190:11321, 132, Lactobacillus paracasei strain DUP 13076 NODE_13_length_75555_cov_38.8602, whole genome shotgun sequence	1)COV 6.42%, IDENT 91.06%, 645667:645789, 123, Lactobacillus paracasei strain IIA, complete genome	1)COV 6.31%, IDENT 94.21%, 14974:15094, 121, Lactobacillus paracasei DNA, contig: sequence27, strain: LC-Ikematsu, whole genome shotgun sequence 2)COV 3.70%, IDENT 88.73%, 14563:14633, 71, Lactobacillus paracasei DNA, contig: sequence27, strain: LC-Ikematsu, whole genome shotgun sequence	1)COV 7.20%, IDENT 90.58%, 65059:65195, 137, Lactobacillus paracasei strain 5b Contig05, whole genome shotgun sequence 2)COV 5.58%, IDENT 88.79%, 65534:65639, 106, Lactobacillus paracasei strain 5b Contig05, whole genome shotgun sequence	1)COV 6.62%, IDENT 82.68%, 1274222:1274347, 126, Lactobacillus paracasei strain BD-II, complete genome	1)COV 59.42%, IDENT 81.91%, 99943:101076, 1134, Lactobacillus paracasei strain TJB4 NODE_2_length_168047_cov_64.861975, whole genome shotgun sequence	1)COV 6.94%, IDENT 81.95%, 11063:11194, 132, Lactobacillus paracasei subsp. paracasei Lpp223 contig00012, whole genome shotgun sequence	1)COV 58.22%, IDENT 90.68%, 63159:64273, 1115, Lactobacillus paracasei strain AM33-2AC AM33-2AC.Scaf3, whole genome shotgun sequence 2)COV 4.85%, IDENT 89.25%, 62717:62809, 93, Lactobacillus paracasei strain AM33-2AC AM33-2AC.Scaf3, whole genome shotgun sequence	1)COV 58.22%, IDENT 90.68%, 63101:64215, 1115, Lactobacillus paracasei strain Lpc-37 Sequence_27, whole genome shotgun sequence 2)COV 4.85%, IDENT 89.25%, 62659:62751, 93, Lactobacillus paracasei strain Lpc-37 Sequence_27, whole genome shotgun sequence	1)COV 58.22%, IDENT 90.68%, 37372:38486, 1115, Lactobacillus paracasei subsp. paracasei Lpp74 contig00009, whole genome shotgun sequence 2)COV 4.85%, IDENT 89.25%, 36930:37022, 93, Lactobacillus paracasei subsp. paracasei Lpp74 contig00009, whole genome shotgun sequence	1)COV 58.22%, IDENT 90.68%, 63407:64521, 1115, Lactobacillus paracasei strain DPC4206 DPC4206_Contig21, whole genome shotgun sequence 2)COV 4.85%, IDENT 89.25%, 62965:63057, 93, Lactobacillus paracasei strain DPC4206 DPC4206_Contig21, whole genome shotgun sequence	1)COV 6.94%, IDENT 81.95%, 11065:11196, 132, Lactobacillus paracasei subsp. paracasei Lpp37 contig00023, whole genome shotgun sequence
orf_00016	1)COV 52.55%, IDENT 93.56%, 3728:5280, 1553, Lactobacillus paracasei strain UCD174 ctg069_00193, whole genome shotgun sequence 2)COV 28.12%, IDENT 86.04%, 1040:1866, 827, Lactobacillus paracasei strain UCD174 ctg071_00119, whole genome shotgun sequence 3)COV 27.99%, IDENT 76.90%, 129420:130237, 818, Lactobacillus paracasei strain UCD174 ctg054_00001, whole genome shotgun sequence 4)COV 12.69%, ID…	1)COV 52.62%, IDENT 90.61%, 8135:9687, 1553, Lactobacillus paracasei subsp. paracasei Lpp219 contig00012, whole genome shotgun sequence 2)COV 39.46%, IDENT 76.07%, 8178:9308, 1131, Lactobacillus paracasei subsp. paracasei Lpp219 contig00097, whole genome shotgun sequence 3)COV 39.26%, IDENT 76.29%, 36765:37892, 1128, Lactobacillus paracasei subsp. paracasei Lpp219 contig00016, whole genome shotgu…	1)COV 67.51%, IDENT 91.78%, 1765471:1767465, 1995, Lactobacillus paracasei strain CAUH35, complete genome 2)COV 52.96%, IDENT 92.08%, 2206917:2208479, 1563, Lactobacillus paracasei strain CAUH35, complete genome 3)COV 46.60%, IDENT 78.14%, 504542:505886, 1345, Lactobacillus paracasei strain CAUH35, complete genome 4)COV 13.98%, IDENT 92.01%, 506605:507017, 413, Lactobacillus paracasei strain CAUH…	1)COV 67.75%, IDENT 90.41%, 857945:859945, 2001, Lactobacillus paracasei subsp. paracasei JCM 8130 DNA, complete genome 2)COV 61.66%, IDENT 80.35%, 1837562:1839350, 1789, Lactobacillus paracasei subsp. paracasei JCM 8130 DNA, complete genome 3)COV 32.12%, IDENT 88.09%, 860213:861155, 943, Lactobacillus paracasei subsp. paracasei JCM 8130 DNA, complete genome 4)COV 14.15%, IDENT 90.19%, 1836338:18…	1)COV 67.75%, IDENT 90.41%, 1018434:1020434, 2001, Lactobacillus paracasei subsp. paracasei ATCC 25302 genomic scaffold SCAFFOLD1, whole genome shotgun sequence 2)COV 61.76%, IDENT 80.33%, 39906:41697, 1792, Lactobacillus paracasei subsp. paracasei ATCC 25302 genomic scaffold SCAFFOLD1, whole genome shotgun sequence 3)COV 19.32%, IDENT 83.71%, 1017596:1018160, 565, Lactobacillus paracasei subsp. …	1)COV 48.53%, IDENT 79.71%, 1930:3332, 1403, Lactobacillus paracasei subsp. paracasei Lpp14 contig00459, whole genome shotgun sequence 2)COV 13.74%, IDENT 87.44%, 2883:3287, 405, Lactobacillus paracasei subsp. paracasei Lpp14 contig00445, whole genome shotgun sequence	1)COV 52.69%, IDENT 90.56%, 5186:6742, 1557, Lactobacillus paracasei subsp. tolerans Lpl7 contig00033, whole genome shotgun sequence 2)COV 47.88%, IDENT 92.37%, 162445:163859, 1415, Lactobacillus paracasei subsp. tolerans Lpl7 contig00003, whole genome shotgun sequence 3)COV 31.37%, IDENT 90.83%, 4043:4965, 923, Lactobacillus paracasei subsp. tolerans Lpl7 contig00033, whole genome shotgun sequen…	1)COV 31.37%, IDENT 90.83%, 999:1921, 923, Lactobacillus paracasei subsp. tolerans Lpl14 contig00113, whole genome shotgun sequence 2)COV 26.50%, IDENT 99.11%, 1:783, 783, Lactobacillus paracasei subsp. tolerans Lpl14 contig00133, whole genome shotgun sequence 3)COV 25.38%, IDENT 93.07%, 1:750, 750, Lactobacillus paracasei subsp. tolerans Lpl14 contig00134, whole genome shotgun sequence 4)COV 14.…	1)COV 1.25%, IDENT 100.00%, 45063:45099, 37, Lactobacillus paracasei strain B3 scaffold1.1, whole genome shotgun sequence	0	0	1)COV 28.12%, IDENT 86.04%, 71093:71918, 826, Lactobacillus paracasei subsp. paracasei Lpp225 contig00018, whole genome shotgun sequence 2)COV 13.06%, IDENT 83.68%, 62154:62533, 380, Lactobacillus paracasei subsp. paracasei Lpp225 contig00020, whole genome shotgun sequence 3)COV 3.35%, IDENT 95.96%, 62035:62133, 99, Lactobacillus paracasei subsp. paracasei Lpp225 contig00020, whole genome shotgun…	1)COV 67.75%, IDENT 90.41%, 17402:19402, 2001, Lactobacillus paracasei subsp. paracasei DSM 5622 Scaffold43, whole genome shotgun sequence 2)COV 61.76%, IDENT 80.33%, 16513:18304, 1792, Lactobacillus paracasei subsp. paracasei DSM 5622 Scaffold45, whole genome shotgun sequence 3)COV 15.43%, IDENT 87.94%, 42:496, 455, Lactobacillus paracasei subsp. paracasei DSM 5622 Scaffold143, whole genome shot…	1)COV 12.69%, IDENT 81.07%, 1782263:1782636, 374, Lactobacillus paracasei strain EG9 chromosome, complete genome	1)COV 28.12%, IDENT 86.16%, 1867:2693, 827, Lactobacillus paracasei strain DPC6800 DPC6800_Contig0032, whole genome shotgun sequence 2)COV 3.35%, IDENT 91.92%, 1803:1901, 99, Lactobacillus paracasei strain DPC6800 DPC6800_Contig0008, whole genome shotgun sequence	1)COV 14.52%, IDENT 79.49%, 159718:160136, 419, Lactobacillus paracasei strain RI-194 p1551o1945-15_S15_L001_R1_001_(paired)_contig_11, whole genome shotgun sequence	1)COV 54.08%, IDENT 91.80%, 7:1604, 1598, Lactobacillus paracasei subsp. paracasei Lpp7 contig00070, whole genome shotgun sequence 2)COV 45.55%, IDENT 91.16%, 1:1346, 1346, Lactobacillus paracasei subsp. paracasei Lpp7 contig00281, whole genome shotgun sequence 3)COV 14.04%, IDENT 86.27%, 3:413, 411, Lactobacillus paracasei subsp. paracasei Lpp7 contig00578, whole genome shotgun sequence	1)COV 42.17%, IDENT 76.73%, 1:1211, 1211, Lactobacillus paracasei subsp. paracasei Lpp41 contig00690, whole genome shotgun sequence 2)COV 33.71%, IDENT 95.88%, 341:1336, 996, Lactobacillus paracasei subsp. paracasei Lpp41 contig00691, whole genome shotgun sequence 3)COV 20.17%, IDENT 79.53%, 7879:8469, 591, Lactobacillus paracasei subsp. paracasei Lpp41 contig00289, whole genome shotgun sequence …	0	1)COV 20.68%, IDENT 74.96%, 3155:3756, 602, Lactobacillus paracasei strain DSM 20207 contig000020, whole genome shotgun sequence	1)COV 46.13%, IDENT 88.63%, 2528369:2529730, 1362, Lactobacillus paracasei strain Lpc10 chromosome, complete genome 2)COV 45.79%, IDENT 89.06%, 2890515:2891866, 1352, Lactobacillus paracasei strain Lpc10 chromosome, complete genome	1)COV 68.16%, IDENT 90.07%, 943:2955, 2013, Lactobacillus paracasei subsp. paracasei Lpp22 contig00038, whole genome shotgun sequence 2)COV 45.85%, IDENT 92.47%, 85:1439, 1355, Lactobacillus paracasei subsp. paracasei Lpp22 contig00192, whole genome shotgun sequence 3)COV 26.84%, IDENT 86.51%, 22207:22979, 773, Lactobacillus paracasei subsp. paracasei Lpp22 contig00082, whole genome shotgun seque…	0	1)COV 18.98%, IDENT 82.17%, 29446:30001, 556, Lactobacillus paracasei subsp. paracasei Lpp229 contig00234, whole genome shotgun sequence	0	1)COV 38.54%, IDENT 96.31%, 1:1139, 1139, Lactobacillus paracasei strain L9D contig_120, whole genome shotgun sequence 2)COV 15.13%, IDENT 86.80%, 1:445, 445, Lactobacillus paracasei strain L9D contig_96, whole genome shotgun sequence	1)COV 14.82%, IDENT 85.62%, 106746:107182, 437, Lactobacillus paracasei strain KL1, complete genome	1)COV 49.14%, IDENT 80.79%, 290:1720, 1431, Lactobacillus paracasei subsp. paracasei Lpp125 contig00116, whole genome shotgun sequence 2)COV 29.34%, IDENT 83.97%, 2856:3718, 863, Lactobacillus paracasei subsp. paracasei Lpp125 contig00016, whole genome shotgun sequence 3)COV 9.37%, IDENT 74.37%, 1936:2205, 270, Lactobacillus paracasei subsp. paracasei Lpp125 contig00016, whole genome shotgun sequ…	1)COV 14.92%, IDENT 85.49%, 197:636, 440, Lactobacillus paracasei strain KL1-Liu NODE_63, whole genome shotgun sequence	1)COV 51.54%, IDENT 93.76%, 4718:6240, 1523, Lactobacillus paracasei strain Lpc-37 Lpc-37_complete_genome, whole genome shotgun sequence 2)COV 51.54%, IDENT 93.76%, 3106966:3108488, 1523, Lactobacillus paracasei strain Lpc-37 Lpc-37_complete_genome, whole genome shotgun sequence 3)COV 32.39%, IDENT 84.95%, 6191:7132, 942, Lactobacillus paracasei strain Lpc-37 Lpc-37_complete_genome, whole genome …	1)COV 72.79%, IDENT 89.07%, 2426340:2428479, 2140, Lactobacillus paracasei strain LOCK919, complete genome	1)COV 13.64%, IDENT 78.91%, 42:442, 401, Lactobacillus paracasei NRIC 0644 DNA, contig: contig843, whole genome shotgun sequence 2)COV 9.95%, IDENT 94.90%, 1:294, 294, Lactobacillus paracasei NRIC 0644 DNA, contig: contig260, whole genome shotgun sequence 3)COV 9.81%, IDENT 92.41%, 1:290, 290, Lactobacillus paracasei NRIC 0644 DNA, contig: contig703, whole genome shotgun sequence	1)COV 22.13%, IDENT 87.16%, 37824:38474, 651, Lactobacillus paracasei strain 32G ctg26_00084, whole genome shotgun sequence	1)COV 27.88%, IDENT 86.29%, 753:1570, 818, Lactobacillus paracasei subsp. paracasei Lpp126 contig01485, whole genome shotgun sequence 2)COV 22.50%, IDENT 75.34%, 3267:3922, 656, Lactobacillus paracasei subsp. paracasei Lpp126 contig00032, whole genome shotgun sequence	1)COV 46.53%, IDENT 77.31%, 4419:5755, 1337, Lactobacillus paracasei strain KMB_616 NODE_28_length_29005_cov_56.6207, whole genome shotgun sequence 2)COV 30.59%, IDENT 87.83%, 3041:3940, 900, Lactobacillus paracasei strain KMB_616 NODE_28_length_29005_cov_56.6207, whole genome shotgun sequence	1)COV 47.92%, IDENT 89.69%, 721593:723007, 1415, Lactobacillus paracasei strain ZFM54 chromosome, complete genome 2)COV 47.11%, IDENT 93.53%, 28637:30028, 1392, Lactobacillus paracasei strain ZFM54 chromosome, complete genome 3)COV 31.78%, IDENT 89.24%, 30184:31117, 934, Lactobacillus paracasei strain ZFM54 chromosome, complete genome	1)COV 67.99%, IDENT 89.60%, 712:2720, 2009, Lactobacillus paracasei subsp. tolerans DSM 20258 Scaffold170, whole genome shotgun sequence 2)COV 8.49%, IDENT 79.28%, 1:235, 235, Lactobacillus paracasei subsp. tolerans DSM 20258 Scaffold364, whole genome shotgun sequence 3)COV 7.99%, IDENT 75.85%, 1:229, 229, Lactobacillus paracasei subsp. tolerans DSM 20258 Scaffold369, whole genome shotgun sequence	1)COV 28.12%, IDENT 86.04%, 8195:9021, 827, Lactobacillus paracasei strain DUP 13076 NODE_13_length_75555_cov_38.8602, whole genome shotgun sequence	1)COV 28.26%, IDENT 84.67%, 642634:643466, 833, Lactobacillus paracasei strain IIA, complete genome	0	1)COV 38.41%, IDENT 82.03%, 61746:62874, 1129, Lactobacillus paracasei strain 5b Contig05, whole genome shotgun sequence	1)COV 28.12%, IDENT 86.04%, 1276522:1277348, 827, Lactobacillus paracasei strain BD-II, complete genome	1)COV 46.67%, IDENT 77.37%, 98404:99751, 1348, Lactobacillus paracasei strain TJB4 NODE_2_length_168047_cov_64.861975, whole genome shotgun sequence	1)COV 28.12%, IDENT 86.04%, 8068:8894, 827, Lactobacillus paracasei subsp. paracasei Lpp223 contig00012, whole genome shotgun sequence	1)COV 51.54%, IDENT 93.76%, 64274:65796, 1523, Lactobacillus paracasei strain AM33-2AC AM33-2AC.Scaf3, whole genome shotgun sequence 2)COV 32.39%, IDENT 84.95%, 65747:66688, 942, Lactobacillus paracasei strain AM33-2AC AM33-2AC.Scaf3, whole genome shotgun sequence	1)COV 51.54%, IDENT 93.76%, 64216:65738, 1523, Lactobacillus paracasei strain Lpc-37 Sequence_27, whole genome shotgun sequence 2)COV 32.39%, IDENT 84.95%, 65689:66630, 942, Lactobacillus paracasei strain Lpc-37 Sequence_27, whole genome shotgun sequence	1)COV 51.54%, IDENT 93.76%, 38487:40009, 1523, Lactobacillus paracasei subsp. paracasei Lpp74 contig00009, whole genome shotgun sequence 2)COV 32.39%, IDENT 84.95%, 39960:40901, 942, Lactobacillus paracasei subsp. paracasei Lpp74 contig00009, whole genome shotgun sequence	1)COV 51.54%, IDENT 93.76%, 64522:66044, 1523, Lactobacillus paracasei strain DPC4206 DPC4206_Contig21, whole genome shotgun sequence 2)COV 32.39%, IDENT 84.95%, 65995:66936, 942, Lactobacillus paracasei strain DPC4206 DPC4206_Contig21, whole genome shotgun sequence	1)COV 28.12%, IDENT 86.04%, 8070:8896, 827, Lactobacillus paracasei subsp. paracasei Lpp37 contig00023, whole genome shotgun sequence
orf_00017	1)COV 100.00%, IDENT 90.61%, 130584:130913, 330, Lactobacillus paracasei strain UCD174 ctg054_00001, whole genome shotgun sequence	1)COV 100.00%, IDENT 89.70%, 6736:7065, 330, Lactobacillus paracasei subsp. paracasei Lpp219 contig00097, whole genome shotgun sequence 2)COV 66.06%, IDENT 94.04%, 6893:7110, 218, Lactobacillus paracasei subsp. paracasei Lpp219 contig00012, whole genome shotgun sequence 3)COV 64.55%, IDENT 91.55%, 35427:35639, 213, Lactobacillus paracasei subsp. paracasei Lpp219 contig00016, whole genome shotgun …	1)COV 100.00%, IDENT 91.21%, 507032:507361, 330, Lactobacillus paracasei strain CAUH35, complete genome	1)COV 100.00%, IDENT 90.61%, 1835993:1836322, 330, Lactobacillus paracasei subsp. paracasei JCM 8130 DNA, complete genome 2)COV 64.55%, IDENT 89.67%, 861170:861382, 213, Lactobacillus paracasei subsp. paracasei JCM 8130 DNA, complete genome	1)COV 100.00%, IDENT 90.61%, 43215:43544, 330, Lactobacillus paracasei subsp. paracasei ATCC 25302 genomic scaffold SCAFFOLD1, whole genome shotgun sequence 2)COV 64.55%, IDENT 89.67%, 1016947:1017159, 213, Lactobacillus paracasei subsp. paracasei ATCC 25302 genomic scaffold SCAFFOLD1, whole genome shotgun sequence	1)COV 64.55%, IDENT 90.61%, 1377:1589, 213, Lactobacillus paracasei subsp. paracasei Lpp14 contig00459, whole genome shotgun sequence 2)COV 64.55%, IDENT 88.73%, 7130:7342, 213, Lactobacillus paracasei subsp. paracasei Lpp14 contig00455, whole genome shotgun sequence	1)COV 100.00%, IDENT 94.24%, 3698:4027, 330, Lactobacillus paracasei subsp. tolerans Lpl7 contig00033, whole genome shotgun sequence	1)COV 100.00%, IDENT 94.24%, 654:983, 330, Lactobacillus paracasei subsp. tolerans Lpl14 contig00113, whole genome shotgun sequence	1)COV 100.00%, IDENT 93.03%, 45980:46309, 330, Lactobacillus paracasei strain B3 scaffold1.1, whole genome shotgun sequence	0	0	0	1)COV 100.00%, IDENT 90.61%, 659:988, 330, Lactobacillus paracasei subsp. paracasei DSM 5622 Scaffold115, whole genome shotgun sequence 2)COV 51.52%, IDENT 89.41%, 115:284, 170, Lactobacillus paracasei subsp. paracasei DSM 5622 Scaffold130, whole genome shotgun sequence	1)COV 64.55%, IDENT 92.96%, 1781095:1781307, 213, Lactobacillus paracasei strain EG9 chromosome, complete genome	0	1)COV 29.09%, IDENT 92.71%, 158757:158852, 96, Lactobacillus paracasei strain RI-194 p1551o1945-15_S15_L001_R1_001_(paired)_contig_11, whole genome shotgun sequence	1)COV 64.55%, IDENT 92.96%, 1361:1573, 213, Lactobacillus paracasei subsp. paracasei Lpp7 contig00281, whole genome shotgun sequence	1)COV 66.06%, IDENT 87.61%, 6982:7199, 218, Lactobacillus paracasei subsp. paracasei Lpp41 contig00289, whole genome shotgun sequence	0	0	1)COV 65.15%, IDENT 92.56%, 2999155:2999369, 215, Lactobacillus paracasei strain Lpc10 chromosome, complete genome	1)COV 32.42%, IDENT 91.59%, 1019:1125, 107, Lactobacillus paracasei subsp. paracasei Lpp22 contig00086, whole genome shotgun sequence	0	1)COV 100.00%, IDENT 91.52%, 28776:29105, 330, Lactobacillus paracasei subsp. paracasei Lpp229 contig00234, whole genome shotgun sequence	0	1)COV 65.15%, IDENT 92.09%, 1419:1633, 215, Lactobacillus paracasei strain L9D contig_96, whole genome shotgun sequence	1)COV 66.67%, IDENT 79.09%, 108762:108974, 213, Lactobacillus paracasei strain KL1, complete genome 2)COV 66.67%, IDENT 79.09%, 559560:559772, 213, Lactobacillus paracasei strain KL1, complete genome	0	1)COV 66.67%, IDENT 79.09%, 1427:1639, 213, Lactobacillus paracasei strain KL1-Liu NODE_8, whole genome shotgun sequence 2)COV 66.67%, IDENT 79.09%, 18551:18763, 213, Lactobacillus paracasei strain KL1-Liu NODE_5, whole genome shotgun sequence	1)COV 100.00%, IDENT 88.48%, 7234:7563, 330, Lactobacillus paracasei strain Lpc-37 Lpc-37_complete_genome, whole genome shotgun sequence 2)COV 100.00%, IDENT 88.48%, 3109483:3109812, 330, Lactobacillus paracasei strain Lpc-37 Lpc-37_complete_genome, whole genome shotgun sequence	0	1)COV 32.42%, IDENT 91.59%, 4:110, 107, Lactobacillus paracasei NRIC 0644 DNA, contig: contig837, whole genome shotgun sequence	0	1)COV 64.55%, IDENT 91.55%, 2714:2926, 213, Lactobacillus paracasei subsp. paracasei Lpp126 contig00032, whole genome shotgun sequence	1)COV 100.00%, IDENT 92.42%, 2696:3025, 330, Lactobacillus paracasei strain KMB_616 NODE_28_length_29005_cov_56.6207, whole genome shotgun sequence	0	0	0	0	0	1)COV 64.55%, IDENT 92.02%, 60871:61083, 213, Lactobacillus paracasei strain 5b Contig05, whole genome shotgun sequence	0	0	0	1)COV 100.00%, IDENT 88.48%, 66791:67120, 330, Lactobacillus paracasei strain AM33-2AC AM33-2AC.Scaf3, whole genome shotgun sequence	1)COV 100.00%, IDENT 88.48%, 66733:67062, 330, Lactobacillus paracasei strain Lpc-37 Sequence_27, whole genome shotgun sequence	1)COV 100.00%, IDENT 88.48%, 41004:41333, 330, Lactobacillus paracasei subsp. paracasei Lpp74 contig00009, whole genome shotgun sequence	1)COV 100.00%, IDENT 88.48%, 67039:67368, 330, Lactobacillus paracasei strain DPC4206 DPC4206_Contig21, whole genome shotgun sequence	0
orf_00018	1)COV 100.00%, IDENT 96.53%, 130910:131053, 144, Lactobacillus paracasei strain UCD174 ctg054_00001, whole genome shotgun sequence	1)COV 100.00%, IDENT 95.14%, 6596:6739, 144, Lactobacillus paracasei subsp. paracasei Lpp219 contig00097, whole genome shotgun sequence	1)COV 100.00%, IDENT 96.53%, 507358:507501, 144, Lactobacillus paracasei strain CAUH35, complete genome	1)COV 100.00%, IDENT 95.83%, 1835853:1835996, 144, Lactobacillus paracasei subsp. paracasei JCM 8130 DNA, complete genome	1)COV 100.00%, IDENT 95.83%, 43541:43684, 144, Lactobacillus paracasei subsp. paracasei ATCC 25302 genomic scaffold SCAFFOLD1, whole genome shotgun sequence	0	1)COV 100.00%, IDENT 96.53%, 3558:3701, 144, Lactobacillus paracasei subsp. tolerans Lpl7 contig00033, whole genome shotgun sequence	1)COV 100.00%, IDENT 96.53%, 514:657, 144, Lactobacillus paracasei subsp. tolerans Lpl14 contig00113, whole genome shotgun sequence	1)COV 100.00%, IDENT 97.92%, 46306:46449, 144, Lactobacillus paracasei strain B3 scaffold1.1, whole genome shotgun sequence	0	0	0	1)COV 100.00%, IDENT 95.83%, 519:662, 144, Lactobacillus paracasei subsp. paracasei DSM 5622 Scaffold115, whole genome shotgun sequence	0	0	0	0	0	0	0	0	0	0	1)COV 100.00%, IDENT 97.92%, 28636:28779, 144, Lactobacillus paracasei subsp. paracasei Lpp229 contig00234, whole genome shotgun sequence	0	0	0	0	0	1)COV 100.00%, IDENT 96.53%, 7560:7703, 144, Lactobacillus paracasei strain Lpc-37 Lpc-37_complete_genome, whole genome shotgun sequence 2)COV 100.00%, IDENT 96.53%, 3109809:3109952, 144, Lactobacillus paracasei strain Lpc-37 Lpc-37_complete_genome, whole genome shotgun sequence	0	0	0	0	1)COV 100.00%, IDENT 97.22%, 2556:2699, 144, Lactobacillus paracasei strain KMB_616 NODE_28_length_29005_cov_56.6207, whole genome shotgun sequence	0	0	0	0	0	0	0	0	0	1)COV 100.00%, IDENT 96.53%, 67117:67260, 144, Lactobacillus paracasei strain AM33-2AC AM33-2AC.Scaf3, whole genome shotgun sequence	1)COV 100.00%, IDENT 96.53%, 67059:67202, 144, Lactobacillus paracasei strain Lpc-37 Sequence_27, whole genome shotgun sequence	1)COV 100.00%, IDENT 96.53%, 41330:41473, 144, Lactobacillus paracasei subsp. paracasei Lpp74 contig00009, whole genome shotgun sequence	1)COV 100.00%, IDENT 96.53%, 67365:67508, 144, Lactobacillus paracasei strain DPC4206 DPC4206_Contig21, whole genome shotgun sequence	0
orf_00019	0	0	0	0	0	0	0	0	0	1)COV 100.00%, IDENT 99.33%, 1210845:1211144, 300, Lactobacillus paracasei strain HDS-01 chromosome, complete genome 2)COV 100.00%, IDENT 99.33%, 1943548:1943847, 300, Lactobacillus paracasei strain HDS-01 chromosome, complete genome	1)COV 100.00%, IDENT 99.33%, 1211163:1211462, 300, Lactobacillus paracasei strain HD1.7 chromosome, complete genome 2)COV 100.00%, IDENT 99.33%, 1943858:1944157, 300, Lactobacillus paracasei strain HD1.7 chromosome, complete genome	0	0	0	0	0	0	0	0	0	0	0	0	0	1)COV 100.00%, IDENT 99.67%, 1748:2047, 300, Lactobacillus paracasei subsp. paracasei Lpp71 contig00701, whole genome shotgun sequence	1)COV 100.00%, IDENT 99.33%, 1779:2078, 300, Lactobacillus paracasei strain L9D contig_125, whole genome shotgun sequence	0	0	0	0	0	0	0	0	0	0	0	1)COV 100.00%, IDENT 99.67%, 6305:6604, 300, Lactobacillus paracasei strain DUP 13076 NODE_13_length_75555_cov_38.8602, whole genome shotgun sequence	1)COV 100.00%, IDENT 99.33%, 640348:640647, 300, Lactobacillus paracasei strain IIA, complete genome	0	0	1)COV 100.00%, IDENT 99.67%, 1278939:1279238, 300, Lactobacillus paracasei strain BD-II, complete genome	0	1)COV 100.00%, IDENT 99.67%, 6178:6477, 300, Lactobacillus paracasei subsp. paracasei Lpp223 contig00012, whole genome shotgun sequence	0	0	0	0	1)COV 100.00%, IDENT 99.67%, 6180:6479, 300, Lactobacillus paracasei subsp. paracasei Lpp37 contig00023, whole genome shotgun sequence
orf_00020	1)COV 100%, IDENT 90.36%, 1727:2140, 414, Lactobacillus paracasei strain UCD174 ctg049_00022, whole genome shotgun sequence 2)COV 78.99%, IDENT 89.60%, 1648:1974, 327, Lactobacillus paracasei strain UCD174 ctg067_00169, whole genome shotgun sequence	1)COV 98.55%, IDENT 93.87%, 5976:6383, 408, Lactobacillus paracasei subsp. paracasei Lpp219 contig00012, whole genome shotgun sequence 2)COV 98.55%, IDENT 93.14%, 34505:34912, 408, Lactobacillus paracasei subsp. paracasei Lpp219 contig00016, whole genome shotgun sequence	0	0	0	1)COV 98.55%, IDENT 95.83%, 455:862, 408, Lactobacillus paracasei subsp. paracasei Lpp14 contig00459, whole genome shotgun sequence	0	0	0	1)COV 100%, IDENT 90.12%, 1211159:1211572, 414, Lactobacillus paracasei strain HDS-01 chromosome, complete genome 2)COV 100%, IDENT 90.12%, 1943120:1943533, 414, Lactobacillus paracasei strain HDS-01 chromosome, complete genome	1)COV 100%, IDENT 90.12%, 1211477:1211890, 414, Lactobacillus paracasei strain HD1.7 chromosome, complete genome 2)COV 100%, IDENT 90.12%, 1943430:1943843, 414, Lactobacillus paracasei strain HD1.7 chromosome, complete genome	0	0	1)COV 98.55%, IDENT 94.36%, 1780173:1780580, 408, Lactobacillus paracasei strain EG9 chromosome, complete genome 2)COV 79.23%, IDENT 97.56%, 815788:816115, 328, Lactobacillus paracasei strain EG9 chromosome, complete genome	1)COV 98.55%, IDENT 93.38%, 43912:44319, 408, Lactobacillus paracasei strain DPC6800 DPC6800_Contig0029, whole genome shotgun sequence 2)COV 70.29%, IDENT 94.50%, 1:291, 291, Lactobacillus paracasei strain DPC6800 DPC6800_Contig0008, whole genome shotgun sequence	0	0	0	1)COV 98.55%, IDENT 94.85%, 21822:22229, 408, Lactobacillus paracasei subsp. paracasei Lpp226 contig00123, whole genome shotgun sequence	1)COV 98.55%, IDENT 96.32%, 31009:31416, 408, Lactobacillus paracasei strain DSM 20207 contig000030, whole genome shotgun sequence	0	1)COV 98.55%, IDENT 94.12%, 20283:20690, 408, Lactobacillus paracasei subsp. paracasei Lpp22 contig00082, whole genome shotgun sequence	0	1)COV 79.23%, IDENT 92.68%, 3108:3435, 328, Lactobacillus paracasei subsp. paracasei Lpp229 contig00071, whole genome shotgun sequence	1)COV 98.07%, IDENT 90.15%, 1329:1733, 405, Lactobacillus paracasei subsp. paracasei Lpp71 contig00701, whole genome shotgun sequence	1)COV 100%, IDENT 90.12%, 2093:2506, 414, Lactobacillus paracasei strain L9D contig_125, whole genome shotgun sequence	0	1)COV 98.55%, IDENT 94.85%, 2790:3197, 408, Lactobacillus paracasei subsp. paracasei Lpp125 contig00116, whole genome shotgun sequence	0	0	1)COV 100%, IDENT 93.29%, 1005201:1005617, 417, Lactobacillus paracasei strain LOCK919, complete genome	0	0	1)COV 98.55%, IDENT 94.36%, 1792:2199, 408, Lactobacillus paracasei subsp. paracasei Lpp126 contig00032, whole genome shotgun sequence	0	0	1)COV 44.93%, IDENT 94.62%, 1:186, 186, Lactobacillus paracasei subsp. tolerans DSM 20258 Scaffold343, whole genome shotgun sequence	1)COV 100%, IDENT 90.36%, 5877:6290, 414, Lactobacillus paracasei strain DUP 13076 NODE_13_length_75555_cov_38.8602, whole genome shotgun sequence 2)COV 79.23%, IDENT 92.38%, 7253:7580, 328, Lactobacillus paracasei strain DUP 13076 NODE_35_length_9734_cov_42.8476, whole genome shotgun sequence	1)COV 100%, IDENT 90.12%, 639920:640333, 414, Lactobacillus paracasei strain IIA, complete genome 2)COV 80.92%, IDENT 87.16%, 851281:851613, 333, Lactobacillus paracasei strain IIA, complete genome	0	1)COV 98.55%, IDENT 93.63%, 806:1213, 408, Lactobacillus paracasei strain 5b Contig85, whole genome shotgun sequence 2)COV 79.23%, IDENT 94.51%, 2319:2646, 328, Lactobacillus paracasei strain 5b Contig70, whole genome shotgun sequence	1)COV 100%, IDENT 90.36%, 1279253:1279666, 414, Lactobacillus paracasei strain BD-II, complete genome 2)COV 79.23%, IDENT 92.38%, 952979:953306, 328, Lactobacillus paracasei strain BD-II, complete genome	1)COV 99.03%, IDENT 87.80%, 148001:148408, 408, Lactobacillus paracasei strain TJB4 NODE_2_length_168047_cov_64.861975, whole genome shotgun sequence	1)COV 100%, IDENT 90.36%, 5750:6163, 414, Lactobacillus paracasei subsp. paracasei Lpp223 contig00012, whole genome shotgun sequence 2)COV 79.23%, IDENT 92.38%, 5465:5792, 328, Lactobacillus paracasei subsp. paracasei Lpp223 contig00090, whole genome shotgun sequence	0	0	0	0	1)COV 100%, IDENT 90.36%, 5752:6165, 414, Lactobacillus paracasei subsp. paracasei Lpp37 contig00023, whole genome shotgun sequence 2)COV 79.23%, IDENT 92.38%, 495:822, 328, Lactobacillus paracasei subsp. paracasei Lpp37 contig00129, whole genome shotgun sequence
orf_00021	1)COV 11.55%, IDENT 88.00%, 132850:132999, 150, Lactobacillus paracasei strain UCD174 ctg054_00001, whole genome shotgun sequence 2)COV 11.09%, IDENT 88.89%, 5346:5489, 144, Lactobacillus paracasei strain UCD174 ctg023_00144, whole genome shotgun sequence 3)COV 11.09%, IDENT 82.64%, 3189:3332, 144, Lactobacillus paracasei strain UCD174 ctg049_00022, whole genome shotgun sequence 4)COV 10.62%, IDE…	1)COV 100%, IDENT 86.54%, 4248:5539, 1292, Lactobacillus paracasei subsp. paracasei Lpp219 contig00097, whole genome shotgun sequence	1)COV 100%, IDENT 90.80%, 508558:509856, 1299, Lactobacillus paracasei strain CAUH35, complete genome 2)COV 100%, IDENT 89.94%, 2203038:2204336, 1299, Lactobacillus paracasei strain CAUH35, complete genome 3)COV 11.09%, IDENT 90.28%, 1762213:1762356, 144, Lactobacillus paracasei strain CAUH35, complete genome 4)COV 6.85%, IDENT 94.38%, 1763270:1763358, 89, Lactobacillus paracasei strain CAUH35, c…	1)COV 100.00%, IDENT 90.15%, 862641:863939, 1299, Lactobacillus paracasei subsp. paracasei JCM 8130 DNA, complete genome 2)COV 6.85%, IDENT 97.75%, 1834995:1835083, 89, Lactobacillus paracasei subsp. paracasei JCM 8130 DNA, complete genome 3)COV 6.85%, IDENT 94.38%, 1954695:1954783, 89, Lactobacillus paracasei subsp. paracasei JCM 8130 DNA, complete genome	1)COV 100.00%, IDENT 90.15%, 1014390:1015688, 1299, Lactobacillus paracasei subsp. paracasei ATCC 25302 genomic scaffold SCAFFOLD1, whole genome shotgun sequence 2)COV 6.62%, IDENT 98.84%, 44454:44539, 86, Lactobacillus paracasei subsp. paracasei ATCC 25302 genomic scaffold SCAFFOLD1, whole genome shotgun sequence 3)COV 6.39%, IDENT 96.39%, 133312:133394, 83, Lactobacillus paracasei subsp. paraca…	1)COV 100%, IDENT 90.34%, 4335:5633, 1299, Lactobacillus paracasei subsp. paracasei Lpp14 contig00455, whole genome shotgun sequence 2)COV 11.16%, IDENT 87.59%, 18359:18502, 144, Lactobacillus paracasei subsp. paracasei Lpp14 contig00401, whole genome shotgun sequence 3)COV 11.09%, IDENT 88.89%, 803:946, 144, Lactobacillus paracasei subsp. paracasei Lpp14 contig00290, whole genome shotgun sequence	1)COV 100%, IDENT 89.55%, 1490:2788, 1299, Lactobacillus paracasei subsp. tolerans Lpl7 contig00033, whole genome shotgun sequence 2)COV 6.62%, IDENT 94.19%, 159637:159722, 86, Lactobacillus paracasei subsp. tolerans Lpl7 contig00003, whole genome shotgun sequence	1)COV 100%, IDENT 89.55%, 1490:2788, 1299, Lactobacillus paracasei subsp. tolerans Lpl14 contig00106, whole genome shotgun sequence 2)COV 6.62%, IDENT 94.19%, 20577:20662, 86, Lactobacillus paracasei subsp. tolerans Lpl14 contig00045, whole genome shotgun sequence 3)COV 4.16%, IDENT 92.59%, 42625:42678, 54, Lactobacillus paracasei subsp. tolerans Lpl14 contig00023, whole genome shotgun sequence	1)COV 100%, IDENT 90.10%, 47219:48517, 1299, Lactobacillus paracasei strain B3 scaffold1.1, whole genome shotgun sequence 2)COV 4.16%, IDENT 92.59%, 66502:66555, 54, Lactobacillus paracasei strain B3 scaffold15.1, whole genome shotgun sequence	1)COV 100.00%, IDENT 89.53%, 1941820:1943109, 1290, Lactobacillus paracasei strain HDS-01 chromosome, complete genome 2)COV 11.09%, IDENT 88.19%, 1212609:1212752, 144, Lactobacillus paracasei strain HDS-01 chromosome, complete genome 3)COV 7.08%, IDENT 94.57%, 1211583:1211674, 92, Lactobacillus paracasei strain HDS-01 chromosome, complete genome 4)COV 4.16%, IDENT 92.59%, 640023:640076, 54, Lacto…	1)COV 100.00%, IDENT 89.53%, 1942130:1943419, 1290, Lactobacillus paracasei strain HD1.7 chromosome, complete genome 2)COV 11.09%, IDENT 88.19%, 1212927:1213070, 144, Lactobacillus paracasei strain HD1.7 chromosome, complete genome 3)COV 7.08%, IDENT 94.57%, 1211901:1211992, 92, Lactobacillus paracasei strain HD1.7 chromosome, complete genome 4)COV 4.16%, IDENT 92.59%, 640016:640069, 54, Lactobac…	1)COV 11.55%, IDENT 87.33%, 57083:57232, 150, Lactobacillus paracasei subsp. paracasei Lpp225 contig00020, whole genome shotgun sequence 2)COV 7.78%, IDENT 92.08%, 58167:58267, 101, Lactobacillus paracasei subsp. paracasei Lpp225 contig00020, whole genome shotgun sequence 3)COV 7.78%, IDENT 94.06%, 68663:68763, 101, Lactobacillus paracasei subsp. paracasei Lpp225 contig00018, whole genome shotgun…	1)COV 100.00%, IDENT 90.15%, 570:1868, 1299, Lactobacillus paracasei subsp. paracasei DSM 5622 Scaffold3, whole genome shotgun sequence	1)COV 11.09%, IDENT 88.89%, 496172:496315, 144, Lactobacillus paracasei strain EG9 chromosome, complete genome	1)COV 11.09%, IDENT 88.19%, 1510:1653, 144, Lactobacillus paracasei strain DPC6800 DPC6800_Contig0025, whole genome shotgun sequence 2)COV 7.31%, IDENT 95.79%, 5024:5118, 95, Lactobacillus paracasei strain DPC6800 DPC6800_Contig0032, whole genome shotgun sequence	1)COV 11.09%, IDENT 92.36%, 156208:156351, 144, Lactobacillus paracasei strain RI-194 p1551o1945-15_S15_L001_R1_001_(paired)_contig_11, whole genome shotgun sequence 2)COV 8.55%, IDENT 93.69%, 157261:157371, 111, Lactobacillus paracasei strain RI-194 p1551o1945-15_S15_L001_R1_001_(paired)_contig_11, whole genome shotgun sequence 3)COV 4.16%, IDENT 92.59%, 16:69, 54, Lactobacillus paracasei strain…	1)COV 92.84%, IDENT 91.38%, 601:1800, 1200, Lactobacillus paracasei subsp. paracasei Lpp7 contig00362, whole genome shotgun sequence 2)COV 11.09%, IDENT 88.19%, 932:1075, 144, Lactobacillus paracasei subsp. paracasei Lpp7 contig00453, whole genome shotgun sequence 3)COV 7.62%, IDENT 93.94%, 2833:2931, 99, Lactobacillus paracasei subsp. paracasei Lpp7 contig00281, whole genome shotgun sequence	1)COV 100%, IDENT 89.33%, 967:2264, 1298, Lactobacillus paracasei subsp. paracasei Lpp41 contig00421, whole genome shotgun sequence 2)COV 11.55%, IDENT 87.33%, 2061:2210, 150, Lactobacillus paracasei subsp. paracasei Lpp41 contig00225, whole genome shotgun sequence 3)COV 11.32%, IDENT 89.80%, 316:462, 147, Lactobacillus paracasei subsp. paracasei Lpp41 contig00629, whole genome shotgun sequence 4…	1)COV 11.09%, IDENT 88.19%, 8047:8190, 144, Lactobacillus paracasei subsp. paracasei Lpp226 contig00106, whole genome shotgun sequence	1)COV 6.85%, IDENT 93.26%, 1282:1370, 89, Lactobacillus paracasei strain DSM 20207 contig000022, whole genome shotgun sequence 2)COV 6.85%, IDENT 93.26%, 1252:1340, 89, Lactobacillus paracasei strain DSM 20207 contig000020, whole genome shotgun sequence	1)COV 100.00%, IDENT 89.84%, 2894423:2895721, 1299, Lactobacillus paracasei strain Lpc10 chromosome, complete genome 2)COV 6.62%, IDENT 95.35%, 2532273:2532358, 86, Lactobacillus paracasei strain Lpc10 chromosome, complete genome	1)COV 11.09%, IDENT 90.28%, 11023:11166, 144, Lactobacillus paracasei subsp. paracasei Lpp22 contig00019, whole genome shotgun sequence 2)COV 11.09%, IDENT 87.50%, 306:449, 144, Lactobacillus paracasei subsp. paracasei Lpp22 contig00087, whole genome shotgun sequence 3)COV 6.93%, IDENT 94.44%, 1430:1518, 89, Lactobacillus paracasei subsp. paracasei Lpp22 contig00200, whole genome shotgun sequence…	1)COV 11.09%, IDENT 90.97%, 9732:9875, 144, Lactobacillus paracasei strain RI-195 p1551o1945-16_S16_L001_R1_001_(paired)_contig_89, whole genome shotgun sequence 2)COV 11.09%, IDENT 88.19%, 19369:19512, 144, Lactobacillus paracasei strain RI-195 p1551o1945-16_S16_L001_R1_001_(paired)_contig_79, whole genome shotgun sequence 3)COV 8.55%, IDENT 93.69%, 10785:10895, 111, Lactobacillus paracasei stra…	1)COV 11.55%, IDENT 90.67%, 26682:26831, 150, Lactobacillus paracasei subsp. paracasei Lpp229 contig00234, whole genome shotgun sequence 2)COV 11.09%, IDENT 88.19%, 19347:19490, 144, Lactobacillus paracasei subsp. paracasei Lpp229 contig00216, whole genome shotgun sequence 3)COV 7.78%, IDENT 95.05%, 27766:27866, 101, Lactobacillus paracasei subsp. paracasei Lpp229 contig00234, whole genome shotgu…	1)COV 11.55%, IDENT 89.33%, 3523:3672, 150, Lactobacillus paracasei subsp. paracasei Lpp71 contig00169, whole genome shotgun sequence 2)COV 6.85%, IDENT 93.26%, 798:886, 89, Lactobacillus paracasei subsp. paracasei Lpp71 contig00378, whole genome shotgun sequence	1)COV 11.55%, IDENT 87.33%, 3552:3701, 150, Lactobacillus paracasei strain L9D contig_125, whole genome shotgun sequence 2)COV 11.32%, IDENT 86.39%, 21259:21405, 147, Lactobacillus paracasei strain L9D contig_22, whole genome shotgun sequence 3)COV 7.08%, IDENT 94.57%, 2517:2608, 92, Lactobacillus paracasei strain L9D contig_125, whole genome shotgun sequence 4)COV 4.16%, IDENT 92.59%, 12484:1253…	1)COV 11.09%, IDENT 94.44%, 561746:561889, 144, Lactobacillus paracasei strain KL1, complete genome 2)COV 6.39%, IDENT 96.39%, 109946:110028, 83, Lactobacillus paracasei strain KL1, complete genome 3)COV 6.39%, IDENT 96.39%, 560744:560826, 83, Lactobacillus paracasei strain KL1, complete genome	1)COV 11.16%, IDENT 87.59%, 13360:13503, 144, Lactobacillus paracasei subsp. paracasei Lpp125 contig00072, whole genome shotgun sequence 2)COV 11.09%, IDENT 88.19%, 576:719, 144, Lactobacillus paracasei subsp. paracasei Lpp125 contig00156, whole genome shotgun sequence 3)COV 7.08%, IDENT 95.65%, 2305:2396, 92, Lactobacillus paracasei subsp. paracasei Lpp125 contig00093, whole genome shotgun seque…	1)COV 11.09%, IDENT 94.44%, 3613:3756, 144, Lactobacillus paracasei strain KL1-Liu NODE_8, whole genome shotgun sequence 2)COV 6.85%, IDENT 94.38%, 17491:17579, 89, Lactobacillus paracasei strain KL1-Liu NODE_5, whole genome shotgun sequence 3)COV 6.39%, IDENT 96.39%, 2611:2693, 83, Lactobacillus paracasei strain KL1-Liu NODE_8, whole genome shotgun sequence	1)COV 11.55%, IDENT 89.33%, 9489:9638, 150, Lactobacillus paracasei strain Lpc-37 Lpc-37_complete_genome, whole genome shotgun sequence 2)COV 11.55%, IDENT 89.33%, 3111738:3111887, 150, Lactobacillus paracasei strain Lpc-37 Lpc-37_complete_genome, whole genome shotgun sequence 3)COV 11.16%, IDENT 88.97%, 2535298:2535441, 144, Lactobacillus paracasei strain Lpc-37 Lpc-37_complete_genome, whole gen…	1)COV 11.09%, IDENT 87.50%, 687377:687520, 144, Lactobacillus paracasei strain LOCK919, complete genome 2)COV 7.31%, IDENT 96.84%, 1005628:1005722, 95, Lactobacillus paracasei strain LOCK919, complete genome 3)COV 6.85%, IDENT 97.75%, 2423991:2424079, 89, Lactobacillus paracasei strain LOCK919, complete genome	1)COV 93.46%, IDENT 87.81%, 3772:4984, 1213, Lactobacillus paracasei NRIC 0644 DNA, contig: contig34, whole genome shotgun sequence 2)COV 20.25%, IDENT 95.06%, 2:264, 263, Lactobacillus paracasei NRIC 0644 DNA, contig: contig904, whole genome shotgun sequence 3)COV 7.78%, IDENT 95.05%, 22253:22353, 101, Lactobacillus paracasei NRIC 0644 DNA, contig: contig51, whole genome shotgun sequence 4)COV 6…	1)COV 11.09%, IDENT 88.89%, 2685:2828, 144, Lactobacillus paracasei strain 32G ctg10_00018, whole genome shotgun sequence 2)COV 7.31%, IDENT 95.79%, 1656:1750, 95, Lactobacillus paracasei strain 32G ctg10_00018, whole genome shotgun sequence	1)COV 7.78%, IDENT 94.06%, 895:995, 101, Lactobacillus paracasei subsp. paracasei Lpp126 contig01323, whole genome shotgun sequence	1)COV 100.00%, IDENT 90.69%, 201:1499, 1299, Lactobacillus paracasei strain KMB_616 NODE_28_length_29005_cov_56.6207, whole genome shotgun sequence 2)COV 11.09%, IDENT 88.89%, 940:1083, 144, Lactobacillus paracasei strain KMB_616 NODE_103_length_5950_cov_55.6716, whole genome shotgun sequence 3)COV 5.70%, IDENT 90.54%, 220:293, 74, Lactobacillus paracasei strain KMB_616 NODE_28_length_29005_cov_5…	1)COV 8.55%, IDENT 91.89%, 32606:32716, 111, Lactobacillus paracasei strain ZFM54 chromosome, complete genome 2)COV 6.85%, IDENT 94.38%, 717445:717533, 89, Lactobacillus paracasei strain ZFM54 chromosome, complete genome 3)COV 4.16%, IDENT 92.59%, 1300747:1300800, 54, Lactobacillus paracasei strain ZFM54 chromosome, complete genome	1)COV 11.47%, IDENT 88.59%, 1104:1252, 149, Lactobacillus paracasei subsp. tolerans DSM 20258 Scaffold42, whole genome shotgun sequence 2)COV 7.31%, IDENT 94.74%, 69:163, 95, Lactobacillus paracasei subsp. tolerans DSM 20258 Scaffold42, whole genome shotgun sequence	1)COV 11.55%, IDENT 89.33%, 4682:4831, 150, Lactobacillus paracasei strain DUP 13076 NODE_13_length_75555_cov_38.8602, whole genome shotgun sequence 2)COV 11.09%, IDENT 88.19%, 243022:243165, 144, Lactobacillus paracasei strain DUP 13076 NODE_2_length_246776_cov_34.6877, whole genome shotgun sequence 3)COV 7.78%, IDENT 94.06%, 5766:5866, 101, Lactobacillus paracasei strain DUP 13076 NODE_13_lengt…	1)COV 11.55%, IDENT 87.33%, 638725:638874, 150, Lactobacillus paracasei strain IIA, complete genome 2)COV 7.78%, IDENT 92.08%, 639809:639909, 101, Lactobacillus paracasei strain IIA, complete genome 3)COV 4.16%, IDENT 92.59%, 1242657:1242710, 54, Lactobacillus paracasei strain IIA, complete genome	1)COV 100%, IDENT 91.15%, 37229:38527, 1299, Lactobacillus paracasei DNA, contig: sequence33, strain: LC-Ikematsu, whole genome shotgun sequence 2)COV 11.55%, IDENT 87.33%, 22921:23070, 150, Lactobacillus paracasei DNA, contig: sequence27, strain: LC-Ikematsu, whole genome shotgun sequence 3)COV 7.31%, IDENT 93.68%, 21886:21980, 95, Lactobacillus paracasei DNA, contig: sequence27, strain: LC-Ikem…	1)COV 100%, IDENT 88.95%, 58067:59365, 1299, Lactobacillus paracasei strain 5b Contig05, whole genome shotgun sequence 2)COV 11.09%, IDENT 88.89%, 235910:236053, 144, Lactobacillus paracasei strain 5b Contig69, whole genome shotgun sequence	1)COV 11.55%, IDENT 89.33%, 1280712:1280861, 150, Lactobacillus paracasei strain BD-II, complete genome 2)COV 11.09%, IDENT 88.19%, 635254:635397, 144, Lactobacillus paracasei strain BD-II, complete genome 3)COV 7.08%, IDENT 96.74%, 1279677:1279768, 92, Lactobacillus paracasei strain BD-II, complete genome	1)COV 100%, IDENT 90.26%, 94672:95970, 1299, Lactobacillus paracasei strain TJB4 NODE_2_length_168047_cov_64.861975, whole genome shotgun sequence 2)COV 11.09%, IDENT 88.89%, 4045:4188, 144, Lactobacillus paracasei strain TJB4 NODE_60_length_10420_cov_88.124819, whole genome shotgun sequence	1)COV 11.55%, IDENT 89.33%, 4555:4704, 150, Lactobacillus paracasei subsp. paracasei Lpp223 contig00012, whole genome shotgun sequence 2)COV 11.09%, IDENT 88.19%, 7815:7958, 144, Lactobacillus paracasei subsp. paracasei Lpp223 contig00028, whole genome shotgun sequence 3)COV 7.78%, IDENT 94.06%, 5639:5739, 101, Lactobacillus paracasei subsp. paracasei Lpp223 contig00012, whole genome shotgun sequ…	1)COV 11.55%, IDENT 89.33%, 69113:69262, 150, Lactobacillus paracasei strain AM33-2AC AM33-2AC.Scaf3, whole genome shotgun sequence 2)COV 11.16%, IDENT 88.97%, 1918:2061, 144, Lactobacillus paracasei strain AM33-2AC AM33-2AC.Scaf5, whole genome shotgun sequence 3)COV 8.55%, IDENT 92.79%, 68029:68139, 111, Lactobacillus paracasei strain AM33-2AC AM33-2AC.Scaf3, whole genome shotgun sequence	1)COV 11.55%, IDENT 89.33%, 68988:69137, 150, Lactobacillus paracasei strain Lpc-37 Sequence_27, whole genome shotgun sequence 2)COV 11.16%, IDENT 88.97%, 903:1046, 144, Lactobacillus paracasei strain Lpc-37 Sequence_78, whole genome shotgun sequence 3)COV 8.55%, IDENT 92.79%, 67971:68081, 111, Lactobacillus paracasei strain Lpc-37 Sequence_27, whole genome shotgun sequence	1)COV 11.55%, IDENT 89.33%, 43259:43408, 150, Lactobacillus paracasei subsp. paracasei Lpp74 contig00009, whole genome shotgun sequence 2)COV 11.16%, IDENT 88.97%, 158510:158653, 144, Lactobacillus paracasei subsp. paracasei Lpp74 contig00001, whole genome shotgun sequence 3)COV 8.55%, IDENT 92.79%, 42242:42352, 111, Lactobacillus paracasei subsp. paracasei Lpp74 contig00009, whole genome shotgun…	1)COV 11.55%, IDENT 89.33%, 69294:69443, 150, Lactobacillus paracasei strain DPC4206 DPC4206_Contig21, whole genome shotgun sequence 2)COV 11.16%, IDENT 88.97%, 5308:5451, 144, Lactobacillus paracasei strain DPC4206 DPC4206_Contig18, whole genome shotgun sequence 3)COV 8.55%, IDENT 92.79%, 68277:68387, 111, Lactobacillus paracasei strain DPC4206 DPC4206_Contig21, whole genome shotgun sequence	1)COV 11.55%, IDENT 89.33%, 4557:4706, 150, Lactobacillus paracasei subsp. paracasei Lpp37 contig00023, whole genome shotgun sequence 2)COV 11.09%, IDENT 88.19%, 1508:1651, 144, Lactobacillus paracasei subsp. paracasei Lpp37 contig00159, whole genome shotgun sequence 3)COV 7.78%, IDENT 94.06%, 5641:5741, 101, Lactobacillus paracasei subsp. paracasei Lpp37 contig00023, whole genome shotgun sequence
orf_00022	1)COV 100.00%, IDENT 99.11%, 5924:6148, 225, Lactobacillus paracasei strain UCD174 ctg038_00141, whole genome shotgun sequence	0	1)COV 100.00%, IDENT 97.78%, 509901:510125, 225, Lactobacillus paracasei strain CAUH35, complete genome	1)COV 96.89%, IDENT 98.62%, 863991:864208, 218, Lactobacillus paracasei subsp. paracasei JCM 8130 DNA, complete genome	1)COV 96.89%, IDENT 98.62%, 1014121:1014338, 218, Lactobacillus paracasei subsp. paracasei ATCC 25302 genomic scaffold SCAFFOLD1, whole genome shotgun sequence	1)COV 100.00%, IDENT 95.56%, 18090:18314, 225, Lactobacillus paracasei subsp. paracasei Lpp14 contig00401, whole genome shotgun sequence	0	0	0	0	0	0	1)COV 96.89%, IDENT 98.62%, 1920:2137, 218, Lactobacillus paracasei subsp. paracasei DSM 5622 Scaffold3, whole genome shotgun sequence	0	0	0	1)COV 100.00%, IDENT 98.22%, 332:556, 225, Lactobacillus paracasei subsp. paracasei Lpp7 contig00362, whole genome shotgun sequence	0	0	1)COV 100.00%, IDENT 99.56%, 11:235, 225, Lactobacillus paracasei strain DSM 20207 contig000076, whole genome shotgun sequence	0	0	0	1)COV 100.00%, IDENT 98.67%, 26413:26637, 225, Lactobacillus paracasei subsp. paracasei Lpp229 contig00234, whole genome shotgun sequence	0	0	1)COV 100.00%, IDENT 99.56%, 111136:111360, 225, Lactobacillus paracasei strain KL1, complete genome 2)COV 100.00%, IDENT 99.56%, 561934:562158, 225, Lactobacillus paracasei strain KL1, complete genome	0	1)COV 100.00%, IDENT 99.56%, 3801:4025, 225, Lactobacillus paracasei strain KL1-Liu NODE_8, whole genome shotgun sequence 2)COV 100.00%, IDENT 99.56%, 16165:16389, 225, Lactobacillus paracasei strain KL1-Liu NODE_5, whole genome shotgun sequence	0	1)COV 100.00%, IDENT 99.56%, 2422665:2422889, 225, Lactobacillus paracasei strain LOCK919, complete genome	1)COV 99.11%, IDENT 98.21%, 23:245, 223, Lactobacillus paracasei NRIC 0644 DNA, contig: contig570, whole genome shotgun sequence	0	0	0	0	1)COV 100.00%, IDENT 100.00%, 233:457, 225, Lactobacillus paracasei subsp. tolerans DSM 20258 Scaffold167, whole genome shotgun sequence 2)COV 100.00%, IDENT 98.67%, 233:457, 225, Lactobacillus paracasei subsp. tolerans DSM 20258 Scaffold158, whole genome shotgun sequence	1)COV 100.00%, IDENT 98.67%, 4413:4637, 225, Lactobacillus paracasei strain DUP 13076 NODE_13_length_75555_cov_38.8602, whole genome shotgun sequence	0	0	0	1)COV 100.00%, IDENT 98.67%, 1280906:1281130, 225, Lactobacillus paracasei strain BD-II, complete genome	0	1)COV 100.00%, IDENT 98.67%, 4286:4510, 225, Lactobacillus paracasei subsp. paracasei Lpp223 contig00012, whole genome shotgun sequence	0	0	0	0	1)COV 100.00%, IDENT 98.67%, 4288:4512, 225, Lactobacillus paracasei subsp. paracasei Lpp37 contig00023, whole genome shotgun sequence
orf_00023	1)COV 99.91%, IDENT 98.49%, 644:1770, 1127, Lactobacillus paracasei strain UCD174 ctg111_00139, whole genome shotgun sequence	1)COV 99.91%, IDENT 97.52%, 2298:3424, 1127, Lactobacillus paracasei subsp. paracasei Lpp219 contig00159, whole genome shotgun sequence	0	1)COV 99.91%, IDENT 97.96%, 822778:823904, 1127, Lactobacillus paracasei subsp. paracasei JCM 8130 DNA, complete genome	1)COV 99.91%, IDENT 97.96%, 1054477:1055603, 1127, Lactobacillus paracasei subsp. paracasei ATCC 25302 genomic scaffold SCAFFOLD1, whole genome shotgun sequence	0	1)COV 99.91%, IDENT 97.96%, 220:1346, 1127, Lactobacillus paracasei subsp. tolerans Lpl7 contig00037, whole genome shotgun sequence	1)COV 99.91%, IDENT 97.96%, 12710:13836, 1127, Lactobacillus paracasei subsp. tolerans Lpl14 contig00062, whole genome shotgun sequence	0	0	0	0	1)COV 99.91%, IDENT 97.96%, 249:1375, 1127, Lactobacillus paracasei subsp. paracasei DSM 5622 Scaffold73, whole genome shotgun sequence	0	1)COV 99.91%, IDENT 98.58%, 727:1853, 1127, Lactobacillus paracasei strain DPC6800 DPC6800_Contig0039, whole genome shotgun sequence	0	1)COV 100.00%, IDENT 97.87%, 132:1259, 1128, Lactobacillus paracasei subsp. paracasei Lpp7 contig00206, whole genome shotgun sequence	1)COV 99.91%, IDENT 97.87%, 1388:2514, 1127, Lactobacillus paracasei subsp. paracasei Lpp41 contig00392, whole genome shotgun sequence	1)COV 99.91%, IDENT 98.31%, 219:1345, 1127, Lactobacillus paracasei subsp. paracasei Lpp226 contig00079, whole genome shotgun sequence	1)COV 99.91%, IDENT 98.23%, 40567:41693, 1127, Lactobacillus paracasei strain DSM 20207 contig000022, whole genome shotgun sequence	0	0	0	1)COV 99.91%, IDENT 98.58%, 219:1345, 1127, Lactobacillus paracasei subsp. paracasei Lpp229 contig00208, whole genome shotgun sequence	0	0	0	0	0	0	0	1)COV 23.05%, IDENT 97.69%, 1:260, 260, Lactobacillus paracasei NRIC 0644 DNA, contig: contig937, whole genome shotgun sequence 2)COV 13.48%, IDENT 99.34%, 1:152, 152, Lactobacillus paracasei NRIC 0644 DNA, contig: contig698, whole genome shotgun sequence	0	1)COV 100.00%, IDENT 98.23%, 498:1625, 1128, Lactobacillus paracasei subsp. paracasei Lpp126 contig01350, whole genome shotgun sequence	0	0	0	0	0	0	0	0	0	0	0	0	0	0	0
orf_00024	1)COV 98.86%, IDENT 91.95%, 1883:2142, 260, Lactobacillus paracasei strain UCD174 ctg111_00139, whole genome shotgun sequence 2)COV 96.97%, IDENT 93.75%, 20113:20368, 256, Lactobacillus paracasei strain UCD174 ctg017_00158, whole genome shotgun sequence	1)COV 96.97%, IDENT 93.36%, 9:264, 256, Lactobacillus paracasei subsp. paracasei Lpp219 contig00001, whole genome shotgun sequence	1)COV 98.48%, IDENT 96.54%, 1803926:1804185, 260, Lactobacillus paracasei strain CAUH35, complete genome	1)COV 96.97%, IDENT 93.75%, 486233:486488, 256, Lactobacillus paracasei subsp. paracasei JCM 8130 DNA, complete genome	1)COV 96.97%, IDENT 93.75%, 220961:221216, 256, Lactobacillus paracasei subsp. paracasei ATCC 25302 genomic scaffold SCAFFOLD2, whole genome shotgun sequence	1)COV 96.97%, IDENT 93.75%, 4605:4860, 256, Lactobacillus paracasei subsp. paracasei Lpp14 contig00203, whole genome shotgun sequence	1)COV 96.97%, IDENT 93.75%, 2268:2523, 256, Lactobacillus paracasei subsp. tolerans Lpl7 contig00059, whole genome shotgun sequence	1)COV 96.97%, IDENT 93.75%, 2268:2523, 256, Lactobacillus paracasei subsp. tolerans Lpl14 contig00098, whole genome shotgun sequence	1)COV 96.97%, IDENT 93.75%, 2213:2468, 256, Lactobacillus paracasei strain B3 scaffold20.1, whole genome shotgun sequence	1)COV 96.97%, IDENT 93.75%, 522917:523172, 256, Lactobacillus paracasei strain HDS-01 chromosome, complete genome	1)COV 96.97%, IDENT 93.75%, 522908:523163, 256, Lactobacillus paracasei strain HD1.7 chromosome, complete genome	1)COV 96.97%, IDENT 93.75%, 25751:26006, 256, Lactobacillus paracasei subsp. paracasei Lpp225 contig00003, whole genome shotgun sequence	1)COV 96.97%, IDENT 93.75%, 8784:9039, 256, Lactobacillus paracasei subsp. paracasei DSM 5622 Scaffold51, whole genome shotgun sequence	1)COV 96.97%, IDENT 93.75%, 457136:457391, 256, Lactobacillus paracasei strain EG9 chromosome, complete genome	1)COV 96.97%, IDENT 93.75%, 611:866, 256, Lactobacillus paracasei strain DPC6800 DPC6800_Contig0034, whole genome shotgun sequence	1)COV 96.97%, IDENT 93.75%, 10977:11232, 256, Lactobacillus paracasei strain RI-194 p1551o1945-15_S15_L001_R1_001_(paired)_contig_20, whole genome shotgun sequence	1)COV 96.97%, IDENT 93.75%, 120:375, 256, Lactobacillus paracasei subsp. paracasei Lpp7 contig00066, whole genome shotgun sequence	1)COV 96.97%, IDENT 94.53%, 1020:1275, 256, Lactobacillus paracasei subsp. paracasei Lpp41 contig00392, whole genome shotgun sequence	1)COV 96.97%, IDENT 93.75%, 7988:8243, 256, Lactobacillus paracasei subsp. paracasei Lpp226 contig00066, whole genome shotgun sequence	0	1)COV 100.00%, IDENT 94.70%, 2857084:2857347, 264, Lactobacillus paracasei strain Lpc10 chromosome, complete genome	1)COV 98.48%, IDENT 96.54%, 10245:10504, 260, Lactobacillus paracasei subsp. paracasei Lpp22 contig00080, whole genome shotgun sequence	1)COV 96.97%, IDENT 93.75%, 5767:6022, 256, Lactobacillus paracasei strain RI-195 p1551o1945-16_S16_L001_R1_001_(paired)_contig_37, whole genome shotgun sequence	0	1)COV 96.97%, IDENT 93.75%, 112:367, 256, Lactobacillus paracasei subsp. paracasei Lpp71 contig00249, whole genome shotgun sequence	1)COV 96.97%, IDENT 93.75%, 25406:25661, 256, Lactobacillus paracasei strain L9D contig_83, whole genome shotgun sequence	1)COV 96.97%, IDENT 93.75%, 1874683:1874938, 256, Lactobacillus paracasei strain KL1, complete genome	1)COV 97.35%, IDENT 93.39%, 11754:12010, 257, Lactobacillus paracasei subsp. paracasei Lpp125 contig00078, whole genome shotgun sequence	1)COV 96.97%, IDENT 93.75%, 47512:47767, 256, Lactobacillus paracasei strain KL1-Liu NODE_58, whole genome shotgun sequence	1)COV 96.97%, IDENT 93.36%, 2404807:2405062, 256, Lactobacillus paracasei strain Lpc-37 Lpc-37_complete_genome, whole genome shotgun sequence	1)COV 96.97%, IDENT 93.75%, 599373:599628, 256, Lactobacillus paracasei strain LOCK919, complete genome	1)COV 96.21%, IDENT 96.06%, 12131:12384, 254, Lactobacillus paracasei NRIC 0644 DNA, contig: contig244, whole genome shotgun sequence	1)COV 96.97%, IDENT 93.75%, 2939:3194, 256, Lactobacillus paracasei strain 32G ctg12_00040, whole genome shotgun sequence	1)COV 96.97%, IDENT 93.75%, 459:714, 256, Lactobacillus paracasei subsp. paracasei Lpp126 contig00121, whole genome shotgun sequence	0	1)COV 96.97%, IDENT 93.75%, 1386530:1386785, 256, Lactobacillus paracasei strain ZFM54 chromosome, complete genome	1)COV 98.48%, IDENT 95.00%, 5004:5263, 260, Lactobacillus paracasei subsp. tolerans DSM 20258 Scaffold27, whole genome shotgun sequence	1)COV 96.97%, IDENT 93.75%, 13793:14048, 256, Lactobacillus paracasei strain DUP 13076 NODE_6_length_161975_cov_38.8971, whole genome shotgun sequence	1)COV 96.97%, IDENT 93.75%, 1317937:1318192, 256, Lactobacillus paracasei strain IIA, complete genome	1)COV 96.97%, IDENT 93.75%, 1334:1589, 256, Lactobacillus paracasei DNA, contig: sequence67, strain: LC-Ikematsu, whole genome shotgun sequence	1)COV 96.97%, IDENT 93.75%, 122611:122866, 256, Lactobacillus paracasei strain 5b Contig75, whole genome shotgun sequence	1)COV 96.97%, IDENT 93.75%, 555790:556045, 256, Lactobacillus paracasei strain BD-II, complete genome	1)COV 96.97%, IDENT 93.36%, 6169:6424, 256, Lactobacillus paracasei strain TJB4 NODE_66_length_8117_cov_70.894279, whole genome shotgun sequence	1)COV 96.97%, IDENT 93.75%, 13668:13923, 256, Lactobacillus paracasei subsp. paracasei Lpp223 contig00029, whole genome shotgun sequence	1)COV 96.97%, IDENT 93.36%, 63:318, 256, Lactobacillus paracasei strain AM33-2AC AM33-2AC.Scaf25, whole genome shotgun sequence	1)COV 96.97%, IDENT 93.36%, 36793:37048, 256, Lactobacillus paracasei strain Lpc-37 Sequence_117, whole genome shotgun sequence	1)COV 96.97%, IDENT 93.36%, 32035:32290, 256, Lactobacillus paracasei subsp. paracasei Lpp74 contig00027, whole genome shotgun sequence	1)COV 96.97%, IDENT 93.36%, 321333:321588, 256, Lactobacillus paracasei strain DPC4206 DPC4206_Contig10, whole genome shotgun sequence	1)COV 96.97%, IDENT 93.75%, 37797:38052, 256, Lactobacillus paracasei subsp. paracasei Lpp37 contig00010, whole genome shotgun sequence
orf_00025	0	0	0	0	0	0	0	0	0	0	0	0	0	0	0	0	0	1)COV 43.24%, IDENT 90.62%, 5716:5811, 96, Lactobacillus paracasei subsp. paracasei Lpp41 contig00639, whole genome shotgun sequence	0	0	1)COV 100.00%, IDENT 97.30%, 2858203:2858424, 222, Lactobacillus paracasei strain Lpc10 chromosome, complete genome	0	0	0	0	0	0	0	0	0	0	0	0	0	0	0	0	0	0	0	0	0	0	0	0	0	0	0	0
orf_00026	0	1)COV 2.71%, IDENT 100.00%, 349:380, 32, Lactobacillus paracasei subsp. paracasei Lpp219 contig00123, whole genome shotgun sequence	0	0	0	1)COV 3.72%, IDENT 95.45%, 486:529, 44, Lactobacillus paracasei subsp. paracasei Lpp14 contig00343, whole genome shotgun sequence	0	0	1)COV 4.57%, IDENT 88.89%, 40038:40090, 53, Lactobacillus paracasei strain B3 scaffold14.1, whole genome shotgun sequence	1)COV 3.55%, IDENT 95.24%, 2204244:2204285, 42, Lactobacillus paracasei strain HDS-01 chromosome, complete genome 2)COV 2.62%, IDENT 100.00%, 2199878:2199908, 31, Lactobacillus paracasei strain HDS-01 chromosome, complete genome	1)COV 4.74%, IDENT 94.64%, 2204536:2204591, 56, Lactobacillus paracasei strain HD1.7 chromosome, complete genome	1)COV 54.91%, IDENT 89.21%, 16923:17566, 644, Lactobacillus paracasei subsp. paracasei Lpp225 contig00032, whole genome shotgun sequence	0	0	0	1)COV 3.98%, IDENT 91.49%, 9709:9755, 47, Lactobacillus paracasei strain RI-194 p1551o1945-15_S15_L001_R1_001_(paired)_contig_22, whole genome shotgun sequence	1)COV 4.23%, IDENT 94.00%, 451:500, 50, Lactobacillus paracasei subsp. paracasei Lpp7 contig00587, whole genome shotgun sequence	0	1)COV 44.50%, IDENT 92.02%, 5522:6046, 525, Lactobacillus paracasei subsp. paracasei Lpp226 contig00012, whole genome shotgun sequence 2)COV 3.72%, IDENT 95.45%, 8055:8098, 44, Lactobacillus paracasei subsp. paracasei Lpp226 contig00034, whole genome shotgun sequence	1)COV 3.72%, IDENT 95.45%, 28090:28133, 44, Lactobacillus paracasei strain DSM 20207 contig000033, whole genome shotgun sequence	1)COV 3.47%, IDENT 92.68%, 2346201:2346241, 41, Lactobacillus paracasei strain Lpc10 chromosome, complete genome	0	1)COV 3.72%, IDENT 93.18%, 21878:21921, 44, Lactobacillus paracasei strain RI-195 p1551o1945-16_S16_L001_R1_001_(paired)_contig_47, whole genome shotgun sequence	1)COV 4.99%, IDENT 89.83%, 2114:2172, 59, Lactobacillus paracasei subsp. paracasei Lpp229 contig00111, whole genome shotgun sequence	0	1)COV 11.59%, IDENT 81.75%, 1438:1571, 134, Lactobacillus paracasei strain L9D contig_24, whole genome shotgun sequence 2)COV 5.75%, IDENT 86.76%, 4:70, 67, Lactobacillus paracasei strain L9D contig_58, whole genome shotgun sequence 3)COV 5.75%, IDENT 86.76%, 140:206, 67, Lactobacillus paracasei strain L9D contig_134, whole genome shotgun sequence	0	1)COV 4.23%, IDENT 94.00%, 2777:2826, 50, Lactobacillus paracasei subsp. paracasei Lpp125 contig00005, whole genome shotgun sequence	1)COV 16.67%, IDENT 79.19%, 3507:3699, 193, Lactobacillus paracasei strain KL1-Liu NODE_15, whole genome shotgun sequence	0	0	0	1)COV 16.67%, IDENT 79.19%, 4614:4806, 193, Lactobacillus paracasei strain 32G ctg09_00002, whole genome shotgun sequence 2)COV 3.72%, IDENT 95.45%, 146670:146713, 44, Lactobacillus paracasei strain 32G ctg29_00061, whole genome shotgun sequence 3)COV 2.37%, IDENT 100.00%, 143312:143339, 28, Lactobacillus paracasei strain 32G ctg29_00061, whole genome shotgun sequence	0	1)COV 13.37%, IDENT 83.54%, 5555:5709, 155, Lactobacillus paracasei strain KMB_616 NODE_96_length_7014_cov_316.225, whole genome shotgun sequence	1)COV 4.40%, IDENT 90.38%, 2778311:2778362, 52, Lactobacillus paracasei strain ZFM54 chromosome, complete genome	0	1)COV 3.72%, IDENT 95.45%, 31484:31527, 44, Lactobacillus paracasei strain DUP 13076 NODE_15_length_64509_cov_33.0756, whole genome shotgun sequence	1)COV 3.81%, IDENT 95.56%, 2744533:2744577, 45, Lactobacillus paracasei strain IIA, complete genome	0	0	1)COV 3.72%, IDENT 95.45%, 2209607:2209650, 44, Lactobacillus paracasei strain BD-II, complete genome	1)COV 4.23%, IDENT 92.00%, 1074:1123, 50, Lactobacillus paracasei strain TJB4 NODE_99_length_3289_cov_68.773973, whole genome shotgun sequence	0	0	0	0	0	1)COV 4.65%, IDENT 92.73%, 591:645, 55, Lactobacillus paracasei subsp. paracasei Lpp37 contig00017, whole genome shotgun sequence
orf_00027	0	0	0	0	0	0	0	0	0	0	0	0	0	0	0	0	0	0	0	0	0	0	0	0	0	0	0	0	0	0	0	0	0	0	0	0	0	0	0	0	0	0	0	0	0	0	0	0	0
orf_00028	1)COV 64.21%, IDENT 85.11%, 3445:3939, 495, Lactobacillus paracasei strain UCD174 ctg111_00139, whole genome shotgun sequence 2)COV 64.08%, IDENT 87.30%, 4780:5274, 495, Lactobacillus paracasei strain UCD174 ctg037_00033, whole genome shotgun sequence	1)COV 69.51%, IDENT 85.32%, 42616:43151, 536, Lactobacillus paracasei subsp. paracasei Lpp219 contig00012, whole genome shotgun sequence	1)COV 100%, IDENT 90.85%, 1801300:1802073, 774, Lactobacillus paracasei strain CAUH35, complete genome	1)COV 100%, IDENT 91.62%, 825688:826461, 774, Lactobacillus paracasei subsp. paracasei JCM 8130 DNA, complete genome 2)COV 64.99%, IDENT 85.09%, 1874113:1874613, 501, Lactobacillus paracasei subsp. paracasei JCM 8130 DNA, complete genome	1)COV 100%, IDENT 91.62%, 1051920:1052693, 774, Lactobacillus paracasei subsp. paracasei ATCC 25302 genomic scaffold SCAFFOLD1, whole genome shotgun sequence 2)COV 64.21%, IDENT 85.31%, 4786:5280, 495, Lactobacillus paracasei subsp. paracasei ATCC 25302 genomic scaffold SCAFFOLD1, whole genome shotgun sequence	1)COV 100%, IDENT 91.37%, 15651:16424, 774, Lactobacillus paracasei subsp. paracasei Lpp14 contig00172, whole genome shotgun sequence	1)COV 69.51%, IDENT 88.29%, 2244:2779, 536, Lactobacillus paracasei subsp. tolerans Lpl7 contig00037, whole genome shotgun sequence	1)COV 69.51%, IDENT 88.29%, 11277:11812, 536, Lactobacillus paracasei subsp. tolerans Lpl14 contig00062, whole genome shotgun sequence	0	0	0	0	1)COV 100%, IDENT 91.62%, 3159:3932, 774, Lactobacillus paracasei subsp. paracasei DSM 5622 Scaffold73, whole genome shotgun sequence	1)COV 100%, IDENT 90.85%, 1815907:1816680, 774, Lactobacillus paracasei strain EG9 chromosome, complete genome	0	0	1)COV 100%, IDENT 91.62%, 3039:3812, 774, Lactobacillus paracasei subsp. paracasei Lpp7 contig00206, whole genome shotgun sequence	0	0	0	0	1)COV 69.51%, IDENT 88.29%, 7003:7538, 536, Lactobacillus paracasei subsp. paracasei Lpp22 contig00080, whole genome shotgun sequence	0	0	0	1)COV 100%, IDENT 87.74%, 4494:5266, 773, Lactobacillus paracasei strain L9D contig_39, whole genome shotgun sequence	0	0	0	0	0	0	1)COV 69.12%, IDENT 88.22%, 17203:17736, 534, Lactobacillus paracasei strain 32G ctg28_00028, whole genome shotgun sequence	0	1)COV 69.38%, IDENT 87.15%, 3861:4396, 536, Lactobacillus paracasei strain KMB_616 NODE_22_length_33463_cov_100.47, whole genome shotgun sequence	0	1)COV 65.12%, IDENT 86.11%, 2330:2832, 503, Lactobacillus paracasei subsp. tolerans DSM 20258 Scaffold27, whole genome shotgun sequence	0	0	0	1)COV 69.51%, IDENT 87.55%, 87352:87887, 536, Lactobacillus paracasei strain 5b Contig70, whole genome shotgun sequence	0	0	0	0	0	0	0	0
orf_00029	0	0	1)COV 100.00%, IDENT 98.02%, 1800891:1801142, 252, Lactobacillus paracasei strain CAUH35, complete genome	1)COV 100.00%, IDENT 98.02%, 826619:826870, 252, Lactobacillus paracasei subsp. paracasei JCM 8130 DNA, complete genome	1)COV 100.00%, IDENT 98.02%, 1051511:1051762, 252, Lactobacillus paracasei subsp. paracasei ATCC 25302 genomic scaffold SCAFFOLD1, whole genome shotgun sequence	1)COV 100.00%, IDENT 98.41%, 15242:15493, 252, Lactobacillus paracasei subsp. paracasei Lpp14 contig00172, whole genome shotgun sequence	0	0	0	0	0	0	1)COV 100.00%, IDENT 98.02%, 4090:4341, 252, Lactobacillus paracasei subsp. paracasei DSM 5622 Scaffold73, whole genome shotgun sequence	1)COV 99.60%, IDENT 98.01%, 1815498:1815748, 251, Lactobacillus paracasei strain EG9 chromosome, complete genome	0	0	1)COV 100.00%, IDENT 98.02%, 3970:4221, 252, Lactobacillus paracasei subsp. paracasei Lpp7 contig00206, whole genome shotgun sequence	0	0	0	0	0	0	0	0	1)COV 100.00%, IDENT 94.84%, 5424:5675, 252, Lactobacillus paracasei strain L9D contig_39, whole genome shotgun sequence	0	0	0	0	0	1)COV 38.49%, IDENT 96.91%, 150:246, 97, Lactobacillus paracasei NRIC 0644 DNA, contig: contig783, whole genome shotgun sequence	0	0	0	0	0	0	0	0	0	0	0	0	0	0	0	0	0
orf_00030	0	0	0	0	0	0	0	0	0	0	0	1)COV 100.00%, IDENT 97.33%, 30204:30353, 150, Lactobacillus paracasei subsp. paracasei Lpp225 contig00014, whole genome shotgun sequence	0	1)COV 100.00%, IDENT 96.67%, 1814585:1814734, 150, Lactobacillus paracasei strain EG9 chromosome, complete genome	0	1)COV 100.00%, IDENT 96.00%, 7252:7401, 150, Lactobacillus paracasei strain RI-194 p1551o1945-15_S15_L001_R1_001_(paired)_contig_25, whole genome shotgun sequence	0	0	0	1)COV 100.00%, IDENT 96.67%, 36219:36368, 150, Lactobacillus paracasei strain DSM 20207 contig000022, whole genome shotgun sequence	0	1)COV 100.00%, IDENT 96.00%, 4949:5098, 150, Lactobacillus paracasei subsp. paracasei Lpp22 contig00080, whole genome shotgun sequence	1)COV 100.00%, IDENT 96.00%, 7283:7432, 150, Lactobacillus paracasei strain RI-195 p1551o1945-16_S16_L001_R1_001_(paired)_contig_111, whole genome shotgun sequence	0	0	0	0	0	0	0	0	0	0	0	0	0	0	0	0	0	0	0	0	0	0	0	0	0	0
orf_00031	0	0	0	0	0	0	0	0	0	0	0	0	0	0	0	1)COV 100.00%, IDENT 99.00%, 7398:7598, 201, Lactobacillus paracasei strain RI-194 p1551o1945-15_S15_L001_R1_001_(paired)_contig_25, whole genome shotgun sequence	0	0	0	0	0	0	1)COV 100.00%, IDENT 99.00%, 7429:7629, 201, Lactobacillus paracasei strain RI-195 p1551o1945-16_S16_L001_R1_001_(paired)_contig_111, whole genome shotgun sequence	0	0	0	0	0	0	0	0	0	0	0	0	0	0	0	0	0	0	0	0	0	0	0	0	0	0
orf_00032	1)COV 100.00%, IDENT 75.35%, 7931:8280, 350, Lactobacillus paracasei strain UCD174 ctg037_00033, whole genome shotgun sequence	1)COV 97.76%, IDENT 75.64%, 3960:4300, 341, Lactobacillus paracasei subsp. paracasei Lpp219 contig00094, whole genome shotgun sequence	0	1)COV 100%, IDENT 75.70%, 492099:492448, 350, Lactobacillus paracasei subsp. paracasei JCM 8130 DNA, complete genome	1)COV 100%, IDENT 75.70%, 226827:227176, 350, Lactobacillus paracasei subsp. paracasei ATCC 25302 genomic scaffold SCAFFOLD2, whole genome shotgun sequence	1)COV 97.76%, IDENT 75.93%, 133:473, 341, Lactobacillus paracasei subsp. paracasei Lpp14 contig00324, whole genome shotgun sequence	1)COV 100%, IDENT 75.70%, 3699:4048, 350, Lactobacillus paracasei subsp. tolerans Lpl7 contig00044, whole genome shotgun sequence	1)COV 100%, IDENT 75.70%, 3854:4203, 350, Lactobacillus paracasei subsp. tolerans Lpl14 contig00077, whole genome shotgun sequence	1)COV 100%, IDENT 75.70%, 71840:72189, 350, Lactobacillus paracasei strain B3 scaffold15.1, whole genome shotgun sequence 2)COV 100%, IDENT 75.14%, 11134:11483, 350, Lactobacillus paracasei strain B3 scaffold1.1, whole genome shotgun sequence	1)COV 100%, IDENT 75.70%, 529837:530186, 350, Lactobacillus paracasei strain HDS-01 chromosome, complete genome	1)COV 100%, IDENT 75.70%, 529828:530177, 350, Lactobacillus paracasei strain HD1.7 chromosome, complete genome	1)COV 100%, IDENT 76.39%, 28220:28571, 352, Lactobacillus paracasei subsp. paracasei Lpp225 contig00014, whole genome shotgun sequence 2)COV 97.76%, IDENT 75.93%, 19791:20131, 341, Lactobacillus paracasei subsp. paracasei Lpp225 contig00003, whole genome shotgun sequence	0	1)COV 100%, IDENT 75.70%, 464357:464706, 350, Lactobacillus paracasei strain EG9 chromosome, complete genome	1)COV 100%, IDENT 75.70%, 7140:7489, 350, Lactobacillus paracasei strain DPC6800 DPC6800_Contig0039, whole genome shotgun sequence	1)COV 100%, IDENT 76.94%, 7848:8199, 352, Lactobacillus paracasei strain RI-194 p1551o1945-15_S15_L001_R1_001_(paired)_contig_25, whole genome shotgun sequence 2)COV 97.76%, IDENT 75.93%, 5017:5357, 341, Lactobacillus paracasei strain RI-194 p1551o1945-15_S15_L001_R1_001_(paired)_contig_20, whole genome shotgun sequence	1)COV 97.76%, IDENT 76.22%, 1027:1367, 341, Lactobacillus paracasei subsp. paracasei Lpp7 contig00315, whole genome shotgun sequence	1)COV 30.81%, IDENT 81.82%, 1971:2078, 108, Lactobacillus paracasei subsp. paracasei Lpp41 contig00888, whole genome shotgun sequence 2)COV 30.81%, IDENT 80.91%, 2138:2245, 108, Lactobacillus paracasei subsp. paracasei Lpp41 contig00792, whole genome shotgun sequence	1)COV 100%, IDENT 75.98%, 7713:8062, 350, Lactobacillus paracasei subsp. paracasei Lpp226 contig00079, whole genome shotgun sequence 2)COV 97.76%, IDENT 75.93%, 2028:2368, 341, Lactobacillus paracasei subsp. paracasei Lpp226 contig00066, whole genome shotgun sequence	1)COV 97.76%, IDENT 75.93%, 33851:34191, 341, Lactobacillus paracasei strain DSM 20207 contig000022, whole genome shotgun sequence	1)COV 100%, IDENT 75.98%, 942645:942996, 352, Lactobacillus paracasei strain Lpc10 chromosome, complete genome 2)COV 100%, IDENT 75.70%, 2862172:2862521, 350, Lactobacillus paracasei strain Lpc10 chromosome, complete genome	0	1)COV 11.48%, IDENT 97.56%, 5016:5056, 41, Lactobacillus paracasei strain RI-195 p1551o1945-16_S16_L001_R1_001_(paired)_contig_71, whole genome shotgun sequence	1)COV 100%, IDENT 75.14%, 6632:6981, 350, Lactobacillus paracasei subsp. paracasei Lpp229 contig00208, whole genome shotgun sequence	0	0	1)COV 100%, IDENT 76.39%, 526288:526639, 352, Lactobacillus paracasei strain KL1, complete genome 2)COV 97.76%, IDENT 75.93%, 1867531:1867871, 341, Lactobacillus paracasei strain KL1, complete genome	1)COV 97.76%, IDENT 75.93%, 5793:6133, 341, Lactobacillus paracasei subsp. paracasei Lpp125 contig00078, whole genome shotgun sequence	1)COV 100%, IDENT 76.39%, 8261:8612, 352, Lactobacillus paracasei strain KL1-Liu NODE_69, whole genome shotgun sequence 2)COV 100%, IDENT 75.70%, 54570:54919, 350, Lactobacillus paracasei strain KL1-Liu NODE_58, whole genome shotgun sequence	1)COV 100%, IDENT 75.42%, 2411726:2412075, 350, Lactobacillus paracasei strain Lpc-37 Lpc-37_complete_genome, whole genome shotgun sequence	1)COV 100%, IDENT 75.70%, 605239:605588, 350, Lactobacillus paracasei strain LOCK919, complete genome	1)COV 93.84%, IDENT 76.42%, 4716:5042, 327, Lactobacillus paracasei NRIC 0644 DNA, contig: contig244, whole genome shotgun sequence	1)COV 100%, IDENT 75.70%, 10372:10721, 350, Lactobacillus paracasei strain 32G ctg12_00040, whole genome shotgun sequence	1)COV 98.88%, IDENT 76.20%, 429:773, 345, Lactobacillus paracasei subsp. paracasei Lpp126 contig01482, whole genome shotgun sequence	0	0	0	1)COV 97.76%, IDENT 75.93%, 7833:8173, 341, Lactobacillus paracasei strain DUP 13076 NODE_6_length_161975_cov_38.8971, whole genome shotgun sequence	1)COV 97.76%, IDENT 75.93%, 1310923:1311263, 341, Lactobacillus paracasei strain IIA, complete genome	1)COV 97.76%, IDENT 75.93%, 5000:5340, 341, Lactobacillus paracasei DNA, contig: sequence55, strain: LC-Ikematsu, whole genome shotgun sequence	1)COV 100%, IDENT 75.70%, 128477:128826, 350, Lactobacillus paracasei strain 5b Contig75, whole genome shotgun sequence	1)COV 100%, IDENT 75.70%, 561656:562005, 350, Lactobacillus paracasei strain BD-II, complete genome	1)COV 97.76%, IDENT 75.93%, 209:549, 341, Lactobacillus paracasei strain TJB4 NODE_66_length_8117_cov_70.894279, whole genome shotgun sequence	1)COV 97.76%, IDENT 75.93%, 7708:8048, 341, Lactobacillus paracasei subsp. paracasei Lpp223 contig00029, whole genome shotgun sequence	1)COV 97.76%, IDENT 75.64%, 7717:8057, 341, Lactobacillus paracasei strain AM33-2AC AM33-2AC.Scaf40, whole genome shotgun sequence	1)COV 100%, IDENT 75.42%, 5604:5953, 350, Lactobacillus paracasei strain Lpc-37 Sequence_125, whole genome shotgun sequence	1)COV 100%, IDENT 75.42%, 5604:5953, 350, Lactobacillus paracasei subsp. paracasei Lpp74 contig00072, whole genome shotgun sequence	1)COV 100%, IDENT 75.42%, 6069:6418, 350, Lactobacillus paracasei strain DPC4206 DPC4206_Contig11, whole genome shotgun sequence	1)COV 100%, IDENT 75.70%, 4657:5006, 350, Lactobacillus paracasei subsp. paracasei Lpp37 contig00099, whole genome shotgun sequence
orf_00033	1)COV 100.00%, IDENT 94.62%, 8280:8372, 93, Lactobacillus paracasei strain UCD174 ctg037_00033, whole genome shotgun sequence	1)COV 100.00%, IDENT 94.62%, 29397:29489, 93, Lactobacillus paracasei subsp. paracasei Lpp219 contig00030, whole genome shotgun sequence 2)COV 97.85%, IDENT 92.31%, 3870:3960, 91, Lactobacillus paracasei subsp. paracasei Lpp219 contig00094, whole genome shotgun sequence	1)COV 100.00%, IDENT 95.70%, 475016:475108, 93, Lactobacillus paracasei strain CAUH35, complete genome 2)COV 100.00%, IDENT 94.62%, 1798788:1798880, 93, Lactobacillus paracasei strain CAUH35, complete genome	1)COV 100.00%, IDENT 94.62%, 830142:830234, 93, Lactobacillus paracasei subsp. paracasei JCM 8130 DNA, complete genome 2)COV 100.00%, IDENT 93.55%, 1871332:1871424, 93, Lactobacillus paracasei subsp. paracasei JCM 8130 DNA, complete genome 3)COV 97.85%, IDENT 92.31%, 492448:492538, 91, Lactobacillus paracasei subsp. paracasei JCM 8130 DNA, complete genome	1)COV 100.00%, IDENT 94.62%, 1048147:1048239, 93, Lactobacillus paracasei subsp. paracasei ATCC 25302 genomic scaffold SCAFFOLD1, whole genome shotgun sequence 2)COV 100.00%, IDENT 93.55%, 7975:8067, 93, Lactobacillus paracasei subsp. paracasei ATCC 25302 genomic scaffold SCAFFOLD1, whole genome shotgun sequence 3)COV 97.85%, IDENT 92.31%, 227176:227266, 91, Lactobacillus paracasei subsp. paracas…	1)COV 97.85%, IDENT 92.31%, 43:133, 91, Lactobacillus paracasei subsp. paracasei Lpp14 contig00324, whole genome shotgun sequence	1)COV 100.00%, IDENT 94.62%, 5296:5388, 93, Lactobacillus paracasei subsp. tolerans Lpl7 contig00037, whole genome shotgun sequence 2)COV 97.85%, IDENT 92.31%, 4048:4138, 91, Lactobacillus paracasei subsp. tolerans Lpl7 contig00044, whole genome shotgun sequence	1)COV 100.00%, IDENT 94.62%, 8668:8760, 93, Lactobacillus paracasei subsp. tolerans Lpl14 contig00062, whole genome shotgun sequence 2)COV 97.85%, IDENT 92.31%, 4203:4293, 91, Lactobacillus paracasei subsp. tolerans Lpl14 contig00077, whole genome shotgun sequence	1)COV 100.00%, IDENT 94.62%, 11483:11575, 93, Lactobacillus paracasei strain B3 scaffold1.1, whole genome shotgun sequence 2)COV 97.85%, IDENT 92.31%, 72189:72279, 91, Lactobacillus paracasei strain B3 scaffold15.1, whole genome shotgun sequence	1)COV 100.00%, IDENT 91.40%, 1978941:1979033, 93, Lactobacillus paracasei strain HDS-01 chromosome, complete genome 2)COV 97.85%, IDENT 92.31%, 530186:530276, 91, Lactobacillus paracasei strain HDS-01 chromosome, complete genome	1)COV 100.00%, IDENT 91.40%, 1979251:1979343, 93, Lactobacillus paracasei strain HD1.7 chromosome, complete genome 2)COV 97.85%, IDENT 92.31%, 530177:530267, 91, Lactobacillus paracasei strain HD1.7 chromosome, complete genome	1)COV 100.00%, IDENT 94.62%, 28128:28220, 93, Lactobacillus paracasei subsp. paracasei Lpp225 contig00014, whole genome shotgun sequence 2)COV 97.85%, IDENT 92.31%, 19701:19791, 91, Lactobacillus paracasei subsp. paracasei Lpp225 contig00003, whole genome shotgun sequence	1)COV 100.00%, IDENT 93.55%, 9740:9832, 93, Lactobacillus paracasei subsp. paracasei DSM 5622 Scaffold57, whole genome shotgun sequence	1)COV 100.00%, IDENT 94.62%, 1813580:1813672, 93, Lactobacillus paracasei strain EG9 chromosome, complete genome 2)COV 97.85%, IDENT 92.31%, 464706:464796, 91, Lactobacillus paracasei strain EG9 chromosome, complete genome	1)COV 100.00%, IDENT 93.55%, 8187:8279, 93, Lactobacillus paracasei strain DPC6800 DPC6800_Contig0031, whole genome shotgun sequence 2)COV 97.85%, IDENT 92.31%, 7489:7579, 91, Lactobacillus paracasei strain DPC6800 DPC6800_Contig0039, whole genome shotgun sequence	1)COV 100.00%, IDENT 91.40%, 8199:8291, 93, Lactobacillus paracasei strain RI-194 p1551o1945-15_S15_L001_R1_001_(paired)_contig_25, whole genome shotgun sequence 2)COV 97.85%, IDENT 92.31%, 4927:5017, 91, Lactobacillus paracasei strain RI-194 p1551o1945-15_S15_L001_R1_001_(paired)_contig_20, whole genome shotgun sequence	1)COV 100.00%, IDENT 93.55%, 935:1027, 93, Lactobacillus paracasei subsp. paracasei Lpp7 contig00315, whole genome shotgun sequence 2)COV 74.19%, IDENT 97.10%, 578:646, 69, Lactobacillus paracasei subsp. paracasei Lpp7 contig00572, whole genome shotgun sequence	1)COV 100.00%, IDENT 93.55%, 1879:1971, 93, Lactobacillus paracasei subsp. paracasei Lpp41 contig00888, whole genome shotgun sequence 2)COV 97.85%, IDENT 93.41%, 2048:2138, 91, Lactobacillus paracasei subsp. paracasei Lpp41 contig00792, whole genome shotgun sequence	1)COV 100.00%, IDENT 94.62%, 8062:8154, 93, Lactobacillus paracasei subsp. paracasei Lpp226 contig00079, whole genome shotgun sequence 2)COV 97.85%, IDENT 92.31%, 1938:2028, 91, Lactobacillus paracasei subsp. paracasei Lpp226 contig00066, whole genome shotgun sequence	1)COV 100.00%, IDENT 94.62%, 33759:33851, 93, Lactobacillus paracasei strain DSM 20207 contig000022, whole genome shotgun sequence 2)COV 100.00%, IDENT 92.47%, 7313:7405, 93, Lactobacillus paracasei strain DSM 20207 contig000030, whole genome shotgun sequence	1)COV 100.00%, IDENT 94.62%, 942553:942645, 93, Lactobacillus paracasei strain Lpc10 chromosome, complete genome 2)COV 97.85%, IDENT 93.41%, 2862521:2862611, 91, Lactobacillus paracasei strain Lpc10 chromosome, complete genome	1)COV 100.00%, IDENT 94.62%, 3754:3846, 93, Lactobacillus paracasei subsp. paracasei Lpp22 contig00080, whole genome shotgun sequence	1)COV 100.00%, IDENT 91.40%, 41:133, 93, Lactobacillus paracasei strain RI-195 p1551o1945-16_S16_L001_R1_001_(paired)_contig_69, whole genome shotgun sequence 2)COV 97.85%, IDENT 92.31%, 4926:5016, 91, Lactobacillus paracasei strain RI-195 p1551o1945-16_S16_L001_R1_001_(paired)_contig_71, whole genome shotgun sequence	1)COV 100.00%, IDENT 93.55%, 6981:7073, 93, Lactobacillus paracasei subsp. paracasei Lpp229 contig00208, whole genome shotgun sequence	1)COV 97.85%, IDENT 92.31%, 4457:4547, 91, Lactobacillus paracasei subsp. paracasei Lpp71 contig00135, whole genome shotgun sequence	0	1)COV 100.00%, IDENT 95.70%, 526639:526731, 93, Lactobacillus paracasei strain KL1, complete genome 2)COV 97.85%, IDENT 92.31%, 1867441:1867531, 91, Lactobacillus paracasei strain KL1, complete genome	1)COV 97.85%, IDENT 92.31%, 5703:5793, 91, Lactobacillus paracasei subsp. paracasei Lpp125 contig00078, whole genome shotgun sequence	1)COV 100.00%, IDENT 95.70%, 8612:8704, 93, Lactobacillus paracasei strain KL1-Liu NODE_69, whole genome shotgun sequence 2)COV 97.85%, IDENT 92.31%, 54919:55009, 91, Lactobacillus paracasei strain KL1-Liu NODE_58, whole genome shotgun sequence	1)COV 97.85%, IDENT 92.31%, 2412075:2412165, 91, Lactobacillus paracasei strain Lpc-37 Lpc-37_complete_genome, whole genome shotgun sequence	1)COV 97.85%, IDENT 91.21%, 605588:605678, 91, Lactobacillus paracasei strain LOCK919, complete genome	1)COV 100.00%, IDENT 93.55%, 4624:4716, 93, Lactobacillus paracasei NRIC 0644 DNA, contig: contig244, whole genome shotgun sequence	1)COV 100.00%, IDENT 91.40%, 14467:14559, 93, Lactobacillus paracasei strain 32G ctg28_00028, whole genome shotgun sequence 2)COV 97.85%, IDENT 92.31%, 10721:10811, 91, Lactobacillus paracasei strain 32G ctg12_00040, whole genome shotgun sequence	1)COV 100.00%, IDENT 94.62%, 7:99, 93, Lactobacillus paracasei subsp. paracasei Lpp126 contig01469, whole genome shotgun sequence 2)COV 97.85%, IDENT 92.31%, 1603:1693, 91, Lactobacillus paracasei subsp. paracasei Lpp126 contig01310, whole genome shotgun sequence	1)COV 88.17%, IDENT 93.90%, 32:113, 82, Lactobacillus paracasei strain KMB_616 NODE_137_length_2678_cov_47.5758, whole genome shotgun sequence	0	1)COV 100.00%, IDENT 93.55%, 4389:4481, 93, Lactobacillus paracasei subsp. tolerans DSM 20258 Scaffold84, whole genome shotgun sequence	1)COV 97.85%, IDENT 92.31%, 7743:7833, 91, Lactobacillus paracasei strain DUP 13076 NODE_6_length_161975_cov_38.8971, whole genome shotgun sequence	1)COV 97.85%, IDENT 92.31%, 1310833:1310923, 91, Lactobacillus paracasei strain IIA, complete genome	1)COV 97.85%, IDENT 92.31%, 4910:5000, 91, Lactobacillus paracasei DNA, contig: sequence55, strain: LC-Ikematsu, whole genome shotgun sequence	1)COV 97.85%, IDENT 92.31%, 128826:128916, 91, Lactobacillus paracasei strain 5b Contig75, whole genome shotgun sequence	1)COV 97.85%, IDENT 92.31%, 562005:562095, 91, Lactobacillus paracasei strain BD-II, complete genome	1)COV 100.00%, IDENT 93.55%, 131314:131406, 93, Lactobacillus paracasei strain TJB4 NODE_2_length_168047_cov_64.861975, whole genome shotgun sequence 2)COV 97.85%, IDENT 92.31%, 119:209, 91, Lactobacillus paracasei strain TJB4 NODE_66_length_8117_cov_70.894279, whole genome shotgun sequence	1)COV 97.85%, IDENT 92.31%, 7618:7708, 91, Lactobacillus paracasei subsp. paracasei Lpp223 contig00029, whole genome shotgun sequence	1)COV 97.85%, IDENT 92.31%, 7627:7717, 91, Lactobacillus paracasei strain AM33-2AC AM33-2AC.Scaf40, whole genome shotgun sequence	1)COV 97.85%, IDENT 92.31%, 5953:6043, 91, Lactobacillus paracasei strain Lpc-37 Sequence_125, whole genome shotgun sequence	1)COV 97.85%, IDENT 92.31%, 5953:6043, 91, Lactobacillus paracasei subsp. paracasei Lpp74 contig00072, whole genome shotgun sequence	1)COV 97.85%, IDENT 92.31%, 6418:6508, 91, Lactobacillus paracasei strain DPC4206 DPC4206_Contig11, whole genome shotgun sequence	1)COV 97.85%, IDENT 92.31%, 5006:5096, 91, Lactobacillus paracasei subsp. paracasei Lpp37 contig00099, whole genome shotgun sequence
orf_00034	1)COV 100.00%, IDENT 94.77%, 8365:8517, 153, Lactobacillus paracasei strain UCD174 ctg037_00033, whole genome shotgun sequence 2)COV 100.00%, IDENT 93.46%, 2707:2859, 153, Lactobacillus paracasei strain UCD174 ctg107_00071, whole genome shotgun sequence	1)COV 100.00%, IDENT 92.81%, 29252:29404, 153, Lactobacillus paracasei subsp. paracasei Lpp219 contig00030, whole genome shotgun sequence 2)COV 100.00%, IDENT 91.50%, 40109:40261, 153, Lactobacillus paracasei subsp. paracasei Lpp219 contig00012, whole genome shotgun sequence	0	1)COV 100.00%, IDENT 94.77%, 1871187:1871339, 153, Lactobacillus paracasei subsp. paracasei JCM 8130 DNA, complete genome	1)COV 100.00%, IDENT 94.77%, 8060:8212, 153, Lactobacillus paracasei subsp. paracasei ATCC 25302 genomic scaffold SCAFFOLD1, whole genome shotgun sequence	1)COV 100.00%, IDENT 94.12%, 12948:13100, 153, Lactobacillus paracasei subsp. paracasei Lpp14 contig00172, whole genome shotgun sequence	1)COV 100.00%, IDENT 94.77%, 5381:5533, 153, Lactobacillus paracasei subsp. tolerans Lpl7 contig00037, whole genome shotgun sequence	1)COV 100.00%, IDENT 94.77%, 8523:8675, 153, Lactobacillus paracasei subsp. tolerans Lpl14 contig00062, whole genome shotgun sequence	1)COV 100.00%, IDENT 94.12%, 11568:11720, 153, Lactobacillus paracasei strain B3 scaffold1.1, whole genome shotgun sequence	1)COV 100.00%, IDENT 90.20%, 1978797:1978948, 152, Lactobacillus paracasei strain HDS-01 chromosome, complete genome	1)COV 100.00%, IDENT 90.85%, 1979106:1979258, 153, Lactobacillus paracasei strain HD1.7 chromosome, complete genome	1)COV 100.00%, IDENT 96.73%, 27983:28135, 153, Lactobacillus paracasei subsp. paracasei Lpp225 contig00014, whole genome shotgun sequence	1)COV 100.00%, IDENT 94.77%, 9595:9747, 153, Lactobacillus paracasei subsp. paracasei DSM 5622 Scaffold57, whole genome shotgun sequence	0	0	1)COV 100.00%, IDENT 90.20%, 8284:8436, 153, Lactobacillus paracasei strain RI-194 p1551o1945-15_S15_L001_R1_001_(paired)_contig_25, whole genome shotgun sequence	1)COV 100%, IDENT 93.51%, 432:585, 154, Lactobacillus paracasei subsp. paracasei Lpp7 contig00572, whole genome shotgun sequence	0	0	0	0	0	1)COV 100.00%, IDENT 90.20%, 126:278, 153, Lactobacillus paracasei strain RI-195 p1551o1945-16_S16_L001_R1_001_(paired)_contig_69, whole genome shotgun sequence	0	1)COV 100.00%, IDENT 92.81%, 30236:30388, 153, Lactobacillus paracasei subsp. paracasei Lpp71 contig00906, whole genome shotgun sequence	1)COV 100.00%, IDENT 94.12%, 6705:6857, 153, Lactobacillus paracasei strain L9D contig_39, whole genome shotgun sequence	1)COV 100.00%, IDENT 94.12%, 526724:526876, 153, Lactobacillus paracasei strain KL1, complete genome	0	1)COV 100.00%, IDENT 94.12%, 8697:8849, 153, Lactobacillus paracasei strain KL1-Liu NODE_69, whole genome shotgun sequence	0	0	0	1)COV 100.00%, IDENT 89.54%, 14322:14474, 153, Lactobacillus paracasei strain 32G ctg28_00028, whole genome shotgun sequence	1)COV 100.00%, IDENT 95.42%, 92:244, 153, Lactobacillus paracasei subsp. paracasei Lpp126 contig01469, whole genome shotgun sequence	1)COV 100.00%, IDENT 96.73%, 77:229, 153, Lactobacillus paracasei strain KMB_616 NODE_105_length_5905_cov_45.1918, whole genome shotgun sequence	0	1)COV 100.00%, IDENT 88.89%, 4474:4626, 153, Lactobacillus paracasei subsp. tolerans DSM 20258 Scaffold84, whole genome shotgun sequence	0	1)COV 92.16%, IDENT 82.27%, 875270:875410, 141, Lactobacillus paracasei strain IIA, complete genome	0	0	0	1)COV 100.00%, IDENT 90.85%, 131169:131321, 153, Lactobacillus paracasei strain TJB4 NODE_2_length_168047_cov_64.861975, whole genome shotgun sequence	0	0	0	0	0	0
orf_00035	1)COV 100.00%, IDENT 87.75%, 2864:3067, 204, Lactobacillus paracasei strain UCD174 ctg107_00071, whole genome shotgun sequence	1)COV 97.06%, IDENT 86.87%, 39901:40098, 198, Lactobacillus paracasei subsp. paracasei Lpp219 contig00012, whole genome shotgun sequence	0	0	0	1)COV 81.86%, IDENT 85.03%, 12777:12943, 167, Lactobacillus paracasei subsp. paracasei Lpp14 contig00172, whole genome shotgun sequence	0	0	1)COV 100.00%, IDENT 86.27%, 11725:11928, 204, Lactobacillus paracasei strain B3 scaffold1.1, whole genome shotgun sequence	0	0	1)COV 100.00%, IDENT 88.24%, 27775:27978, 204, Lactobacillus paracasei subsp. paracasei Lpp225 contig00014, whole genome shotgun sequence	0	0	0	0	1)COV 100.00%, IDENT 82.35%, 224:427, 204, Lactobacillus paracasei subsp. paracasei Lpp7 contig00572, whole genome shotgun sequence	0	0	0	0	0	0	0	0	1)COV 100.00%, IDENT 93.14%, 6862:7065, 204, Lactobacillus paracasei strain L9D contig_39, whole genome shotgun sequence	1)COV 100.00%, IDENT 92.65%, 526881:527084, 204, Lactobacillus paracasei strain KL1, complete genome	0	1)COV 100.00%, IDENT 92.65%, 8854:9057, 204, Lactobacillus paracasei strain KL1-Liu NODE_69, whole genome shotgun sequence	0	0	1)COV 53.92%, IDENT 91.82%, 27:136, 110, Lactobacillus paracasei NRIC 0644 DNA, contig: contig1277, whole genome shotgun sequence	1)COV 100.00%, IDENT 90.69%, 14114:14317, 204, Lactobacillus paracasei strain 32G ctg28_00028, whole genome shotgun sequence	0	1)COV 100.00%, IDENT 87.75%, 234:437, 204, Lactobacillus paracasei strain KMB_616 NODE_105_length_5905_cov_45.1918, whole genome shotgun sequence	0	1)COV 100.00%, IDENT 92.65%, 4631:4834, 204, Lactobacillus paracasei subsp. tolerans DSM 20258 Scaffold84, whole genome shotgun sequence	0	0	0	0	0	0	0	0	0	0	0	0
orf_00036	0	0	0	0	0	1)COV 100.00%, IDENT 95.06%, 12248:12733, 486, Lactobacillus paracasei subsp. paracasei Lpp14 contig00172, whole genome shotgun sequence	0	0	1)COV 100.00%, IDENT 96.09%, 11947:12432, 486, Lactobacillus paracasei strain B3 scaffold1.1, whole genome shotgun sequence	0	0	1)COV 100.00%, IDENT 93.83%, 27271:27756, 486, Lactobacillus paracasei subsp. paracasei Lpp225 contig00014, whole genome shotgun sequence	0	0	0	0	1)COV 41.77%, IDENT 94.09%, 3:205, 203, Lactobacillus paracasei subsp. paracasei Lpp7 contig00572, whole genome shotgun sequence	0	0	0	0	0	0	0	0	1)COV 100.00%, IDENT 97.33%, 7083:7568, 486, Lactobacillus paracasei strain L9D contig_39, whole genome shotgun sequence	1)COV 100.00%, IDENT 95.27%, 527103:527588, 486, Lactobacillus paracasei strain KL1, complete genome	0	1)COV 100.00%, IDENT 95.27%, 9076:9561, 486, Lactobacillus paracasei strain KL1-Liu NODE_69, whole genome shotgun sequence	0	0	1)COV 97.53%, IDENT 94.73%, 1:474, 474, Lactobacillus paracasei NRIC 0644 DNA, contig: contig1276, whole genome shotgun sequence 2)COV 40.53%, IDENT 94.92%, 1:197, 197, Lactobacillus paracasei NRIC 0644 DNA, contig: contig218, whole genome shotgun sequence	1)COV 100.00%, IDENT 95.88%, 13610:14095, 486, Lactobacillus paracasei strain 32G ctg28_00028, whole genome shotgun sequence	0	0	0	1)COV 100.00%, IDENT 96.09%, 4853:5338, 486, Lactobacillus paracasei subsp. tolerans DSM 20258 Scaffold84, whole genome shotgun sequence	0	0	0	0	0	0	0	0	0	0	0	0
orf_00037	1)COV 78.67%, IDENT 94.25%, 9244:9800, 557, Lactobacillus paracasei strain UCD174 ctg037_00033, whole genome shotgun sequence	1)COV 78.67%, IDENT 95.33%, 27969:28525, 557, Lactobacillus paracasei subsp. paracasei Lpp219 contig00030, whole genome shotgun sequence	0	1)COV 78.67%, IDENT 94.61%, 1869904:1870460, 557, Lactobacillus paracasei subsp. paracasei JCM 8130 DNA, complete genome	1)COV 78.25%, IDENT 94.77%, 8939:9492, 554, Lactobacillus paracasei subsp. paracasei ATCC 25302 genomic scaffold SCAFFOLD1, whole genome shotgun sequence	0	1)COV 100.00%, IDENT 93.64%, 6260:6967, 708, Lactobacillus paracasei subsp. tolerans Lpl7 contig00037, whole genome shotgun sequence	1)COV 100.00%, IDENT 93.64%, 7089:7796, 708, Lactobacillus paracasei subsp. tolerans Lpl14 contig00062, whole genome shotgun sequence	1)COV 100.00%, IDENT 95.20%, 12433:13140, 708, Lactobacillus paracasei strain B3 scaffold1.1, whole genome shotgun sequence	0	0	1)COV 100.00%, IDENT 96.05%, 26563:27270, 708, Lactobacillus paracasei subsp. paracasei Lpp225 contig00014, whole genome shotgun sequence	1)COV 78.67%, IDENT 94.61%, 8312:8868, 557, Lactobacillus paracasei subsp. paracasei DSM 5622 Scaffold57, whole genome shotgun sequence	0	0	1)COV 78.67%, IDENT 91.38%, 9163:9719, 557, Lactobacillus paracasei strain RI-194 p1551o1945-15_S15_L001_R1_001_(paired)_contig_25, whole genome shotgun sequence	0	0	0	0	0	0	1)COV 78.67%, IDENT 91.38%, 1005:1561, 557, Lactobacillus paracasei strain RI-195 p1551o1945-16_S16_L001_R1_001_(paired)_contig_69, whole genome shotgun sequence	0	1)COV 78.95%, IDENT 93.56%, 28954:29510, 557, Lactobacillus paracasei subsp. paracasei Lpp71 contig00906, whole genome shotgun sequence	0	1)COV 78.25%, IDENT 95.13%, 527589:528142, 554, Lactobacillus paracasei strain KL1, complete genome	0	1)COV 78.25%, IDENT 95.13%, 9562:10115, 554, Lactobacillus paracasei strain KL1-Liu NODE_69, whole genome shotgun sequence	0	0	1)COV 25.99%, IDENT 97.28%, 1:184, 184, Lactobacillus paracasei NRIC 0644 DNA, contig: contig1275, whole genome shotgun sequence 2)COV 17.23%, IDENT 95.08%, 1:122, 122, Lactobacillus paracasei NRIC 0644 DNA, contig: contig407, whole genome shotgun sequence	1)COV 78.67%, IDENT 95.51%, 13053:13609, 557, Lactobacillus paracasei strain 32G ctg28_00028, whole genome shotgun sequence	1)COV 100.00%, IDENT 94.07%, 970:1677, 708, Lactobacillus paracasei subsp. paracasei Lpp126 contig01469, whole genome shotgun sequence	1)COV 100.00%, IDENT 92.94%, 956:1663, 708, Lactobacillus paracasei strain KMB_616 NODE_105_length_5905_cov_45.1918, whole genome shotgun sequence	0	1)COV 78.25%, IDENT 95.49%, 5339:5892, 554, Lactobacillus paracasei subsp. tolerans DSM 20258 Scaffold84, whole genome shotgun sequence	0	0	0	0	0	1)COV 78.67%, IDENT 94.43%, 129886:130442, 557, Lactobacillus paracasei strain TJB4 NODE_2_length_168047_cov_64.861975, whole genome shotgun sequence	0	0	0	0	0	0
orf_00038	0	0	0	0	0	0	1)COV 99.82%, IDENT 93.72%, 6971:7526, 556, Lactobacillus paracasei subsp. tolerans Lpl7 contig00037, whole genome shotgun sequence	1)COV 99.82%, IDENT 93.72%, 6530:7085, 556, Lactobacillus paracasei subsp. tolerans Lpl14 contig00062, whole genome shotgun sequence	1)COV 100%, IDENT 93.20%, 13144:13701, 558, Lactobacillus paracasei strain B3 scaffold1.1, whole genome shotgun sequence	0	0	1)COV 100.00%, IDENT 94.44%, 26002:26559, 558, Lactobacillus paracasei subsp. paracasei Lpp225 contig00014, whole genome shotgun sequence	0	0	0	0	0	0	0	0	0	0	0	0	0	0	0	0	0	0	0	1)COV 38.71%, IDENT 91.67%, 1:216, 216, Lactobacillus paracasei NRIC 0644 DNA, contig: contig736, whole genome shotgun sequence 2)COV 22.94%, IDENT 88.28%, 2:129, 128, Lactobacillus paracasei NRIC 0644 DNA, contig: contig1011, whole genome shotgun sequence 3)COV 20.79%, IDENT 96.55%, 75:190, 116, Lactobacillus paracasei NRIC 0644 DNA, contig: contig546, whole genome shotgun sequence	0	1)COV 100%, IDENT 89.27%, 1681:2236, 556, Lactobacillus paracasei subsp. paracasei Lpp126 contig01469, whole genome shotgun sequence	1)COV 100%, IDENT 94.81%, 1667:2224, 558, Lactobacillus paracasei strain KMB_616 NODE_105_length_5905_cov_45.1918, whole genome shotgun sequence	0	0	0	0	0	0	0	0	0	0	0	0	0	0
orf_00039	1)COV 50.00%, IDENT 91.48%, 12735:13133, 399, Lactobacillus paracasei strain UCD174 ctg070_00207, whole genome shotgun sequence 2)COV 3.88%, IDENT 100.00%, 5259:5289, 31, Lactobacillus paracasei strain UCD174 ctg072_00172, whole genome shotgun sequence	1)COV 40.10%, IDENT 83.75%, 36440:36757, 318, Lactobacillus paracasei subsp. paracasei Lpp219 contig00012, whole genome shotgun sequence	1)COV 3.88%, IDENT 100.00%, 2233885:2233915, 31, Lactobacillus paracasei strain CAUH35, complete genome	0	0	1)COV 3.88%, IDENT 100.00%, 1329:1359, 31, Lactobacillus paracasei subsp. paracasei Lpp14 contig00127, whole genome shotgun sequence	0	0	1)COV 100.00%, IDENT 94.86%, 13716:14513, 798, Lactobacillus paracasei strain B3 scaffold1.1, whole genome shotgun sequence	1)COV 3.88%, IDENT 100.00%, 1181555:1181585, 31, Lactobacillus paracasei strain HDS-01 chromosome, complete genome	1)COV 3.88%, IDENT 100.00%, 1181873:1181903, 31, Lactobacillus paracasei strain HD1.7 chromosome, complete genome	1)COV 48.25%, IDENT 90.65%, 25190:25574, 385, Lactobacillus paracasei subsp. paracasei Lpp225 contig00014, whole genome shotgun sequence 2)COV 5.76%, IDENT 89.13%, 33064:33109, 46, Lactobacillus paracasei subsp. paracasei Lpp225 contig00005, whole genome shotgun sequence	0	0	1)COV 4.39%, IDENT 97.14%, 9600:9633, 34, Lactobacillus paracasei strain DPC6800 DPC6800_Contig0025, whole genome shotgun sequence	0	0	0	0	1)COV 4.39%, IDENT 97.14%, 30388:30421, 34, Lactobacillus paracasei strain DSM 20207 contig000020, whole genome shotgun sequence	0	1)COV 3.88%, IDENT 100.00%, 1757:1787, 31, Lactobacillus paracasei subsp. paracasei Lpp22 contig00054, whole genome shotgun sequence	0	0	1)COV 3.88%, IDENT 100.00%, 11427:11457, 31, Lactobacillus paracasei subsp. paracasei Lpp71 contig00115, whole genome shotgun sequence	1)COV 3.88%, IDENT 100.00%, 5283:5313, 31, Lactobacillus paracasei strain L9D contig_99, whole genome shotgun sequence	0	1)COV 4.39%, IDENT 97.14%, 13823:13856, 34, Lactobacillus paracasei subsp. paracasei Lpp125 contig00060, whole genome shotgun sequence	0	1)COV 3.88%, IDENT 100.00%, 3084985:3085015, 31, Lactobacillus paracasei strain Lpc-37 Lpc-37_complete_genome, whole genome shotgun sequence	0	1)COV 23.31%, IDENT 97.85%, 125:310, 186, Lactobacillus paracasei NRIC 0644 DNA, contig: contig1009, whole genome shotgun sequence	0	0	1)COV 50.00%, IDENT 87.47%, 2638:3036, 399, Lactobacillus paracasei strain KMB_616 NODE_105_length_5905_cov_45.1918, whole genome shotgun sequence	1)COV 3.88%, IDENT 100.00%, 748306:748336, 31, Lactobacillus paracasei strain ZFM54 chromosome, complete genome	0	0	1)COV 3.88%, IDENT 100.00%, 667752:667782, 31, Lactobacillus paracasei strain IIA, complete genome	1)COV 5.76%, IDENT 89.13%, 9225:9270, 46, Lactobacillus paracasei DNA, contig: sequence33, strain: LC-Ikematsu, whole genome shotgun sequence 2)COV 3.88%, IDENT 100.00%, 37358:37388, 31, Lactobacillus paracasei DNA, contig: sequence39, strain: LC-Ikematsu, whole genome shotgun sequence	0	0	0	0	1)COV 3.88%, IDENT 100.00%, 42293:42323, 31, Lactobacillus paracasei strain AM33-2AC AM33-2AC.Scaf3, whole genome shotgun sequence	1)COV 3.88%, IDENT 100.00%, 42235:42265, 31, Lactobacillus paracasei strain Lpc-37 Sequence_27, whole genome shotgun sequence	1)COV 3.88%, IDENT 100.00%, 16506:16536, 31, Lactobacillus paracasei subsp. paracasei Lpp74 contig00009, whole genome shotgun sequence	1)COV 3.88%, IDENT 100.00%, 42541:42571, 31, Lactobacillus paracasei strain DPC4206 DPC4206_Contig21, whole genome shotgun sequence	0
orf_00040	1)COV 100%, IDENT 90.69%, 11966:12748, 783, Lactobacillus paracasei strain UCD174 ctg070_00207, whole genome shotgun sequence 2)COV 99.23%, IDENT 86.62%, 4499:5272, 774, Lactobacillus paracasei strain UCD174 ctg072_00172, whole genome shotgun sequence	1)COV 100%, IDENT 85.62%, 35604:36386, 783, Lactobacillus paracasei subsp. paracasei Lpp219 contig00012, whole genome shotgun sequence	1)COV 100%, IDENT 86.62%, 2233116:2233898, 783, Lactobacillus paracasei strain CAUH35, complete genome	0	0	1)COV 100%, IDENT 87.26%, 560:1342, 783, Lactobacillus paracasei subsp. paracasei Lpp14 contig00127, whole genome shotgun sequence	0	0	1)COV 100%, IDENT 88.78%, 14500:15282, 783, Lactobacillus paracasei strain B3 scaffold1.1, whole genome shotgun sequence	1)COV 99.23%, IDENT 86.62%, 1181572:1182345, 774, Lactobacillus paracasei strain HDS-01 chromosome, complete genome	1)COV 99.23%, IDENT 86.62%, 1181890:1182663, 774, Lactobacillus paracasei strain HD1.7 chromosome, complete genome	1)COV 100%, IDENT 89.43%, 24421:25203, 783, Lactobacillus paracasei subsp. paracasei Lpp225 contig00014, whole genome shotgun sequence 2)COV 99.36%, IDENT 88.17%, 33096:33872, 777, Lactobacillus paracasei subsp. paracasei Lpp225 contig00005, whole genome shotgun sequence	0	0	1)COV 100%, IDENT 90.18%, 8831:9613, 783, Lactobacillus paracasei strain DPC6800 DPC6800_Contig0025, whole genome shotgun sequence	0	0	0	0	1)COV 100.00%, IDENT 90.04%, 29619:30401, 783, Lactobacillus paracasei strain DSM 20207 contig000020, whole genome shotgun sequence	0	1)COV 100%, IDENT 90.69%, 988:1770, 783, Lactobacillus paracasei subsp. paracasei Lpp22 contig00054, whole genome shotgun sequence	0	0	1)COV 100%, IDENT 90.69%, 10658:11440, 783, Lactobacillus paracasei subsp. paracasei Lpp71 contig00115, whole genome shotgun sequence	1)COV 99.23%, IDENT 86.62%, 4523:5296, 774, Lactobacillus paracasei strain L9D contig_99, whole genome shotgun sequence	0	1)COV 100%, IDENT 90.18%, 13843:14625, 783, Lactobacillus paracasei subsp. paracasei Lpp125 contig00060, whole genome shotgun sequence	0	1)COV 100%, IDENT 88.27%, 3085002:3085784, 783, Lactobacillus paracasei strain Lpc-37 Lpc-37_complete_genome, whole genome shotgun sequence	1)COV 100%, IDENT 89.95%, 2453253:2454035, 783, Lactobacillus paracasei strain LOCK919, complete genome	1)COV 31.03%, IDENT 94.24%, 3:244, 242, Lactobacillus paracasei NRIC 0644 DNA, contig: contig1008, whole genome shotgun sequence 2)COV 17.62%, IDENT 89.86%, 1:138, 138, Lactobacillus paracasei NRIC 0644 DNA, contig: contig1009, whole genome shotgun sequence	0	0	1)COV 99.23%, IDENT 90.73%, 3023:3799, 777, Lactobacillus paracasei strain KMB_616 NODE_105_length_5905_cov_45.1918, whole genome shotgun sequence	1)COV 99.23%, IDENT 86.62%, 747546:748319, 774, Lactobacillus paracasei strain ZFM54 chromosome, complete genome	0	0	1)COV 99.23%, IDENT 86.62%, 666992:667765, 774, Lactobacillus paracasei strain IIA, complete genome	1)COV 100.00%, IDENT 89.91%, 9257:10039, 783, Lactobacillus paracasei DNA, contig: sequence33, strain: LC-Ikematsu, whole genome shotgun sequence 2)COV 99.23%, IDENT 90.99%, 37375:38151, 777, Lactobacillus paracasei DNA, contig: sequence39, strain: LC-Ikematsu, whole genome shotgun sequence	0	0	0	0	1)COV 100%, IDENT 88.27%, 42310:43092, 783, Lactobacillus paracasei strain AM33-2AC AM33-2AC.Scaf3, whole genome shotgun sequence	1)COV 100%, IDENT 88.27%, 42252:43034, 783, Lactobacillus paracasei strain Lpc-37 Sequence_27, whole genome shotgun sequence	1)COV 100%, IDENT 88.27%, 16523:17305, 783, Lactobacillus paracasei subsp. paracasei Lpp74 contig00009, whole genome shotgun sequence	1)COV 100%, IDENT 88.27%, 42558:43340, 783, Lactobacillus paracasei strain DPC4206 DPC4206_Contig21, whole genome shotgun sequence	0
orf_00041	1)COV 17.10%, IDENT 89.83%, 11911:11969, 59, Lactobacillus paracasei strain UCD174 ctg070_00207, whole genome shotgun sequence 2)COV 14.49%, IDENT 92.00%, 4435:4484, 50, Lactobacillus paracasei strain UCD174 ctg072_00172, whole genome shotgun sequence	0	1)COV 13.04%, IDENT 97.78%, 2233075:2233119, 45, Lactobacillus paracasei strain CAUH35, complete genome	0	0	0	0	0	1)COV 94.49%, IDENT 93.56%, 15279:15604, 326, Lactobacillus paracasei strain B3 scaffold1.1, whole genome shotgun sequence	1)COV 14.49%, IDENT 92.00%, 1182351:1182400, 50, Lactobacillus paracasei strain HDS-01 chromosome, complete genome	1)COV 14.49%, IDENT 92.00%, 1182669:1182718, 50, Lactobacillus paracasei strain HD1.7 chromosome, complete genome	0	0	0	0	0	0	0	0	0	0	0	0	0	0	1)COV 14.49%, IDENT 92.00%, 4459:4508, 50, Lactobacillus paracasei strain L9D contig_99, whole genome shotgun sequence	0	0	0	0	1)COV 17.10%, IDENT 89.83%, 2453198:2453256, 59, Lactobacillus paracasei strain LOCK919, complete genome	0	0	0	0	1)COV 14.49%, IDENT 92.00%, 747482:747531, 50, Lactobacillus paracasei strain ZFM54 chromosome, complete genome	0	0	1)COV 14.49%, IDENT 92.00%, 666928:666977, 50, Lactobacillus paracasei strain IIA, complete genome	0	0	0	0	0	0	0	0	0	0
orf_00042	1)COV 100.00%, IDENT 91.76%, 3428:3681, 254, Lactobacillus paracasei strain UCD174 ctg072_00172, whole genome shotgun sequence	0	1)COV 100.00%, IDENT 90.59%, 2232535:2232789, 255, Lactobacillus paracasei strain CAUH35, complete genome	1)COV 100.00%, IDENT 91.37%, 833536:833790, 255, Lactobacillus paracasei subsp. paracasei JCM 8130 DNA, complete genome	1)COV 100.00%, IDENT 91.37%, 1044591:1044845, 255, Lactobacillus paracasei subsp. paracasei ATCC 25302 genomic scaffold SCAFFOLD1, whole genome shotgun sequence	1)COV 91.37%, IDENT 90.13%, 1:233, 233, Lactobacillus paracasei subsp. paracasei Lpp14 contig00127, whole genome shotgun sequence	1)COV 100.00%, IDENT 90.59%, 10277:10531, 255, Lactobacillus paracasei subsp. tolerans Lpl7 contig00037, whole genome shotgun sequence	1)COV 100.00%, IDENT 90.59%, 3525:3779, 255, Lactobacillus paracasei subsp. tolerans Lpl14 contig00062, whole genome shotgun sequence	0	1)COV 100.00%, IDENT 91.37%, 1183176:1183430, 255, Lactobacillus paracasei strain HDS-01 chromosome, complete genome	1)COV 100.00%, IDENT 91.37%, 1183494:1183748, 255, Lactobacillus paracasei strain HD1.7 chromosome, complete genome	0	1)COV 100.00%, IDENT 91.37%, 2774:3028, 255, Lactobacillus paracasei subsp. paracasei DSM 5622 Scaffold86, whole genome shotgun sequence	1)COV 100.00%, IDENT 90.98%, 2261915:2262169, 255, Lactobacillus paracasei strain EG9 chromosome, complete genome	1)COV 100.00%, IDENT 90.59%, 8250:8504, 255, Lactobacillus paracasei strain DPC6800 DPC6800_Contig0025, whole genome shotgun sequence	0	0	0	0	1)COV 100%, IDENT 90.23%, 29038:29292, 255, Lactobacillus paracasei strain DSM 20207 contig000020, whole genome shotgun sequence	0	0	0	1)COV 100.00%, IDENT 90.98%, 10370:10624, 255, Lactobacillus paracasei subsp. paracasei Lpp229 contig00208, whole genome shotgun sequence	0	1)COV 100.00%, IDENT 91.37%, 3438:3692, 255, Lactobacillus paracasei strain L9D contig_99, whole genome shotgun sequence	0	1)COV 100.00%, IDENT 90.20%, 14952:15206, 255, Lactobacillus paracasei subsp. paracasei Lpp125 contig00060, whole genome shotgun sequence	0	1)COV 100.00%, IDENT 90.98%, 3086111:3086365, 255, Lactobacillus paracasei strain Lpc-37 Lpc-37_complete_genome, whole genome shotgun sequence	1)COV 100.00%, IDENT 91.37%, 2452672:2452926, 255, Lactobacillus paracasei strain LOCK919, complete genome	1)COV 100.00%, IDENT 92.16%, 118689:118943, 255, Lactobacillus paracasei NRIC 0644 DNA, contig: contig9, whole genome shotgun sequence	0	0	0	1)COV 100.00%, IDENT 91.37%, 746461:746715, 255, Lactobacillus paracasei strain ZFM54 chromosome, complete genome	0	1)COV 100.00%, IDENT 91.76%, 30892:31146, 255, Lactobacillus paracasei strain DUP 13076 NODE_13_length_75555_cov_38.8602, whole genome shotgun sequence	1)COV 100.00%, IDENT 91.37%, 665907:666161, 255, Lactobacillus paracasei strain IIA, complete genome	1)COV 100.00%, IDENT 90.59%, 10366:10620, 255, Lactobacillus paracasei DNA, contig: sequence33, strain: LC-Ikematsu, whole genome shotgun sequence	0	1)COV 100.00%, IDENT 91.76%, 1254397:1254651, 255, Lactobacillus paracasei strain BD-II, complete genome	0	1)COV 100.00%, IDENT 91.76%, 30764:31018, 255, Lactobacillus paracasei subsp. paracasei Lpp223 contig00012, whole genome shotgun sequence	1)COV 100.00%, IDENT 90.98%, 43419:43673, 255, Lactobacillus paracasei strain AM33-2AC AM33-2AC.Scaf3, whole genome shotgun sequence	1)COV 100.00%, IDENT 90.98%, 43361:43615, 255, Lactobacillus paracasei strain Lpc-37 Sequence_27, whole genome shotgun sequence	1)COV 100.00%, IDENT 90.98%, 17632:17886, 255, Lactobacillus paracasei subsp. paracasei Lpp74 contig00009, whole genome shotgun sequence	1)COV 100.00%, IDENT 90.98%, 43667:43921, 255, Lactobacillus paracasei strain DPC4206 DPC4206_Contig21, whole genome shotgun sequence	1)COV 100.00%, IDENT 91.76%, 15598:15852, 255, Lactobacillus paracasei subsp. paracasei Lpp37 contig00056, whole genome shotgun sequence
orf_00043	1)COV 99.18%, IDENT 95.59%, 3068:3430, 363, Lactobacillus paracasei strain UCD174 ctg072_00172, whole genome shotgun sequence	0	1)COV 100.00%, IDENT 96.99%, 2232173:2232538, 366, Lactobacillus paracasei strain CAUH35, complete genome	1)COV 99.73%, IDENT 95.62%, 833788:834152, 365, Lactobacillus paracasei subsp. paracasei JCM 8130 DNA, complete genome	1)COV 99.73%, IDENT 95.62%, 1044229:1044593, 365, Lactobacillus paracasei subsp. paracasei ATCC 25302 genomic scaffold SCAFFOLD1, whole genome shotgun sequence	1)COV 100.00%, IDENT 96.45%, 6108:6473, 366, Lactobacillus paracasei subsp. paracasei Lpp14 contig00463, whole genome shotgun sequence	1)COV 100.00%, IDENT 96.17%, 10528:10893, 366, Lactobacillus paracasei subsp. tolerans Lpl7 contig00037, whole genome shotgun sequence	1)COV 100.00%, IDENT 96.17%, 3163:3528, 366, Lactobacillus paracasei subsp. tolerans Lpl14 contig00062, whole genome shotgun sequence	0	1)COV 99.45%, IDENT 96.43%, 1183427:1183790, 364, Lactobacillus paracasei strain HDS-01 chromosome, complete genome	1)COV 99.45%, IDENT 96.43%, 1183745:1184108, 364, Lactobacillus paracasei strain HD1.7 chromosome, complete genome	0	1)COV 99.73%, IDENT 95.62%, 3026:3390, 365, Lactobacillus paracasei subsp. paracasei DSM 5622 Scaffold86, whole genome shotgun sequence	1)COV 100.00%, IDENT 96.99%, 2261553:2261918, 366, Lactobacillus paracasei strain EG9 chromosome, complete genome	1)COV 100.00%, IDENT 96.45%, 7888:8253, 366, Lactobacillus paracasei strain DPC6800 DPC6800_Contig0025, whole genome shotgun sequence	0	0	0	0	1)COV 99.45%, IDENT 96.15%, 28678:29041, 364, Lactobacillus paracasei strain DSM 20207 contig000020, whole genome shotgun sequence	0	0	0	1)COV 100.00%, IDENT 96.45%, 10621:10986, 366, Lactobacillus paracasei subsp. paracasei Lpp229 contig00208, whole genome shotgun sequence	0	1)COV 99.45%, IDENT 96.70%, 3078:3441, 364, Lactobacillus paracasei strain L9D contig_99, whole genome shotgun sequence	0	1)COV 100.00%, IDENT 96.72%, 15203:15568, 366, Lactobacillus paracasei subsp. paracasei Lpp125 contig00060, whole genome shotgun sequence	0	1)COV 99.45%, IDENT 96.15%, 3086362:3086725, 364, Lactobacillus paracasei strain Lpc-37 Lpc-37_complete_genome, whole genome shotgun sequence	1)COV 100.00%, IDENT 96.72%, 2452310:2452675, 366, Lactobacillus paracasei strain LOCK919, complete genome	1)COV 99.45%, IDENT 96.70%, 118940:119303, 364, Lactobacillus paracasei NRIC 0644 DNA, contig: contig9, whole genome shotgun sequence	0	0	0	1)COV 99.45%, IDENT 96.70%, 746101:746464, 364, Lactobacillus paracasei strain ZFM54 chromosome, complete genome	0	1)COV 99.73%, IDENT 95.62%, 30530:30894, 365, Lactobacillus paracasei strain DUP 13076 NODE_13_length_75555_cov_38.8602, whole genome shotgun sequence	1)COV 99.45%, IDENT 96.70%, 665547:665910, 364, Lactobacillus paracasei strain IIA, complete genome	1)COV 100.00%, IDENT 96.45%, 10617:10982, 366, Lactobacillus paracasei DNA, contig: sequence33, strain: LC-Ikematsu, whole genome shotgun sequence	0	1)COV 99.73%, IDENT 95.62%, 1254649:1255013, 365, Lactobacillus paracasei strain BD-II, complete genome	0	1)COV 99.73%, IDENT 95.62%, 30402:30766, 365, Lactobacillus paracasei subsp. paracasei Lpp223 contig00012, whole genome shotgun sequence	1)COV 99.45%, IDENT 96.15%, 43670:44033, 364, Lactobacillus paracasei strain AM33-2AC AM33-2AC.Scaf3, whole genome shotgun sequence	1)COV 99.45%, IDENT 96.15%, 43612:43975, 364, Lactobacillus paracasei strain Lpc-37 Sequence_27, whole genome shotgun sequence	1)COV 99.45%, IDENT 96.15%, 17883:18246, 364, Lactobacillus paracasei subsp. paracasei Lpp74 contig00009, whole genome shotgun sequence	1)COV 99.45%, IDENT 96.15%, 43918:44281, 364, Lactobacillus paracasei strain DPC4206 DPC4206_Contig21, whole genome shotgun sequence	1)COV 99.73%, IDENT 95.62%, 15850:16214, 365, Lactobacillus paracasei subsp. paracasei Lpp37 contig00056, whole genome shotgun sequence
orf_00044	1)COV 99.12%, IDENT 95.24%, 15345:15680, 336, Lactobacillus paracasei strain UCD174 ctg037_00033, whole genome shotgun sequence 2)COV 48.97%, IDENT 92.17%, 25613:25778, 166, Lactobacillus paracasei strain UCD174 ctg071_00119, whole genome shotgun sequence	0	1)COV 48.97%, IDENT 93.37%, 2231696:2231861, 166, Lactobacillus paracasei strain CAUH35, complete genome 2)COV 45.72%, IDENT 95.48%, 1794858:1795012, 155, Lactobacillus paracasei strain CAUH35, complete genome	1)COV 100.00%, IDENT 98.23%, 834164:834502, 339, Lactobacillus paracasei subsp. paracasei JCM 8130 DNA, complete genome 2)COV 54.87%, IDENT 99.46%, 1985119:1985304, 186, Lactobacillus paracasei subsp. paracasei JCM 8130 DNA, complete genome	1)COV 100.00%, IDENT 98.23%, 1043879:1044217, 339, Lactobacillus paracasei subsp. paracasei ATCC 25302 genomic scaffold SCAFFOLD1, whole genome shotgun sequence 2)COV 54.87%, IDENT 99.46%, 102791:102976, 186, Lactobacillus paracasei subsp. paracasei ATCC 25302 genomic scaffold SCAFFOLD6, whole genome shotgun sequence	1)COV 48.97%, IDENT 92.17%, 5631:5796, 166, Lactobacillus paracasei subsp. paracasei Lpp14 contig00463, whole genome shotgun sequence	0	0	0	0	0	1)COV 54.87%, IDENT 99.46%, 23335:23520, 186, Lactobacillus paracasei subsp. paracasei Lpp225 contig00029, whole genome shotgun sequence 2)COV 54.87%, IDENT 98.92%, 23485:23670, 186, Lactobacillus paracasei subsp. paracasei Lpp225 contig00014, whole genome shotgun sequence 3)COV 44.84%, IDENT 92.11%, 35619:35770, 152, Lactobacillus paracasei subsp. paracasei Lpp225 contig00005, whole genome shotg…	1)COV 100.00%, IDENT 98.23%, 3402:3740, 339, Lactobacillus paracasei subsp. paracasei DSM 5622 Scaffold86, whole genome shotgun sequence 2)COV 54.87%, IDENT 99.46%, 51572:51757, 186, Lactobacillus paracasei subsp. paracasei DSM 5622 Scaffold15, whole genome shotgun sequence	1)COV 48.97%, IDENT 92.77%, 1809650:1809815, 166, Lactobacillus paracasei strain EG9 chromosome, complete genome	1)COV 48.97%, IDENT 93.98%, 7410:7575, 166, Lactobacillus paracasei strain DPC6800 DPC6800_Contig0025, whole genome shotgun sequence	1)COV 99.12%, IDENT 97.62%, 15410:15745, 336, Lactobacillus paracasei strain RI-194 p1551o1945-15_S15_L001_R1_001_(paired)_contig_25, whole genome shotgun sequence 2)COV 54.87%, IDENT 99.46%, 4619:4804, 186, Lactobacillus paracasei strain RI-194 p1551o1945-15_S15_L001_R1_001_(paired)_contig_48, whole genome shotgun sequence	1)COV 48.97%, IDENT 92.77%, 5198:5363, 166, Lactobacillus paracasei subsp. paracasei Lpp7 contig00106, whole genome shotgun sequence	1)COV 45.72%, IDENT 92.26%, 364:518, 155, Lactobacillus paracasei subsp. paracasei Lpp41 contig00217, whole genome shotgun sequence	1)COV 44.84%, IDENT 94.08%, 899:1050, 152, Lactobacillus paracasei subsp. paracasei Lpp226 contig00073, whole genome shotgun sequence	1)COV 48.97%, IDENT 93.98%, 29337:29502, 166, Lactobacillus paracasei strain DSM 20207 contig000022, whole genome shotgun sequence	0	1)COV 44.84%, IDENT 90.79%, 4851:5002, 152, Lactobacillus paracasei subsp. paracasei Lpp22 contig00120, whole genome shotgun sequence	1)COV 99.12%, IDENT 97.62%, 7252:7587, 336, Lactobacillus paracasei strain RI-195 p1551o1945-16_S16_L001_R1_001_(paired)_contig_69, whole genome shotgun sequence 2)COV 54.87%, IDENT 99.46%, 4618:4803, 186, Lactobacillus paracasei strain RI-195 p1551o1945-16_S16_L001_R1_001_(paired)_contig_86, whole genome shotgun sequence	1)COV 48.97%, IDENT 89.76%, 11299:11464, 166, Lactobacillus paracasei subsp. paracasei Lpp229 contig00208, whole genome shotgun sequence	1)COV 48.97%, IDENT 92.77%, 8738:8903, 166, Lactobacillus paracasei subsp. paracasei Lpp71 contig00115, whole genome shotgun sequence 2)COV 48.97%, IDENT 92.17%, 22557:22722, 166, Lactobacillus paracasei subsp. paracasei Lpp71 contig00906, whole genome shotgun sequence	0	1)COV 49.85%, IDENT 92.31%, 82770:82938, 169, Lactobacillus paracasei strain KL1, complete genome 2)COV 46.90%, IDENT 91.19%, 534242:534400, 159, Lactobacillus paracasei strain KL1, complete genome	1)COV 48.97%, IDENT 93.37%, 3009:3174, 166, Lactobacillus paracasei subsp. paracasei Lpp125 contig00003, whole genome shotgun sequence 2)COV 44.84%, IDENT 93.42%, 15880:16031, 152, Lactobacillus paracasei subsp. paracasei Lpp125 contig00060, whole genome shotgun sequence	1)COV 46.90%, IDENT 91.19%, 614:772, 159, Lactobacillus paracasei strain KL1-Liu NODE_66, whole genome shotgun sequence	0	1)COV 49.85%, IDENT 94.08%, 2451833:2452001, 169, Lactobacillus paracasei strain LOCK919, complete genome	0	1)COV 54.87%, IDENT 99.46%, 33346:33531, 186, Lactobacillus paracasei strain 32G ctg17_00058, whole genome shotgun sequence	1)COV 48.97%, IDENT 90.96%, 5442:5607, 166, Lactobacillus paracasei subsp. paracasei Lpp126 contig01469, whole genome shotgun sequence	1)COV 48.97%, IDENT 92.77%, 5343:5508, 166, Lactobacillus paracasei strain KMB_616 NODE_105_length_5905_cov_45.1918, whole genome shotgun sequence	0	0	1)COV 54.87%, IDENT 99.46%, 32511:32696, 186, Lactobacillus paracasei strain DUP 13076 NODE_13_length_75555_cov_38.8602, whole genome shotgun sequence	0	0	1)COV 34.22%, IDENT 91.38%, 3071:3186, 116, Lactobacillus paracasei strain 5b Contig86, whole genome shotgun sequence	1)COV 54.87%, IDENT 99.46%, 1252847:1253032, 186, Lactobacillus paracasei strain BD-II, complete genome	0	1)COV 54.87%, IDENT 99.46%, 32383:32568, 186, Lactobacillus paracasei subsp. paracasei Lpp223 contig00012, whole genome shotgun sequence	0	0	0	0	1)COV 54.87%, IDENT 99.46%, 14048:14233, 186, Lactobacillus paracasei subsp. paracasei Lpp37 contig00056, whole genome shotgun sequence
orf_00045	1)COV 100.00%, IDENT 93.87%, 15692:16392, 701, Lactobacillus paracasei strain UCD174 ctg037_00033, whole genome shotgun sequence 2)COV 100%, IDENT 94.03%, 9817:10518, 702, Lactobacillus paracasei strain UCD174 ctg070_00207, whole genome shotgun sequence 3)COV 100.00%, IDENT 93.02%, 24900:25601, 702, Lactobacillus paracasei strain UCD174 ctg071_00119, whole genome shotgun sequence	1)COV 98.72%, IDENT 94.52%, 21621:22313, 693, Lactobacillus paracasei subsp. paracasei Lpp219 contig00030, whole genome shotgun sequence	1)COV 100.00%, IDENT 95.30%, 1794145:1794846, 702, Lactobacillus paracasei strain CAUH35, complete genome 2)COV 98.72%, IDENT 94.37%, 478586:479278, 693, Lactobacillus paracasei strain CAUH35, complete genome	0	0	0	0	0	1)COV 98.43%, IDENT 94.50%, 17289:17979, 691, Lactobacillus paracasei strain B3 scaffold1.1, whole genome shotgun sequence	1)COV 98.43%, IDENT 91.46%, 1971702:1972392, 691, Lactobacillus paracasei strain HDS-01 chromosome, complete genome 2)COV 94.59%, IDENT 93.37%, 1184683:1185346, 664, Lactobacillus paracasei strain HDS-01 chromosome, complete genome	1)COV 98.43%, IDENT 91.46%, 1972011:1972701, 691, Lactobacillus paracasei strain HD1.7 chromosome, complete genome 2)COV 94.59%, IDENT 93.37%, 1185001:1185664, 664, Lactobacillus paracasei strain HD1.7 chromosome, complete genome	0	0	0	0	1)COV 98.43%, IDENT 94.07%, 15757:16447, 691, Lactobacillus paracasei strain RI-194 p1551o1945-15_S15_L001_R1_001_(paired)_contig_25, whole genome shotgun sequence	1)COV 100.00%, IDENT 93.73%, 4485:5186, 702, Lactobacillus paracasei subsp. paracasei Lpp7 contig00106, whole genome shotgun sequence	0	0	0	1)COV 98.43%, IDENT 94.79%, 2504707:2505397, 691, Lactobacillus paracasei strain Lpc10 chromosome, complete genome	0	1)COV 98.43%, IDENT 94.07%, 7599:8289, 691, Lactobacillus paracasei strain RI-195 p1551o1945-16_S16_L001_R1_001_(paired)_contig_69, whole genome shotgun sequence	1)COV 98.43%, IDENT 94.79%, 11476:12166, 691, Lactobacillus paracasei subsp. paracasei Lpp229 contig00208, whole genome shotgun sequence	1)COV 94.16%, IDENT 93.04%, 21885:22545, 661, Lactobacillus paracasei subsp. paracasei Lpp71 contig00906, whole genome shotgun sequence	0	0	0	0	0	1)COV 98.43%, IDENT 94.50%, 2075894:2076584, 691, Lactobacillus paracasei strain LOCK919, complete genome	0	1)COV 98.43%, IDENT 94.65%, 6632:7322, 691, Lactobacillus paracasei strain 32G ctg28_00028, whole genome shotgun sequence	1)COV 98.43%, IDENT 94.50%, 5619:6309, 691, Lactobacillus paracasei subsp. paracasei Lpp126 contig01469, whole genome shotgun sequence	0	1)COV 98.43%, IDENT 95.08%, 4825:5515, 691, Lactobacillus paracasei strain ZFM54 chromosome, complete genome	1)COV 98.72%, IDENT 94.37%, 33:725, 693, Lactobacillus paracasei subsp. tolerans DSM 20258 Scaffold271, whole genome shotgun sequence	0	0	0	0	0	1)COV 98.72%, IDENT 94.23%, 123390:124082, 693, Lactobacillus paracasei strain TJB4 NODE_2_length_168047_cov_64.861975, whole genome shotgun sequence	0	0	0	0	0	0
orf_00046	1)COV 56.28%, IDENT 89.32%, 2857:2958, 102, Lactobacillus paracasei strain UCD174 ctg072_00172, whole genome shotgun sequence 2)COV 55.74%, IDENT 95.10%, 16389:16490, 102, Lactobacillus paracasei strain UCD174 ctg037_00033, whole genome shotgun sequence 3)COV 55.74%, IDENT 94.12%, 9719:9820, 102, Lactobacillus paracasei strain UCD174 ctg070_00207, whole genome shotgun sequence 4)COV 55.19%, IDENT…	1)COV 55.74%, IDENT 96.08%, 33667:33767, 101, Lactobacillus paracasei subsp. paracasei Lpp219 contig00012, whole genome shotgun sequence 2)COV 55.74%, IDENT 92.16%, 21275:21376, 102, Lactobacillus paracasei subsp. paracasei Lpp219 contig00030, whole genome shotgun sequence	1)COV 55.74%, IDENT 95.10%, 1794047:1794148, 102, Lactobacillus paracasei strain CAUH35, complete genome 2)COV 55.74%, IDENT 93.14%, 2231555:2231656, 102, Lactobacillus paracasei strain CAUH35, complete genome	1)COV 55.74%, IDENT 95.10%, 1983299:1983400, 102, Lactobacillus paracasei subsp. paracasei JCM 8130 DNA, complete genome 2)COV 50.27%, IDENT 95.65%, 834542:834633, 92, Lactobacillus paracasei subsp. paracasei JCM 8130 DNA, complete genome	1)COV 55.74%, IDENT 95.10%, 104695:104796, 102, Lactobacillus paracasei subsp. paracasei ATCC 25302 genomic scaffold SCAFFOLD6, whole genome shotgun sequence 2)COV 55.19%, IDENT 93.07%, 1043739:1043839, 101, Lactobacillus paracasei subsp. paracasei ATCC 25302 genomic scaffold SCAFFOLD1, whole genome shotgun sequence	1)COV 55.19%, IDENT 94.06%, 5166:5266, 101, Lactobacillus paracasei subsp. paracasei Lpp14 contig00463, whole genome shotgun sequence	0	0	1)COV 55.74%, IDENT 96.08%, 19541:19642, 102, Lactobacillus paracasei strain B3 scaffold1.1, whole genome shotgun sequence	1)COV 39.34%, IDENT 97.22%, 1972560:1972631, 72, Lactobacillus paracasei strain HDS-01 chromosome, complete genome	1)COV 39.34%, IDENT 97.22%, 1972869:1972940, 72, Lactobacillus paracasei strain HD1.7 chromosome, complete genome	1)COV 55.74%, IDENT 94.12%, 21032:21133, 102, Lactobacillus paracasei subsp. paracasei Lpp225 contig00029, whole genome shotgun sequence 2)COV 39.34%, IDENT 95.83%, 35796:35867, 72, Lactobacillus paracasei subsp. paracasei Lpp225 contig00005, whole genome shotgun sequence	1)COV 55.74%, IDENT 95.10%, 53476:53577, 102, Lactobacillus paracasei subsp. paracasei DSM 5622 Scaffold15, whole genome shotgun sequence 2)COV 50.27%, IDENT 95.65%, 3780:3871, 92, Lactobacillus paracasei subsp. paracasei DSM 5622 Scaffold86, whole genome shotgun sequence	1)COV 55.74%, IDENT 94.12%, 1809509:1809610, 102, Lactobacillus paracasei strain EG9 chromosome, complete genome 2)COV 55.19%, IDENT 94.06%, 2261345:2261445, 101, Lactobacillus paracasei strain EG9 chromosome, complete genome	1)COV 55.74%, IDENT 97.06%, 7297:7398, 102, Lactobacillus paracasei strain DPC6800 DPC6800_Contig0025, whole genome shotgun sequence 2)COV 55.74%, IDENT 95.10%, 4597:4698, 102, Lactobacillus paracasei strain DPC6800 DPC6800_Contig0031, whole genome shotgun sequence	1)COV 55.74%, IDENT 94.12%, 2316:2417, 102, Lactobacillus paracasei strain RI-194 p1551o1945-15_S15_L001_R1_001_(paired)_contig_48, whole genome shotgun sequence	1)COV 55.74%, IDENT 91.18%, 4387:4488, 102, Lactobacillus paracasei subsp. paracasei Lpp7 contig00106, whole genome shotgun sequence	1)COV 55.74%, IDENT 95.10%, 544:645, 102, Lactobacillus paracasei subsp. paracasei Lpp41 contig00217, whole genome shotgun sequence	1)COV 55.74%, IDENT 94.12%, 1076:1177, 102, Lactobacillus paracasei subsp. paracasei Lpp226 contig00073, whole genome shotgun sequence	1)COV 100%, IDENT 90.22%, 27635:27817, 183, Lactobacillus paracasei strain DSM 20207 contig000020, whole genome shotgun sequence 2)COV 55.74%, IDENT 93.14%, 29224:29325, 102, Lactobacillus paracasei strain DSM 20207 contig000022, whole genome shotgun sequence 3)COV 55.19%, IDENT 93.07%, 88814:88914, 101, Lactobacillus paracasei strain DSM 20207 contig000004, whole genome shotgun sequence	0	1)COV 55.74%, IDENT 94.12%, 4724:4825, 102, Lactobacillus paracasei subsp. paracasei Lpp22 contig00120, whole genome shotgun sequence 2)COV 55.74%, IDENT 91.18%, 6312:6413, 102, Lactobacillus paracasei subsp. paracasei Lpp22 contig00077, whole genome shotgun sequence	1)COV 55.74%, IDENT 94.12%, 2315:2416, 102, Lactobacillus paracasei strain RI-195 p1551o1945-16_S16_L001_R1_001_(paired)_contig_86, whole genome shotgun sequence	0	0	1)COV 56.28%, IDENT 89.32%, 2867:2968, 102, Lactobacillus paracasei strain L9D contig_99, whole genome shotgun sequence	1)COV 55.74%, IDENT 98.04%, 534412:534513, 102, Lactobacillus paracasei strain KL1, complete genome	1)COV 55.74%, IDENT 95.10%, 2868:2969, 102, Lactobacillus paracasei subsp. paracasei Lpp125 contig00003, whole genome shotgun sequence 2)COV 55.19%, IDENT 94.06%, 16057:16157, 101, Lactobacillus paracasei subsp. paracasei Lpp125 contig00060, whole genome shotgun sequence	1)COV 55.74%, IDENT 98.04%, 501:602, 102, Lactobacillus paracasei strain KL1-Liu NODE_66, whole genome shotgun sequence	0	1)COV 55.19%, IDENT 95.05%, 2074232:2074332, 101, Lactobacillus paracasei strain LOCK919, complete genome 2)COV 39.34%, IDENT 98.61%, 2451750:2451821, 72, Lactobacillus paracasei strain LOCK919, complete genome	0	1)COV 55.74%, IDENT 94.12%, 35732:35833, 102, Lactobacillus paracasei strain 32G ctg17_00058, whole genome shotgun sequence 2)COV 55.19%, IDENT 92.08%, 4990:5090, 101, Lactobacillus paracasei strain 32G ctg28_00028, whole genome shotgun sequence	0	1)COV 55.74%, IDENT 96.08%, 5520:5621, 102, Lactobacillus paracasei strain KMB_616 NODE_105_length_5905_cov_45.1918, whole genome shotgun sequence	1)COV 39.34%, IDENT 93.06%, 745920:745991, 72, Lactobacillus paracasei strain ZFM54 chromosome, complete genome	1)COV 55.74%, IDENT 95.10%, 36991:37092, 102, Lactobacillus paracasei subsp. tolerans DSM 20258 Scaffold5, whole genome shotgun sequence	0	1)COV 56.28%, IDENT 89.32%, 665336:665437, 102, Lactobacillus paracasei strain IIA, complete genome	1)COV 55.19%, IDENT 97.03%, 39605:39705, 101, Lactobacillus paracasei DNA, contig: sequence39, strain: LC-Ikematsu, whole genome shotgun sequence	0	0	1)COV 55.74%, IDENT 95.10%, 123292:123393, 102, Lactobacillus paracasei strain TJB4 NODE_2_length_168047_cov_64.861975, whole genome shotgun sequence	0	0	0	0	0	0
orf_00047	1)COV 8.10%, IDENT 97.73%, 24285:24328, 44, Lactobacillus paracasei strain UCD174 ctg071_00119, whole genome shotgun sequence	1)COV 9.39%, IDENT 96.08%, 20612:20662, 51, Lactobacillus paracasei subsp. paracasei Lpp219 contig00030, whole genome shotgun sequence	1)COV 10.13%, IDENT 100.00%, 479816:479870, 55, Lactobacillus paracasei strain CAUH35, complete genome 2)COV 7.92%, IDENT 100.00%, 2230807:2230849, 43, Lactobacillus paracasei strain CAUH35, complete genome	1)COV 8.29%, IDENT 97.78%, 834802:834846, 45, Lactobacillus paracasei subsp. paracasei JCM 8130 DNA, complete genome	1)COV 8.29%, IDENT 97.78%, 1043535:1043579, 45, Lactobacillus paracasei subsp. paracasei ATCC 25302 genomic scaffold SCAFFOLD1, whole genome shotgun sequence	0	1)COV 8.84%, IDENT 91.67%, 11489:11536, 48, Lactobacillus paracasei subsp. tolerans Lpl7 contig00037, whole genome shotgun sequence 2)COV 8.29%, IDENT 95.56%, 2462:2506, 45, Lactobacillus paracasei subsp. tolerans Lpl7 contig00041, whole genome shotgun sequence 3)COV 6.63%, IDENT 97.22%, 2166:2201, 36, Lactobacillus paracasei subsp. tolerans Lpl7 contig00041, whole genome shotgun sequence	1)COV 8.84%, IDENT 91.67%, 2520:2567, 48, Lactobacillus paracasei subsp. tolerans Lpl14 contig00062, whole genome shotgun sequence 2)COV 8.29%, IDENT 95.56%, 7792:7836, 45, Lactobacillus paracasei subsp. tolerans Lpl14 contig00072, whole genome shotgun sequence 3)COV 6.63%, IDENT 97.22%, 8097:8132, 36, Lactobacillus paracasei subsp. tolerans Lpl14 contig00072, whole genome shotgun sequence	1)COV 68.88%, IDENT 98.40%, 19663:20036, 374, Lactobacillus paracasei strain B3 scaffold1.1, whole genome shotgun sequence	1)COV 9.76%, IDENT 98.11%, 1187305:1187357, 53, Lactobacillus paracasei strain HDS-01 chromosome, complete genome 2)COV 9.21%, IDENT 96.00%, 1186996:1187045, 50, Lactobacillus paracasei strain HDS-01 chromosome, complete genome 3)COV 8.29%, IDENT 95.56%, 1969990:1970034, 45, Lactobacillus paracasei strain HDS-01 chromosome, complete genome 4)COV 5.34%, IDENT 100.00%, 1969673:1969701, 29, Lactobac…	1)COV 9.76%, IDENT 98.11%, 1187623:1187675, 53, Lactobacillus paracasei strain HD1.7 chromosome, complete genome 2)COV 9.21%, IDENT 96.00%, 1187314:1187363, 50, Lactobacillus paracasei strain HD1.7 chromosome, complete genome 3)COV 8.29%, IDENT 95.56%, 1970300:1970344, 45, Lactobacillus paracasei strain HD1.7 chromosome, complete genome 4)COV 5.34%, IDENT 100.00%, 1969983:1970011, 29, Lactobacill…	1)COV 10.50%, IDENT 96.49%, 21445:21501, 57, Lactobacillus paracasei subsp. paracasei Lpp225 contig00014, whole genome shotgun sequence 2)COV 8.10%, IDENT 100.00%, 21754:21797, 44, Lactobacillus paracasei subsp. paracasei Lpp225 contig00014, whole genome shotgun sequence	0	1)COV 8.29%, IDENT 97.78%, 2261141:2261185, 45, Lactobacillus paracasei strain EG9 chromosome, complete genome 2)COV 7.73%, IDENT 95.24%, 1809447:1809488, 42, Lactobacillus paracasei strain EG9 chromosome, complete genome	0	1)COV 8.29%, IDENT 97.78%, 18117:18161, 45, Lactobacillus paracasei strain RI-194 p1551o1945-15_S15_L001_R1_001_(paired)_contig_25, whole genome shotgun sequence	0	0	0	1)COV 9.21%, IDENT 94.00%, 29154:29203, 50, Lactobacillus paracasei strain DSM 20207 contig000022, whole genome shotgun sequence 2)COV 8.10%, IDENT 100.00%, 88611:88654, 44, Lactobacillus paracasei strain DSM 20207 contig000004, whole genome shotgun sequence 3)COV 6.63%, IDENT 97.22%, 88320:88355, 36, Lactobacillus paracasei strain DSM 20207 contig000004, whole genome shotgun sequence	0	1)COV 8.47%, IDENT 95.65%, 4658:4703, 46, Lactobacillus paracasei subsp. paracasei Lpp22 contig00120, whole genome shotgun sequence 2)COV 6.81%, IDENT 97.30%, 4363:4399, 37, Lactobacillus paracasei subsp. paracasei Lpp22 contig00120, whole genome shotgun sequence	1)COV 8.29%, IDENT 97.78%, 9959:10003, 45, Lactobacillus paracasei strain RI-195 p1551o1945-16_S16_L001_R1_001_(paired)_contig_69, whole genome shotgun sequence	0	0	0	1)COV 10.31%, IDENT 100.00%, 83887:83942, 56, Lactobacillus paracasei strain KL1, complete genome	1)COV 10.50%, IDENT 96.49%, 16631:16687, 57, Lactobacillus paracasei subsp. paracasei Lpp125 contig00060, whole genome shotgun sequence 2)COV 8.29%, IDENT 93.33%, 16317:16361, 45, Lactobacillus paracasei subsp. paracasei Lpp125 contig00060, whole genome shotgun sequence 3)COV 6.08%, IDENT 100.00%, 2127:2159, 33, Lactobacillus paracasei subsp. paracasei Lpp125 contig00003, whole genome shotgun seq…	1)COV 10.31%, IDENT 100.00%, 21387:21442, 56, Lactobacillus paracasei strain KL1-Liu NODE_106, whole genome shotgun sequence	1)COV 7.55%, IDENT 100.00%, 3086848:3086888, 41, Lactobacillus paracasei strain Lpc-37 Lpc-37_complete_genome, whole genome shotgun sequence	1)COV 8.84%, IDENT 95.83%, 2451535:2451582, 48, Lactobacillus paracasei strain LOCK919, complete genome	1)COV 6.81%, IDENT 97.30%, 152:188, 37, Lactobacillus paracasei NRIC 0644 DNA, contig: contig775, whole genome shotgun sequence	1)COV 8.10%, IDENT 97.73%, 4788:4831, 44, Lactobacillus paracasei strain 32G ctg28_00028, whole genome shotgun sequence	1)COV 6.63%, IDENT 97.22%, 8255:8290, 36, Lactobacillus paracasei subsp. paracasei Lpp126 contig01469, whole genome shotgun sequence	0	1)COV 6.63%, IDENT 97.22%, 745391:745426, 36, Lactobacillus paracasei strain ZFM54 chromosome, complete genome	0	0	0	1)COV 10.50%, IDENT 96.49%, 12015:12071, 57, Lactobacillus paracasei DNA, contig: sequence33, strain: LC-Ikematsu, whole genome shotgun sequence 2)COV 8.47%, IDENT 93.48%, 40165:40209, 45, Lactobacillus paracasei DNA, contig: sequence39, strain: LC-Ikematsu, whole genome shotgun sequence 3)COV 7.37%, IDENT 100.00%, 11719:11758, 40, Lactobacillus paracasei DNA, contig: sequence33, strain: LC-Ikema…	0	0	1)COV 8.10%, IDENT 95.45%, 122588:122631, 44, Lactobacillus paracasei strain TJB4 NODE_2_length_168047_cov_64.861975, whole genome shotgun sequence	0	1)COV 7.55%, IDENT 100.00%, 44156:44196, 41, Lactobacillus paracasei strain AM33-2AC AM33-2AC.Scaf3, whole genome shotgun sequence	1)COV 7.55%, IDENT 100.00%, 44098:44138, 41, Lactobacillus paracasei strain Lpc-37 Sequence_27, whole genome shotgun sequence	1)COV 7.55%, IDENT 100.00%, 18369:18409, 41, Lactobacillus paracasei subsp. paracasei Lpp74 contig00009, whole genome shotgun sequence	1)COV 7.55%, IDENT 100.00%, 44404:44444, 41, Lactobacillus paracasei strain DPC4206 DPC4206_Contig21, whole genome shotgun sequence	0
orf_00048	1)COV 9.97%, IDENT 97.37%, 23924:23961, 38, Lactobacillus paracasei strain UCD174 ctg071_00119, whole genome shotgun sequence 2)COV 9.71%, IDENT 97.30%, 17055:17091, 37, Lactobacillus paracasei strain UCD174 ctg037_00033, whole genome shotgun sequence 3)COV 8.40%, IDENT 100.00%, 17190:17221, 32, Lactobacillus paracasei strain UCD174 ctg037_00033, whole genome shotgun sequence 4)COV 7.87%, IDENT 1…	1)COV 9.97%, IDENT 97.37%, 20184:20221, 38, Lactobacillus paracasei subsp. paracasei Lpp219 contig00030, whole genome shotgun sequence 2)COV 9.71%, IDENT 94.59%, 20064:20100, 37, Lactobacillus paracasei subsp. paracasei Lpp219 contig00030, whole genome shotgun sequence	1)COV 12.86%, IDENT 93.88%, 2229976:2230024, 49, Lactobacillus paracasei strain CAUH35, complete genome 2)COV 7.61%, IDENT 100.00%, 2230114:2230142, 29, Lactobacillus paracasei strain CAUH35, complete genome	1)COV 9.45%, IDENT 94.44%, 1863035:1863070, 36, Lactobacillus paracasei subsp. paracasei JCM 8130 DNA, complete genome 2)COV 8.40%, IDENT 96.88%, 1863173:1863204, 32, Lactobacillus paracasei subsp. paracasei JCM 8130 DNA, complete genome	1)COV 7.87%, IDENT 100.00%, 16329:16358, 30, Lactobacillus paracasei subsp. paracasei ATCC 25302 genomic scaffold SCAFFOLD1, whole genome shotgun sequence 2)COV 7.61%, IDENT 100.00%, 16195:16223, 29, Lactobacillus paracasei subsp. paracasei ATCC 25302 genomic scaffold SCAFFOLD1, whole genome shotgun sequence	1)COV 10.76%, IDENT 97.56%, 4191:4231, 41, Lactobacillus paracasei subsp. paracasei Lpp14 contig00172, whole genome shotgun sequence	1)COV 9.45%, IDENT 97.22%, 1616:1651, 36, Lactobacillus paracasei subsp. tolerans Lpl7 contig00041, whole genome shotgun sequence	1)COV 8.66%, IDENT 100.00%, 8647:8679, 33, Lactobacillus paracasei subsp. tolerans Lpl14 contig00072, whole genome shotgun sequence	0	1)COV 9.97%, IDENT 97.37%, 1187501:1187538, 38, Lactobacillus paracasei strain HDS-01 chromosome, complete genome	1)COV 9.97%, IDENT 97.37%, 1187819:1187856, 38, Lactobacillus paracasei strain HD1.7 chromosome, complete genome	1)COV 8.66%, IDENT 96.97%, 20126:20158, 33, Lactobacillus paracasei subsp. paracasei Lpp225 contig00029, whole genome shotgun sequence 2)COV 7.87%, IDENT 100.00%, 37553:37582, 30, Lactobacillus paracasei subsp. paracasei Lpp225 contig00005, whole genome shotgun sequence 3)COV 7.61%, IDENT 100.00%, 36996:37024, 29, Lactobacillus paracasei subsp. paracasei Lpp225 contig00005, whole genome shotgun s…	1)COV 9.45%, IDENT 94.44%, 1443:1478, 36, Lactobacillus paracasei subsp. paracasei DSM 5622 Scaffold57, whole genome shotgun sequence 2)COV 8.40%, IDENT 96.88%, 1581:1612, 32, Lactobacillus paracasei subsp. paracasei DSM 5622 Scaffold57, whole genome shotgun sequence	1)COV 71.65%, IDENT 91.94%, 1807688:1807959, 272, Lactobacillus paracasei strain EG9 chromosome, complete genome 2)COV 9.71%, IDENT 97.30%, 2259862:2259898, 37, Lactobacillus paracasei strain EG9 chromosome, complete genome	1)COV 70.34%, IDENT 92.54%, 5578:5844, 267, Lactobacillus paracasei strain DPC6800 DPC6800_Contig0025, whole genome shotgun sequence 2)COV 8.40%, IDENT 96.88%, 5954:5985, 32, Lactobacillus paracasei strain DPC6800 DPC6800_Contig0025, whole genome shotgun sequence 3)COV 8.40%, IDENT 100.00%, 3294:3325, 32, Lactobacillus paracasei strain DPC6800 DPC6800_Contig0031, whole genome shotgun sequence	1)COV 8.66%, IDENT 96.97%, 1410:1442, 33, Lactobacillus paracasei strain RI-194 p1551o1945-15_S15_L001_R1_001_(paired)_contig_48, whole genome shotgun sequence 2)COV 7.61%, IDENT 100.00%, 18646:18674, 29, Lactobacillus paracasei strain RI-194 p1551o1945-15_S15_L001_R1_001_(paired)_contig_25, whole genome shotgun sequence	1)COV 8.66%, IDENT 100.00%, 3409:3441, 33, Lactobacillus paracasei subsp. paracasei Lpp7 contig00106, whole genome shotgun sequence	1)COV 7.61%, IDENT 100.00%, 652:680, 29, Lactobacillus paracasei subsp. paracasei Lpp41 contig00754, whole genome shotgun sequence	0	1)COV 9.45%, IDENT 97.22%, 87946:87981, 36, Lactobacillus paracasei strain DSM 20207 contig000004, whole genome shotgun sequence 2)COV 8.40%, IDENT 96.88%, 26897:26928, 32, Lactobacillus paracasei strain DSM 20207 contig000020, whole genome shotgun sequence	1)COV 13.65%, IDENT 90.38%, 2508522:2508572, 51, Lactobacillus paracasei strain Lpc10 chromosome, complete genome 2)COV 8.92%, IDENT 97.06%, 2508416:2508449, 34, Lactobacillus paracasei strain Lpc10 chromosome, complete genome	1)COV 10.24%, IDENT 94.87%, 5448:5486, 39, Lactobacillus paracasei subsp. paracasei Lpp22 contig00077, whole genome shotgun sequence 2)COV 9.97%, IDENT 94.74%, 5553:5590, 38, Lactobacillus paracasei subsp. paracasei Lpp22 contig00077, whole genome shotgun sequence 3)COV 9.97%, IDENT 94.74%, 3014:3051, 38, Lactobacillus paracasei subsp. paracasei Lpp22 contig00120, whole genome shotgun sequence	1)COV 8.66%, IDENT 96.97%, 1409:1441, 33, Lactobacillus paracasei strain RI-195 p1551o1945-16_S16_L001_R1_001_(paired)_contig_86, whole genome shotgun sequence 2)COV 7.61%, IDENT 100.00%, 10488:10516, 29, Lactobacillus paracasei strain RI-195 p1551o1945-16_S16_L001_R1_001_(paired)_contig_69, whole genome shotgun sequence	1)COV 7.87%, IDENT 100.00%, 14938:14967, 30, Lactobacillus paracasei subsp. paracasei Lpp229 contig00208, whole genome shotgun sequence	1)COV 9.19%, IDENT 94.29%, 7437:7471, 35, Lactobacillus paracasei subsp. paracasei Lpp71 contig00115, whole genome shotgun sequence 2)COV 8.40%, IDENT 96.88%, 7563:7594, 32, Lactobacillus paracasei subsp. paracasei Lpp71 contig00115, whole genome shotgun sequence	1)COV 7.61%, IDENT 100.00%, 15635:15663, 29, Lactobacillus paracasei strain L9D contig_39, whole genome shotgun sequence	1)COV 8.92%, IDENT 97.06%, 84782:84815, 34, Lactobacillus paracasei strain KL1, complete genome 2)COV 7.61%, IDENT 100.00%, 84234:84262, 29, Lactobacillus paracasei strain KL1, complete genome 3)COV 7.61%, IDENT 100.00%, 535945:535973, 29, Lactobacillus paracasei strain KL1, complete genome	1)COV 71.13%, IDENT 92.99%, 1196:1465, 270, Lactobacillus paracasei subsp. paracasei Lpp125 contig00003, whole genome shotgun sequence 2)COV 9.19%, IDENT 97.14%, 1572:1606, 35, Lactobacillus paracasei subsp. paracasei Lpp125 contig00003, whole genome shotgun sequence 3)COV 7.61%, IDENT 100.00%, 17252:17280, 29, Lactobacillus paracasei subsp. paracasei Lpp125 contig00060, whole genome shotgun sequ…	1)COV 8.92%, IDENT 97.06%, 20514:20547, 34, Lactobacillus paracasei strain KL1-Liu NODE_106, whole genome shotgun sequence 2)COV 8.40%, IDENT 96.88%, 21064:21095, 32, Lactobacillus paracasei strain KL1-Liu NODE_106, whole genome shotgun sequence 3)COV 7.61%, IDENT 100.00%, 20834:20862, 29, Lactobacillus paracasei strain KL1-Liu NODE_73, whole genome shotgun sequence	0	1)COV 71.13%, IDENT 91.88%, 2449705:2449974, 270, Lactobacillus paracasei strain LOCK919, complete genome 2)COV 8.40%, IDENT 100.00%, 2072776:2072807, 32, Lactobacillus paracasei strain LOCK919, complete genome 3)COV 8.40%, IDENT 96.88%, 2450066:2450097, 32, Lactobacillus paracasei strain LOCK919, complete genome	1)COV 9.97%, IDENT 94.74%, 120932:120969, 38, Lactobacillus paracasei NRIC 0644 DNA, contig: contig9, whole genome shotgun sequence	1)COV 11.81%, IDENT 88.89%, 36692:36736, 45, Lactobacillus paracasei strain 32G ctg17_00058, whole genome shotgun sequence 2)COV 9.45%, IDENT 97.22%, 3074:3109, 36, Lactobacillus paracasei strain 32G ctg28_00028, whole genome shotgun sequence	1)COV 8.40%, IDENT 100.00%, 8747:8778, 32, Lactobacillus paracasei subsp. paracasei Lpp126 contig01469, whole genome shotgun sequence	0	1)COV 9.19%, IDENT 94.29%, 744915:744949, 35, Lactobacillus paracasei strain ZFM54 chromosome, complete genome 2)COV 7.61%, IDENT 100.00%, 8346:8374, 29, Lactobacillus paracasei strain ZFM54 chromosome, complete genome 3)COV 7.61%, IDENT 100.00%, 744366:744394, 29, Lactobacillus paracasei strain ZFM54 chromosome, complete genome	1)COV 10.24%, IDENT 94.87%, 1815:1853, 39, Lactobacillus paracasei subsp. tolerans DSM 20258 Scaffold191, whole genome shotgun sequence 2)COV 7.35%, IDENT 100.00%, 1962:1989, 28, Lactobacillus paracasei subsp. tolerans DSM 20258 Scaffold191, whole genome shotgun sequence	0	0	1)COV 20.47%, IDENT 83.33%, 13274:13348, 75, Lactobacillus paracasei DNA, contig: sequence33, strain: LC-Ikematsu, whole genome shotgun sequence 2)COV 9.45%, IDENT 94.44%, 40939:40974, 36, Lactobacillus paracasei DNA, contig: sequence39, strain: LC-Ikematsu, whole genome shotgun sequence 3)COV 8.66%, IDENT 96.97%, 41074:41106, 33, Lactobacillus paracasei DNA, contig: sequence39, strain: LC-Ikemat…	1)COV 8.66%, IDENT 96.97%, 2363:2395, 33, Lactobacillus paracasei strain 5b Contig86, whole genome shotgun sequence 2)COV 8.40%, IDENT 96.88%, 2496:2527, 32, Lactobacillus paracasei strain 5b Contig86, whole genome shotgun sequence	0	1)COV 9.97%, IDENT 94.74%, 121951:121988, 38, Lactobacillus paracasei strain TJB4 NODE_2_length_168047_cov_64.861975, whole genome shotgun sequence 2)COV 7.61%, IDENT 100.00%, 122098:122126, 29, Lactobacillus paracasei strain TJB4 NODE_2_length_168047_cov_64.861975, whole genome shotgun sequence	0	0	0	0	0	0
orf_00049	1)COV 100.00%, IDENT 96.19%, 2627:2836, 210, Lactobacillus paracasei strain UCD174 ctg072_00172, whole genome shotgun sequence	0	1)COV 76.19%, IDENT 95.62%, 1791641:1791800, 160, Lactobacillus paracasei strain CAUH35, complete genome 2)COV 15.24%, IDENT 100.00%, 1791801:1791832, 32, Lactobacillus paracasei strain CAUH35, complete genome	1)COV 100.00%, IDENT 95.71%, 835949:836158, 210, Lactobacillus paracasei subsp. paracasei JCM 8130 DNA, complete genome	1)COV 100.00%, IDENT 95.71%, 1042223:1042432, 210, Lactobacillus paracasei subsp. paracasei ATCC 25302 genomic scaffold SCAFFOLD1, whole genome shotgun sequence	0	1)COV 100.00%, IDENT 96.19%, 12823:13032, 210, Lactobacillus paracasei subsp. tolerans Lpl7 contig00037, whole genome shotgun sequence 2)COV 100.00%, IDENT 95.24%, 1185:1394, 210, Lactobacillus paracasei subsp. tolerans Lpl7 contig00041, whole genome shotgun sequence	1)COV 100.00%, IDENT 96.19%, 1024:1233, 210, Lactobacillus paracasei subsp. tolerans Lpl14 contig00062, whole genome shotgun sequence 2)COV 100.00%, IDENT 95.24%, 8904:9113, 210, Lactobacillus paracasei subsp. tolerans Lpl14 contig00072, whole genome shotgun sequence	0	0	0	0	1)COV 100.00%, IDENT 95.71%, 811:1020, 210, Lactobacillus paracasei subsp. paracasei DSM 5622 Scaffold100, whole genome shotgun sequence	1)COV 91.90%, IDENT 95.85%, 2259504:2259696, 193, Lactobacillus paracasei strain EG9 chromosome, complete genome	1)COV 100.00%, IDENT 95.71%, 2485:2694, 210, Lactobacillus paracasei strain DPC6800 DPC6800_Contig0031, whole genome shotgun sequence	0	0	1)COV 100.00%, IDENT 95.24%, 2323:2532, 210, Lactobacillus paracasei subsp. paracasei Lpp41 contig00754, whole genome shotgun sequence	1)COV 100.00%, IDENT 95.71%, 1673:1882, 210, Lactobacillus paracasei subsp. paracasei Lpp226 contig00073, whole genome shotgun sequence	0	0	0	0	0	1)COV 100.00%, IDENT 95.71%, 21256:21465, 210, Lactobacillus paracasei subsp. paracasei Lpp71 contig00906, whole genome shotgun sequence	1)COV 100.00%, IDENT 95.71%, 2638:2846, 209, Lactobacillus paracasei strain L9D contig_99, whole genome shotgun sequence 2)COV 91.90%, IDENT 94.82%, 15984:16176, 193, Lactobacillus paracasei strain L9D contig_39, whole genome shotgun sequence	0	1)COV 100.00%, IDENT 95.71%, 17482:17691, 210, Lactobacillus paracasei subsp. paracasei Lpp125 contig00060, whole genome shotgun sequence	0	0	0	0	0	0	0	1)COV 100.00%, IDENT 94.76%, 744160:744369, 210, Lactobacillus paracasei strain ZFM54 chromosome, complete genome	1)COV 100.00%, IDENT 96.67%, 1368:1577, 210, Lactobacillus paracasei subsp. tolerans DSM 20258 Scaffold191, whole genome shotgun sequence	0	1)COV 100.00%, IDENT 95.71%, 665107:665315, 209, Lactobacillus paracasei strain IIA, complete genome	0	0	0	1)COV 100.00%, IDENT 96.67%, 121528:121737, 210, Lactobacillus paracasei strain TJB4 NODE_2_length_168047_cov_64.861975, whole genome shotgun sequence	0	0	0	0	0	0
orf_00050	1)COV 100.00%, IDENT 93.24%, 7635:7856, 222, Lactobacillus paracasei strain UCD174 ctg070_00207, whole genome shotgun sequence	0	0	0	0	0	0	0	0	0	0	0	0	0	1)COV 100.00%, IDENT 95.95%, 1119:1340, 222, Lactobacillus paracasei strain DPC6800 DPC6800_Contig0031, whole genome shotgun sequence	0	0	0	0	0	0	0	0	0	0	0	0	1)COV 100.00%, IDENT 93.24%, 18042:18263, 222, Lactobacillus paracasei subsp. paracasei Lpp125 contig00060, whole genome shotgun sequence	0	0	0	0	0	0	0	0	0	0	0	0	0	0	0	0	0	0	0	0	0
orf_00051	1)COV 100.00%, IDENT 97.30%, 19084:19527, 444, Lactobacillus paracasei strain UCD174 ctg037_00033, whole genome shotgun sequence 2)COV 48.42%, IDENT 97.21%, 1253:1467, 215, Lactobacillus paracasei strain UCD174 ctg072_00172, whole genome shotgun sequence	1)COV 100.00%, IDENT 97.30%, 27622:28065, 444, Lactobacillus paracasei subsp. paracasei Lpp219 contig00029, whole genome shotgun sequence 2)COV 100.00%, IDENT 96.62%, 30476:30919, 444, Lactobacillus paracasei subsp. paracasei Lpp219 contig00012, whole genome shotgun sequence 3)COV 62.61%, IDENT 91.01%, 18135:18410, 276, Lactobacillus paracasei subsp. paracasei Lpp219 contig00030, whole genome sho…	1)COV 100.00%, IDENT 97.07%, 1789342:1789785, 444, Lactobacillus paracasei strain CAUH35, complete genome 2)COV 52.48%, IDENT 93.56%, 482751:482981, 231, Lactobacillus paracasei strain CAUH35, complete genome	1)COV 100.00%, IDENT 97.30%, 498278:498721, 444, Lactobacillus paracasei subsp. paracasei JCM 8130 DNA, complete genome 2)COV 56.53%, IDENT 96.02%, 1861344:1861594, 251, Lactobacillus paracasei subsp. paracasei JCM 8130 DNA, complete genome 3)COV 55.86%, IDENT 98.79%, 836930:837177, 248, Lactobacillus paracasei subsp. paracasei JCM 8130 DNA, complete genome	1)COV 100.00%, IDENT 97.30%, 233006:233449, 444, Lactobacillus paracasei subsp. paracasei ATCC 25302 genomic scaffold SCAFFOLD2, whole genome shotgun sequence 2)COV 55.86%, IDENT 98.79%, 1041204:1041451, 248, Lactobacillus paracasei subsp. paracasei ATCC 25302 genomic scaffold SCAFFOLD1, whole genome shotgun sequence 3)COV 55.86%, IDENT 96.37%, 17805:18052, 248, Lactobacillus paracasei subsp. par…	1)COV 100.00%, IDENT 97.07%, 2738:3181, 444, Lactobacillus paracasei subsp. paracasei Lpp14 contig00024, whole genome shotgun sequence 2)COV 62.61%, IDENT 89.57%, 2051:2326, 276, Lactobacillus paracasei subsp. paracasei Lpp14 contig00172, whole genome shotgun sequence 3)COV 56.53%, IDENT 95.22%, 2780:3030, 251, Lactobacillus paracasei subsp. paracasei Lpp14 contig00463, whole genome shotgun seque…	1)COV 100.00%, IDENT 97.30%, 888:1331, 444, Lactobacillus paracasei subsp. tolerans Lpl7 contig00071, whole genome shotgun sequence 2)COV 52.03%, IDENT 94.37%, 13586:13816, 231, Lactobacillus paracasei subsp. tolerans Lpl7 contig00037, whole genome shotgun sequence 3)COV 48.42%, IDENT 97.21%, 252:466, 215, Lactobacillus paracasei subsp. tolerans Lpl7 contig00041, whole genome shotgun sequence	1)COV 100.00%, IDENT 97.30%, 888:1331, 444, Lactobacillus paracasei subsp. tolerans Lpl14 contig00116, whole genome shotgun sequence 2)COV 52.03%, IDENT 94.37%, 240:470, 231, Lactobacillus paracasei subsp. tolerans Lpl14 contig00062, whole genome shotgun sequence 3)COV 47.75%, IDENT 97.64%, 9832:10043, 212, Lactobacillus paracasei subsp. tolerans Lpl14 contig00072, whole genome shotgun sequence	1)COV 100.00%, IDENT 97.30%, 1133:1576, 444, Lactobacillus paracasei strain B3 scaffold54.1, whole genome shotgun sequence	1)COV 100.00%, IDENT 97.30%, 537120:537563, 444, Lactobacillus paracasei strain HDS-01 chromosome, complete genome 2)COV 48.20%, IDENT 95.79%, 1967036:1967249, 214, Lactobacillus paracasei strain HDS-01 chromosome, complete genome	1)COV 100.00%, IDENT 97.30%, 537114:537557, 444, Lactobacillus paracasei strain HD1.7 chromosome, complete genome 2)COV 48.20%, IDENT 95.79%, 1967346:1967559, 214, Lactobacillus paracasei strain HD1.7 chromosome, complete genome	1)COV 100.00%, IDENT 97.30%, 13518:13961, 444, Lactobacillus paracasei subsp. paracasei Lpp225 contig00003, whole genome shotgun sequence 2)COV 48.42%, IDENT 97.67%, 18742:18956, 215, Lactobacillus paracasei subsp. paracasei Lpp225 contig00029, whole genome shotgun sequence 3)COV 48.42%, IDENT 96.74%, 18538:18752, 215, Lactobacillus paracasei subsp. paracasei Lpp225 contig00014, whole genome shot…	1)COV 100.00%, IDENT 97.30%, 4576:5019, 444, Lactobacillus paracasei subsp. paracasei DSM 5622 Scaffold81, whole genome shotgun sequence	1)COV 100.00%, IDENT 97.07%, 471584:472027, 444, Lactobacillus paracasei strain EG9 chromosome, complete genome 2)COV 52.25%, IDENT 93.53%, 1805488:1805718, 231, Lactobacillus paracasei strain EG9 chromosome, complete genome	1)COV 100.00%, IDENT 97.30%, 13320:13763, 444, Lactobacillus paracasei strain DPC6800 DPC6800_Contig0039, whole genome shotgun sequence 2)COV 100%, IDENT 94.38%, 409:852, 444, Lactobacillus paracasei strain DPC6800 DPC6800_Contig0031, whole genome shotgun sequence 3)COV 56.53%, IDENT 96.81%, 23961:24211, 251, Lactobacillus paracasei strain DPC6800 DPC6800_Contig0008, whole genome shotgun sequence	1)COV 48.42%, IDENT 97.67%, 28:242, 215, Lactobacillus paracasei strain RI-194 p1551o1945-15_S15_L001_R1_001_(paired)_contig_48, whole genome shotgun sequence 2)COV 47.75%, IDENT 97.64%, 20623:20834, 212, Lactobacillus paracasei strain RI-194 p1551o1945-15_S15_L001_R1_001_(paired)_contig_25, whole genome shotgun sequence	1)COV 52.48%, IDENT 95.71%, 631:861, 231, Lactobacillus paracasei subsp. paracasei Lpp7 contig00106, whole genome shotgun sequence	1)COV 100.00%, IDENT 97.07%, 612:1055, 444, Lactobacillus paracasei subsp. paracasei Lpp41 contig00813, whole genome shotgun sequence 2)COV 52.48%, IDENT 94.85%, 243:473, 231, Lactobacillus paracasei subsp. paracasei Lpp41 contig00887, whole genome shotgun sequence	1)COV 100.00%, IDENT 97.30%, 1310:1753, 444, Lactobacillus paracasei subsp. paracasei Lpp226 contig00040, whole genome shotgun sequence 2)COV 56.53%, IDENT 96.81%, 46684:46934, 251, Lactobacillus paracasei subsp. paracasei Lpp226 contig00123, whole genome shotgun sequence	1)COV 56.53%, IDENT 98.01%, 25397:25647, 251, Lactobacillus paracasei strain DSM 20207 contig000022, whole genome shotgun sequence 2)COV 52.48%, IDENT 95.28%, 11041:11271, 231, Lactobacillus paracasei strain DSM 20207 contig000030, whole genome shotgun sequence	1)COV 55.86%, IDENT 96.37%, 937865:938112, 248, Lactobacillus paracasei strain Lpc10 chromosome, complete genome	1)COV 100.00%, IDENT 95.50%, 3390:3833, 444, Lactobacillus paracasei subsp. paracasei Lpp22 contig00077, whole genome shotgun sequence 2)COV 56.53%, IDENT 96.02%, 1181:1431, 251, Lactobacillus paracasei subsp. paracasei Lpp22 contig00120, whole genome shotgun sequence	1)COV 100.00%, IDENT 97.30%, 904:1347, 444, Lactobacillus paracasei strain RI-195 p1551o1945-16_S16_L001_R1_001_(paired)_contig_112, whole genome shotgun sequence 2)COV 48.42%, IDENT 97.67%, 27:241, 215, Lactobacillus paracasei strain RI-195 p1551o1945-16_S16_L001_R1_001_(paired)_contig_86, whole genome shotgun sequence 3)COV 47.75%, IDENT 98.11%, 12465:12676, 212, Lactobacillus paracasei strain …	1)COV 48.42%, IDENT 97.21%, 16571:16785, 215, Lactobacillus paracasei subsp. paracasei Lpp229 contig00208, whole genome shotgun sequence	1)COV 100.00%, IDENT 93.92%, 19757:20200, 444, Lactobacillus paracasei subsp. paracasei Lpp71 contig00906, whole genome shotgun sequence	1)COV 100.00%, IDENT 97.30%, 1201:1644, 444, Lactobacillus paracasei strain L9D contig_133, whole genome shotgun sequence 2)COV 47.75%, IDENT 97.64%, 17903:18114, 212, Lactobacillus paracasei strain L9D contig_39, whole genome shotgun sequence	1)COV 100.00%, IDENT 97.30%, 1861258:1861701, 444, Lactobacillus paracasei strain KL1, complete genome 2)COV 100.00%, IDENT 96.85%, 537208:537651, 444, Lactobacillus paracasei strain KL1, complete genome 3)COV 55.86%, IDENT 97.58%, 86155:86402, 248, Lactobacillus paracasei strain KL1, complete genome	1)COV 100.00%, IDENT 97.07%, 485:928, 444, Lactobacillus paracasei subsp. paracasei Lpp125 contig00182, whole genome shotgun sequence 2)COV 48.42%, IDENT 99.07%, 39:253, 215, Lactobacillus paracasei subsp. paracasei Lpp125 contig00148, whole genome shotgun sequence	1)COV 100.00%, IDENT 97.30%, 60749:61192, 444, Lactobacillus paracasei strain KL1-Liu NODE_58, whole genome shotgun sequence 2)COV 74.10%, IDENT 97.26%, 19271:19599, 329, Lactobacillus paracasei strain KL1-Liu NODE_73, whole genome shotgun sequence 3)COV 56.53%, IDENT 97.21%, 18924:19174, 251, Lactobacillus paracasei strain KL1-Liu NODE_106, whole genome shotgun sequence	1)COV 100.00%, IDENT 97.30%, 2417906:2418349, 444, Lactobacillus paracasei strain Lpc-37 Lpc-37_complete_genome, whole genome shotgun sequence 2)COV 55.86%, IDENT 98.39%, 3088721:3088968, 248, Lactobacillus paracasei strain Lpc-37 Lpc-37_complete_genome, whole genome shotgun sequence	1)COV 100.00%, IDENT 97.07%, 611418:611861, 444, Lactobacillus paracasei strain LOCK919, complete genome 2)COV 100.00%, IDENT 96.62%, 2070652:2071095, 444, Lactobacillus paracasei strain LOCK919, complete genome	1)COV 37.39%, IDENT 96.39%, 72:237, 166, Lactobacillus paracasei NRIC 0644 DNA, contig: contig405, whole genome shotgun sequence 2)COV 24.77%, IDENT 98.18%, 1:110, 110, Lactobacillus paracasei NRIC 0644 DNA, contig: contig406, whole genome shotgun sequence	1)COV 100.00%, IDENT 97.07%, 1192:1635, 444, Lactobacillus paracasei strain 32G ctg06_00027, whole genome shotgun sequence 2)COV 48.42%, IDENT 97.67%, 37909:38123, 215, Lactobacillus paracasei strain 32G ctg17_00058, whole genome shotgun sequence	1)COV 100.00%, IDENT 95.27%, 9623:10066, 444, Lactobacillus paracasei subsp. paracasei Lpp126 contig01469, whole genome shotgun sequence	1)COV 100.00%, IDENT 97.30%, 134:577, 444, Lactobacillus paracasei strain KMB_616 NODE_140_length_1947_cov_50.5261, whole genome shotgun sequence	1)COV 100.00%, IDENT 97.30%, 1382284:1382727, 444, Lactobacillus paracasei strain ZFM54 chromosome, complete genome 2)COV 100.00%, IDENT 96.62%, 10136:10579, 444, Lactobacillus paracasei strain ZFM54 chromosome, complete genome	1)COV 63.96%, IDENT 90.85%, 1:283, 283, Lactobacillus paracasei subsp. tolerans DSM 20258 Scaffold345, whole genome shotgun sequence 2)COV 40.99%, IDENT 98.35%, 1:182, 182, Lactobacillus paracasei subsp. tolerans DSM 20258 Scaffold385, whole genome shotgun sequence	1)COV 100.00%, IDENT 97.30%, 1559:2002, 444, Lactobacillus paracasei strain DUP 13076 NODE_6_length_161975_cov_38.8971, whole genome shotgun sequence 2)COV 100.00%, IDENT 96.85%, 29207:29650, 444, Lactobacillus paracasei strain DUP 13076 NODE_13_length_75555_cov_38.8602, whole genome shotgun sequence 3)COV 33.33%, IDENT 93.92%, 219:366, 148, Lactobacillus paracasei strain DUP 13076 NODE_131_lengt…	1)COV 100.00%, IDENT 97.30%, 1303594:1304037, 444, Lactobacillus paracasei strain IIA, complete genome	1)COV 100.00%, IDENT 97.30%, 887:1330, 444, Lactobacillus paracasei DNA, contig: sequence78, strain: LC-Ikematsu, whole genome shotgun sequence 2)COV 52.48%, IDENT 91.85%, 42502:42732, 231, Lactobacillus paracasei DNA, contig: sequence39, strain: LC-Ikematsu, whole genome shotgun sequence	1)COV 100.00%, IDENT 97.30%, 1414:1857, 444, Lactobacillus paracasei strain 5b Contig45, whole genome shotgun sequence 2)COV 56.53%, IDENT 96.02%, 755:1005, 251, Lactobacillus paracasei strain 5b Contig86, whole genome shotgun sequence 3)COV 52.48%, IDENT 94.42%, 3554:3784, 231, Lactobacillus paracasei strain 5b Contig82, whole genome shotgun sequence	1)COV 100.00%, IDENT 97.30%, 567836:568279, 444, Lactobacillus paracasei strain BD-II, complete genome 2)COV 100.00%, IDENT 96.85%, 1255893:1256336, 444, Lactobacillus paracasei strain BD-II, complete genome	1)COV 100.00%, IDENT 97.07%, 1435:1878, 444, Lactobacillus paracasei strain TJB4 NODE_86_length_4691_cov_89.763762, whole genome shotgun sequence 2)COV 56.53%, IDENT 98.41%, 119949:120199, 251, Lactobacillus paracasei strain TJB4 NODE_2_length_168047_cov_64.861975, whole genome shotgun sequence 3)COV 43.02%, IDENT 95.81%, 167858:168046, 189, Lactobacillus paracasei strain TJB4 NODE_2_length_16804…	1)COV 100.00%, IDENT 97.30%, 1434:1877, 444, Lactobacillus paracasei subsp. paracasei Lpp223 contig00029, whole genome shotgun sequence 2)COV 100.00%, IDENT 96.85%, 29079:29522, 444, Lactobacillus paracasei subsp. paracasei Lpp223 contig00012, whole genome shotgun sequence	1)COV 100.00%, IDENT 97.30%, 1443:1886, 444, Lactobacillus paracasei strain AM33-2AC AM33-2AC.Scaf40, whole genome shotgun sequence 2)COV 55.86%, IDENT 98.39%, 46029:46276, 248, Lactobacillus paracasei strain AM33-2AC AM33-2AC.Scaf3, whole genome shotgun sequence	1)COV 100.00%, IDENT 97.30%, 11784:12227, 444, Lactobacillus paracasei strain Lpc-37 Sequence_125, whole genome shotgun sequence 2)COV 55.86%, IDENT 98.39%, 45971:46218, 248, Lactobacillus paracasei strain Lpc-37 Sequence_27, whole genome shotgun sequence	1)COV 100.00%, IDENT 97.30%, 11784:12227, 444, Lactobacillus paracasei subsp. paracasei Lpp74 contig00072, whole genome shotgun sequence 2)COV 55.86%, IDENT 98.39%, 20242:20489, 248, Lactobacillus paracasei subsp. paracasei Lpp74 contig00009, whole genome shotgun sequence	1)COV 100.00%, IDENT 97.30%, 12249:12692, 444, Lactobacillus paracasei strain DPC4206 DPC4206_Contig11, whole genome shotgun sequence 2)COV 55.86%, IDENT 98.39%, 46277:46524, 248, Lactobacillus paracasei strain DPC4206 DPC4206_Contig21, whole genome shotgun sequence	1)COV 66.89%, IDENT 96.63%, 1:297, 297, Lactobacillus paracasei subsp. paracasei Lpp37 contig00237, whole genome shotgun sequence 2)COV 66.89%, IDENT 95.96%, 29082:29378, 297, Lactobacillus paracasei subsp. paracasei Lpp37 contig00023, whole genome shotgun sequence 3)COV 10.36%, IDENT 97.83%, 10837:10882, 46, Lactobacillus paracasei subsp. paracasei Lpp37 contig00099, whole genome shotgun sequenc…
orf_00052	1)COV 6.33%, IDENT 95.59%, 6773:6840, 68, Lactobacillus paracasei strain UCD174 ctg070_00207, whole genome shotgun sequence 2)COV 6.15%, IDENT 95.45%, 376:441, 66, Lactobacillus paracasei strain UCD174 ctg072_00172, whole genome shotgun sequence 3)COV 5.40%, IDENT 94.83%, 19766:19823, 58, Lactobacillus paracasei strain UCD174 ctg037_00033, whole genome shotgun sequence	1)COV 7.17%, IDENT 94.81%, 27106:27181, 76, Lactobacillus paracasei subsp. paracasei Lpp219 contig00029, whole genome shotgun sequence	1)COV 6.33%, IDENT 95.59%, 1788874:1788941, 68, Lactobacillus paracasei strain CAUH35, complete genome	1)COV 6.33%, IDENT 94.12%, 837594:837661, 68, Lactobacillus paracasei subsp. paracasei JCM 8130 DNA, complete genome	1)COV 6.33%, IDENT 94.12%, 1040720:1040787, 68, Lactobacillus paracasei subsp. paracasei ATCC 25302 genomic scaffold SCAFFOLD1, whole genome shotgun sequence	1)COV 7.17%, IDENT 96.10%, 3622:3698, 77, Lactobacillus paracasei subsp. paracasei Lpp14 contig00024, whole genome shotgun sequence	1)COV 7.17%, IDENT 96.10%, 371:447, 77, Lactobacillus paracasei subsp. tolerans Lpl7 contig00071, whole genome shotgun sequence	1)COV 7.17%, IDENT 96.10%, 371:447, 77, Lactobacillus paracasei subsp. tolerans Lpl14 contig00116, whole genome shotgun sequence	1)COV 7.17%, IDENT 96.10%, 2017:2093, 77, Lactobacillus paracasei strain B3 scaffold54.1, whole genome shotgun sequence	1)COV 7.17%, IDENT 96.10%, 536603:536679, 77, Lactobacillus paracasei strain HDS-01 chromosome, complete genome 2)COV 6.98%, IDENT 94.67%, 1189333:1189407, 75, Lactobacillus paracasei strain HDS-01 chromosome, complete genome	1)COV 7.17%, IDENT 96.10%, 536597:536673, 77, Lactobacillus paracasei strain HD1.7 chromosome, complete genome 2)COV 6.98%, IDENT 94.67%, 1189651:1189725, 75, Lactobacillus paracasei strain HD1.7 chromosome, complete genome	1)COV 7.17%, IDENT 93.51%, 18035:18111, 77, Lactobacillus paracasei subsp. paracasei Lpp225 contig00029, whole genome shotgun sequence	1)COV 6.33%, IDENT 94.12%, 1439:1506, 68, Lactobacillus paracasei subsp. paracasei DSM 5622 Scaffold105, whole genome shotgun sequence	1)COV 7.17%, IDENT 96.10%, 472468:472544, 77, Lactobacillus paracasei strain EG9 chromosome, complete genome	1)COV 7.17%, IDENT 96.10%, 14204:14280, 77, Lactobacillus paracasei strain DPC6800 DPC6800_Contig0039, whole genome shotgun sequence 2)COV 6.98%, IDENT 94.67%, 95:169, 75, Lactobacillus paracasei strain DPC6800 DPC6800_Contig0031, whole genome shotgun sequence 3)COV 6.98%, IDENT 93.33%, 23482:23556, 75, Lactobacillus paracasei strain DPC6800 DPC6800_Contig0008, whole genome shotgun sequence 4)COV…	0	0	1)COV 7.17%, IDENT 96.10%, 943:1019, 77, Lactobacillus paracasei subsp. paracasei Lpp41 contig00652, whole genome shotgun sequence 2)COV 6.42%, IDENT 92.75%, 5763:5830, 68, Lactobacillus paracasei subsp. paracasei Lpp41 contig00781, whole genome shotgun sequence	1)COV 7.17%, IDENT 96.10%, 793:869, 77, Lactobacillus paracasei subsp. paracasei Lpp226 contig00040, whole genome shotgun sequence	0	1)COV 5.96%, IDENT 98.44%, 2869013:2869076, 64, Lactobacillus paracasei strain Lpc10 chromosome, complete genome	1)COV 6.33%, IDENT 97.06%, 699:766, 68, Lactobacillus paracasei subsp. paracasei Lpp22 contig00120, whole genome shotgun sequence	1)COV 7.17%, IDENT 96.10%, 387:463, 77, Lactobacillus paracasei strain RI-195 p1551o1945-16_S16_L001_R1_001_(paired)_contig_112, whole genome shotgun sequence 2)COV 7.17%, IDENT 93.51%, 5089:5165, 77, Lactobacillus paracasei strain RI-195 p1551o1945-16_S16_L001_R1_001_(paired)_contig_113, whole genome shotgun sequence	1)COV 6.42%, IDENT 91.30%, 14659:14727, 69, Lactobacillus paracasei subsp. paracasei Lpp229 contig00119, whole genome shotgun sequence	1)COV 6.33%, IDENT 95.59%, 19347:19414, 68, Lactobacillus paracasei subsp. paracasei Lpp71 contig00906, whole genome shotgun sequence	1)COV 7.17%, IDENT 96.10%, 684:760, 77, Lactobacillus paracasei strain L9D contig_133, whole genome shotgun sequence 2)COV 6.98%, IDENT 94.67%, 875:949, 75, Lactobacillus paracasei strain L9D contig_99, whole genome shotgun sequence	0	0	0	1)COV 7.17%, IDENT 94.81%, 2418790:2418865, 76, Lactobacillus paracasei strain Lpc-37 Lpc-37_complete_genome, whole genome shotgun sequence	1)COV 7.17%, IDENT 96.10%, 612302:612378, 77, Lactobacillus paracasei strain LOCK919, complete genome	0	1)COV 7.17%, IDENT 96.10%, 2076:2152, 77, Lactobacillus paracasei strain 32G ctg06_00027, whole genome shotgun sequence 2)COV 7.17%, IDENT 92.21%, 38752:38827, 76, Lactobacillus paracasei strain 32G ctg17_00058, whole genome shotgun sequence	1)COV 6.98%, IDENT 93.33%, 10400:10474, 75, Lactobacillus paracasei subsp. paracasei Lpp126 contig01469, whole genome shotgun sequence	1)COV 7.17%, IDENT 94.81%, 1019:1094, 76, Lactobacillus paracasei strain KMB_616 NODE_140_length_1947_cov_50.5261, whole genome shotgun sequence 2)COV 6.33%, IDENT 95.59%, 24903:24970, 68, Lactobacillus paracasei strain KMB_616 NODE_28_length_29005_cov_56.6207, whole genome shotgun sequence	1)COV 7.17%, IDENT 96.10%, 1381767:1381843, 77, Lactobacillus paracasei strain ZFM54 chromosome, complete genome 2)COV 4.56%, IDENT 97.96%, 11004:11051, 48, Lactobacillus paracasei strain ZFM54 chromosome, complete genome	1)COV 5.68%, IDENT 98.36%, 1:61, 61, Lactobacillus paracasei subsp. tolerans DSM 20258 Scaffold383, whole genome shotgun sequence	1)COV 7.17%, IDENT 96.10%, 1042:1118, 77, Lactobacillus paracasei strain DUP 13076 NODE_6_length_161975_cov_38.8971, whole genome shotgun sequence	1)COV 7.17%, IDENT 96.10%, 1303077:1303153, 77, Lactobacillus paracasei strain IIA, complete genome 2)COV 6.98%, IDENT 94.67%, 663344:663418, 75, Lactobacillus paracasei strain IIA, complete genome	1)COV 7.17%, IDENT 94.81%, 371:446, 76, Lactobacillus paracasei DNA, contig: sequence78, strain: LC-Ikematsu, whole genome shotgun sequence	1)COV 7.17%, IDENT 96.10%, 897:973, 77, Lactobacillus paracasei strain 5b Contig45, whole genome shotgun sequence	1)COV 7.17%, IDENT 96.10%, 568720:568796, 77, Lactobacillus paracasei strain BD-II, complete genome	1)COV 7.17%, IDENT 96.10%, 918:994, 77, Lactobacillus paracasei strain TJB4 NODE_86_length_4691_cov_89.763762, whole genome shotgun sequence 2)COV 7.17%, IDENT 94.81%, 119459:119535, 77, Lactobacillus paracasei strain TJB4 NODE_2_length_168047_cov_64.861975, whole genome shotgun sequence	1)COV 7.17%, IDENT 96.10%, 917:993, 77, Lactobacillus paracasei subsp. paracasei Lpp223 contig00029, whole genome shotgun sequence	1)COV 7.17%, IDENT 94.81%, 927:1002, 76, Lactobacillus paracasei strain AM33-2AC AM33-2AC.Scaf40, whole genome shotgun sequence	1)COV 7.17%, IDENT 94.81%, 12668:12743, 76, Lactobacillus paracasei strain Lpc-37 Sequence_125, whole genome shotgun sequence	1)COV 7.17%, IDENT 94.81%, 12668:12743, 76, Lactobacillus paracasei subsp. paracasei Lpp74 contig00072, whole genome shotgun sequence	1)COV 7.17%, IDENT 94.81%, 13133:13208, 76, Lactobacillus paracasei strain DPC4206 DPC4206_Contig11, whole genome shotgun sequence	1)COV 7.17%, IDENT 96.10%, 738:814, 77, Lactobacillus paracasei subsp. paracasei Lpp37 contig00237, whole genome shotgun sequence
orf_00053	0	1)COV 97.33%, IDENT 93.15%, 24796:25086, 291, Lactobacillus paracasei subsp. paracasei Lpp219 contig00029, whole genome shotgun sequence	1)COV 84.67%, IDENT 92.13%, 1786801:1787054, 254, Lactobacillus paracasei strain CAUH35, complete genome	0	0	1)COV 97.33%, IDENT 93.15%, 5720:6011, 292, Lactobacillus paracasei subsp. paracasei Lpp14 contig00024, whole genome shotgun sequence	1)COV 97.33%, IDENT 93.15%, 2469:2760, 292, Lactobacillus paracasei subsp. tolerans Lpl7 contig00066, whole genome shotgun sequence	1)COV 97.33%, IDENT 93.15%, 116:406, 291, Lactobacillus paracasei subsp. tolerans Lpl14 contig00127, whole genome shotgun sequence	1)COV 97.33%, IDENT 93.15%, 1952:2243, 292, Lactobacillus paracasei strain B3 scaffold22.1, whole genome shotgun sequence	1)COV 97.33%, IDENT 93.15%, 541105:541396, 292, Lactobacillus paracasei strain HDS-01 chromosome, complete genome	1)COV 97.33%, IDENT 93.15%, 541099:541390, 292, Lactobacillus paracasei strain HD1.7 chromosome, complete genome	1)COV 97.33%, IDENT 93.15%, 9304:9595, 292, Lactobacillus paracasei subsp. paracasei Lpp225 contig00003, whole genome shotgun sequence	0	1)COV 97.33%, IDENT 93.15%, 474566:474857, 292, Lactobacillus paracasei strain EG9 chromosome, complete genome	1)COV 97.33%, IDENT 93.15%, 593:884, 292, Lactobacillus paracasei strain DPC6800 DPC6800_Contig0021, whole genome shotgun sequence	1)COV 97.33%, IDENT 93.15%, 133:424, 292, Lactobacillus paracasei strain RI-194 p1551o1945-15_S15_L001_R1_001_(paired)_contig_70, whole genome shotgun sequence	0	1)COV 83.33%, IDENT 98.40%, 447:696, 250, Lactobacillus paracasei subsp. paracasei Lpp41 contig00617, whole genome shotgun sequence 2)COV 19.00%, IDENT 100.00%, 1:57, 57, Lactobacillus paracasei subsp. paracasei Lpp41 contig00652, whole genome shotgun sequence	1)COV 97.33%, IDENT 93.15%, 2282:2573, 292, Lactobacillus paracasei subsp. paracasei Lpp226 contig00078, whole genome shotgun sequence	0	1)COV 97.33%, IDENT 95.21%, 936157:936448, 292, Lactobacillus paracasei strain Lpc10 chromosome, complete genome	1)COV 66.33%, IDENT 92.46%, 1580:1778, 199, Lactobacillus paracasei subsp. paracasei Lpp22 contig00077, whole genome shotgun sequence	0	0	0	1)COV 97.33%, IDENT 93.15%, 1688:1979, 292, Lactobacillus paracasei strain L9D contig_129, whole genome shotgun sequence	1)COV 97.33%, IDENT 93.15%, 1855326:1855617, 292, Lactobacillus paracasei strain KL1, complete genome	1)COV 97.33%, IDENT 93.15%, 2283:2574, 292, Lactobacillus paracasei subsp. paracasei Lpp125 contig00150, whole genome shotgun sequence	1)COV 97.33%, IDENT 93.15%, 309:600, 292, Lactobacillus paracasei strain KL1-Liu NODE_111, whole genome shotgun sequence	1)COV 97.33%, IDENT 93.15%, 2420885:2421176, 292, Lactobacillus paracasei strain Lpc-37 Lpc-37_complete_genome, whole genome shotgun sequence	1)COV 97.33%, IDENT 93.15%, 614399:614690, 292, Lactobacillus paracasei strain LOCK919, complete genome	1)COV 100.00%, IDENT 95.33%, 1237:1536, 300, Lactobacillus paracasei NRIC 0644 DNA, contig: contig243, whole genome shotgun sequence	1)COV 97.33%, IDENT 93.15%, 1554:1845, 292, Lactobacillus paracasei strain 32G ctg07_00059, whole genome shotgun sequence	1)COV 97.33%, IDENT 93.15%, 1944:2235, 292, Lactobacillus paracasei subsp. paracasei Lpp126 contig01171, whole genome shotgun sequence	1)COV 97.33%, IDENT 93.15%, 561:852, 292, Lactobacillus paracasei strain KMB_616 NODE_154_length_996_cov_50.7061, whole genome shotgun sequence	1)COV 97.33%, IDENT 93.15%, 1378399:1378690, 292, Lactobacillus paracasei strain ZFM54 chromosome, complete genome	1)COV 100.00%, IDENT 98.67%, 844:1143, 300, Lactobacillus paracasei subsp. tolerans DSM 20258 Scaffold239, whole genome shotgun sequence	1)COV 97.33%, IDENT 93.15%, 241:532, 292, Lactobacillus paracasei strain DUP 13076 NODE_49_length_2941_cov_45.607, whole genome shotgun sequence	1)COV 97.33%, IDENT 93.15%, 1299709:1300000, 292, Lactobacillus paracasei strain IIA, complete genome	1)COV 97.33%, IDENT 93.15%, 2297:2588, 292, Lactobacillus paracasei DNA, contig: sequence71, strain: LC-Ikematsu, whole genome shotgun sequence	1)COV 97.33%, IDENT 93.15%, 4505:4796, 292, Lactobacillus paracasei strain 5b Contig82, whole genome shotgun sequence 2)COV 97.33%, IDENT 93.15%, 184:475, 292, Lactobacillus paracasei strain 5b Contig66, whole genome shotgun sequence 3)COV 61.67%, IDENT 94.05%, 41:225, 185, Lactobacillus paracasei strain 5b Contig67, whole genome shotgun sequence	1)COV 97.33%, IDENT 93.15%, 570818:571109, 292, Lactobacillus paracasei strain BD-II, complete genome	1)COV 97.33%, IDENT 93.49%, 166846:167137, 292, Lactobacillus paracasei strain TJB4 NODE_2_length_168047_cov_64.861975, whole genome shotgun sequence	1)COV 97.33%, IDENT 93.15%, 2283:2574, 292, Lactobacillus paracasei subsp. paracasei Lpp223 contig00024, whole genome shotgun sequence	1)COV 97.33%, IDENT 93.15%, 2261:2552, 292, Lactobacillus paracasei strain AM33-2AC AM33-2AC.Scaf60, whole genome shotgun sequence	1)COV 97.33%, IDENT 93.15%, 444:735, 292, Lactobacillus paracasei strain Lpc-37 Sequence_63, whole genome shotgun sequence	1)COV 97.33%, IDENT 93.15%, 2078:2369, 292, Lactobacillus paracasei subsp. paracasei Lpp74 contig00133, whole genome shotgun sequence	1)COV 97.33%, IDENT 93.15%, 15228:15519, 292, Lactobacillus paracasei strain DPC4206 DPC4206_Contig11, whole genome shotgun sequence	1)COV 97.33%, IDENT 93.15%, 114:405, 292, Lactobacillus paracasei subsp. paracasei Lpp37 contig00199, whole genome shotgun sequence
orf_00054	1)COV 13.88%, IDENT 91.72%, 4937:5105, 169, Lactobacillus paracasei strain UCD174 ctg070_00207, whole genome shotgun sequence 2)COV 13.88%, IDENT 90.53%, 21440:21608, 169, Lactobacillus paracasei strain UCD174 ctg071_00119, whole genome shotgun sequence	1)COV 100.00%, IDENT 96.47%, 16191:17408, 1218, Lactobacillus paracasei subsp. paracasei Lpp219 contig00030, whole genome shotgun sequence 2)COV 100%, IDENT 95.82%, 23159:24373, 1215, Lactobacillus paracasei subsp. paracasei Lpp219 contig00029, whole genome shotgun sequence 3)COV 14.70%, IDENT 89.39%, 28916:29094, 179, Lactobacillus paracasei subsp. paracasei Lpp219 contig00012, whole genome shot…	1)COV 99.92%, IDENT 95.89%, 485446:486661, 1216, Lactobacillus paracasei strain CAUH35, complete genome 2)COV 99.92%, IDENT 95.07%, 1785164:1786379, 1216, Lactobacillus paracasei strain CAUH35, complete genome	1)COV 100.00%, IDENT 96.39%, 1856480:1857697, 1218, Lactobacillus paracasei subsp. paracasei JCM 8130 DNA, complete genome 2)COV 13.88%, IDENT 93.49%, 1977103:1977271, 169, Lactobacillus paracasei subsp. paracasei JCM 8130 DNA, complete genome 3)COV 13.88%, IDENT 89.94%, 838755:838923, 169, Lactobacillus paracasei subsp. paracasei JCM 8130 DNA, complete genome	1)COV 100.00%, IDENT 96.39%, 21702:22919, 1218, Lactobacillus paracasei subsp. paracasei ATCC 25302 genomic scaffold SCAFFOLD1, whole genome shotgun sequence 2)COV 14.70%, IDENT 88.83%, 1039448:1039626, 179, Lactobacillus paracasei subsp. paracasei ATCC 25302 genomic scaffold SCAFFOLD1, whole genome shotgun sequence 3)COV 13.88%, IDENT 93.49%, 110824:110992, 169, Lactobacillus paracasei subsp. pa…	1)COV 64.94%, IDENT 96.33%, 6434:7221, 788, Lactobacillus paracasei subsp. paracasei Lpp14 contig00024, whole genome shotgun sequence 2)COV 28.08%, IDENT 94.74%, 7215:7555, 341, Lactobacillus paracasei subsp. paracasei Lpp14 contig00024, whole genome shotgun sequence 3)COV 13.88%, IDENT 92.31%, 1075:1243, 169, Lactobacillus paracasei subsp. paracasei Lpp14 contig00172, whole genome shotgun sequen…	1)COV 97.21%, IDENT 96.88%, 24560:25743, 1184, Lactobacillus paracasei subsp. tolerans Lpl7 contig00033, whole genome shotgun sequence 2)COV 64.94%, IDENT 96.21%, 1259:2046, 788, Lactobacillus paracasei subsp. tolerans Lpl7 contig00066, whole genome shotgun sequence 3)COV 25.37%, IDENT 97.41%, 957:1265, 309, Lactobacillus paracasei subsp. tolerans Lpl7 contig00066, whole genome shotgun sequence 4…	1)COV 49.10%, IDENT 95.82%, 829:1423, 595, Lactobacillus paracasei subsp. tolerans Lpl14 contig00127, whole genome shotgun sequence 2)COV 48.69%, IDENT 97.13%, 3:595, 593, Lactobacillus paracasei subsp. tolerans Lpl14 contig00118, whole genome shotgun sequence 3)COV 33.33%, IDENT 96.06%, 1:406, 406, Lactobacillus paracasei subsp. tolerans Lpl14 contig00086, whole genome shotgun sequence 4)COV 25.…	1)COV 64.94%, IDENT 96.21%, 2666:3453, 788, Lactobacillus paracasei strain B3 scaffold22.1, whole genome shotgun sequence 2)COV 25.37%, IDENT 97.41%, 3447:3755, 309, Lactobacillus paracasei strain B3 scaffold22.1, whole genome shotgun sequence 3)COV 13.88%, IDENT 93.49%, 22728:22896, 169, Lactobacillus paracasei strain B3 scaffold1.1, whole genome shotgun sequence	1)COV 100%, IDENT 93.45%, 1965233:1966448, 1216, Lactobacillus paracasei strain HDS-01 chromosome, complete genome 2)COV 64.94%, IDENT 96.21%, 541818:542605, 788, Lactobacillus paracasei strain HDS-01 chromosome, complete genome 3)COV 25.37%, IDENT 97.41%, 542599:542907, 309, Lactobacillus paracasei strain HDS-01 chromosome, complete genome 4)COV 13.88%, IDENT 92.90%, 1190489:1190657, 169, Lactob…	1)COV 100%, IDENT 93.45%, 1965543:1966758, 1216, Lactobacillus paracasei strain HD1.7 chromosome, complete genome 2)COV 64.94%, IDENT 96.21%, 541813:542600, 788, Lactobacillus paracasei strain HD1.7 chromosome, complete genome 3)COV 25.37%, IDENT 97.41%, 542594:542902, 309, Lactobacillus paracasei strain HD1.7 chromosome, complete genome 4)COV 13.88%, IDENT 92.90%, 1190807:1190975, 169, Lactobaci…	1)COV 97.21%, IDENT 96.71%, 40245:41428, 1184, Lactobacillus paracasei subsp. paracasei Lpp225 contig00005, whole genome shotgun sequence 2)COV 64.29%, IDENT 96.17%, 8102:8881, 780, Lactobacillus paracasei subsp. paracasei Lpp225 contig00003, whole genome shotgun sequence 3)COV 13.96%, IDENT 89.41%, 16586:16754, 169, Lactobacillus paracasei subsp. paracasei Lpp225 contig00029, whole genome shotgu…	1)COV 94.09%, IDENT 96.51%, 1:1146, 1146, Lactobacillus paracasei subsp. paracasei DSM 5622 Scaffold111, whole genome shotgun sequence 2)COV 14.70%, IDENT 88.83%, 136:314, 179, Lactobacillus paracasei subsp. paracasei DSM 5622 Scaffold105, whole genome shotgun sequence 3)COV 13.88%, IDENT 93.49%, 395:563, 169, Lactobacillus paracasei subsp. paracasei DSM 5622 Scaffold122, whole genome shotgun seq…	1)COV 99.43%, IDENT 96.86%, 1803199:1804409, 1211, Lactobacillus paracasei strain EG9 chromosome, complete genome 2)COV 97.21%, IDENT 96.37%, 475280:476460, 1181, Lactobacillus paracasei strain EG9 chromosome, complete genome 3)COV 14.70%, IDENT 92.74%, 2256139:2256317, 179, Lactobacillus paracasei strain EG9 chromosome, complete genome	1)COV 64.94%, IDENT 96.33%, 1307:2094, 788, Lactobacillus paracasei strain DPC6800 DPC6800_Contig0021, whole genome shotgun sequence 2)COV 28.08%, IDENT 94.74%, 2088:2428, 341, Lactobacillus paracasei strain DPC6800 DPC6800_Contig0021, whole genome shotgun sequence 3)COV 13.88%, IDENT 91.12%, 747:915, 169, Lactobacillus paracasei strain DPC6800 DPC6800_Contig0043, whole genome shotgun sequence	1)COV 66.67%, IDENT 97.04%, 640:1451, 812, Lactobacillus paracasei strain RI-194 p1551o1945-15_S15_L001_R1_001_(paired)_contig_67, whole genome shotgun sequence 2)COV 64.94%, IDENT 96.21%, 847:1634, 788, Lactobacillus paracasei strain RI-194 p1551o1945-15_S15_L001_R1_001_(paired)_contig_70, whole genome shotgun sequence 3)COV 25.37%, IDENT 97.41%, 1628:1936, 309, Lactobacillus paracasei strain RI…	1)COV 54.43%, IDENT 97.59%, 218:880, 663, Lactobacillus paracasei subsp. paracasei Lpp7 contig00508, whole genome shotgun sequence	1)COV 72.09%, IDENT 96.92%, 1:878, 878, Lactobacillus paracasei subsp. paracasei Lpp41 contig00755, whole genome shotgun sequence 2)COV 27.34%, IDENT 95.80%, 12546:12878, 333, Lactobacillus paracasei subsp. paracasei Lpp41 contig00564, whole genome shotgun sequence 3)COV 25.04%, IDENT 95.74%, 8246:8550, 305, Lactobacillus paracasei subsp. paracasei Lpp41 contig00297, whole genome shotgun sequence…	1)COV 99.92%, IDENT 95.81%, 43056:44271, 1216, Lactobacillus paracasei subsp. paracasei Lpp226 contig00123, whole genome shotgun sequence 2)COV 64.94%, IDENT 96.21%, 1072:1859, 788, Lactobacillus paracasei subsp. paracasei Lpp226 contig00078, whole genome shotgun sequence 3)COV 28.08%, IDENT 94.74%, 738:1078, 341, Lactobacillus paracasei subsp. paracasei Lpp226 contig00078, whole genome shotgun s…	1)COV 99.43%, IDENT 97.19%, 23463:24673, 1211, Lactobacillus paracasei strain DSM 20207 contig000022, whole genome shotgun sequence 2)COV 14.70%, IDENT 92.18%, 23210:23388, 179, Lactobacillus paracasei strain DSM 20207 contig000020, whole genome shotgun sequence 3)COV 13.88%, IDENT 95.27%, 84785:84953, 169, Lactobacillus paracasei strain DSM 20207 contig000004, whole genome shotgun sequence 4)COV…	1)COV 97.29%, IDENT 95.70%, 2871680:2872863, 1184, Lactobacillus paracasei strain Lpc10 chromosome, complete genome 2)COV 14.78%, IDENT 88.33%, 2512024:2512203, 180, Lactobacillus paracasei strain Lpc10 chromosome, complete genome 3)COV 13.88%, IDENT 89.35%, 935262:935430, 169, Lactobacillus paracasei strain Lpc10 chromosome, complete genome	1)COV 13.88%, IDENT 94.08%, 990:1158, 169, Lactobacillus paracasei subsp. paracasei Lpp22 contig00077, whole genome shotgun sequence 2)COV 13.88%, IDENT 91.12%, 944:1112, 169, Lactobacillus paracasei subsp. paracasei Lpp22 contig00161, whole genome shotgun sequence	1)COV 66.58%, IDENT 98.52%, 1:811, 811, Lactobacillus paracasei strain RI-195 p1551o1945-16_S16_L001_R1_001_(paired)_contig_73, whole genome shotgun sequence 2)COV 13.88%, IDENT 92.31%, 3639:3807, 169, Lactobacillus paracasei strain RI-195 p1551o1945-16_S16_L001_R1_001_(paired)_contig_113, whole genome shotgun sequence	1)COV 14.78%, IDENT 88.89%, 17329:17508, 180, Lactobacillus paracasei subsp. paracasei Lpp229 contig00208, whole genome shotgun sequence	1)COV 99.92%, IDENT 96.55%, 16800:18015, 1216, Lactobacillus paracasei subsp. paracasei Lpp71 contig00906, whole genome shotgun sequence 2)COV 13.88%, IDENT 88.17%, 3564:3732, 169, Lactobacillus paracasei subsp. paracasei Lpp71 contig00115, whole genome shotgun sequence	1)COV 64.94%, IDENT 96.21%, 2402:3189, 788, Lactobacillus paracasei strain L9D contig_129, whole genome shotgun sequence 2)COV 25.37%, IDENT 97.41%, 3183:3491, 309, Lactobacillus paracasei strain L9D contig_129, whole genome shotgun sequence 3)COV 14.70%, IDENT 92.18%, 16505:16683, 179, Lactobacillus paracasei strain L9D contig_32, whole genome shotgun sequence	1)COV 64.94%, IDENT 96.21%, 1854116:1854903, 788, Lactobacillus paracasei strain KL1, complete genome 2)COV 28.08%, IDENT 94.74%, 1853782:1854122, 341, Lactobacillus paracasei strain KL1, complete genome 3)COV 14.78%, IDENT 91.67%, 87191:87370, 180, Lactobacillus paracasei strain KL1, complete genome 4)COV 13.88%, IDENT 95.27%, 540140:540308, 169, Lactobacillus paracasei strain KL1, complete geno…	1)COV 97.21%, IDENT 96.79%, 16053:17236, 1184, Lactobacillus paracasei subsp. paracasei Lpp125 contig00058, whole genome shotgun sequence 2)COV 64.94%, IDENT 96.33%, 1073:1860, 788, Lactobacillus paracasei subsp. paracasei Lpp125 contig00150, whole genome shotgun sequence 3)COV 28.08%, IDENT 94.74%, 739:1079, 341, Lactobacillus paracasei subsp. paracasei Lpp125 contig00150, whole genome shotgun s…	1)COV 64.94%, IDENT 96.21%, 1023:1810, 788, Lactobacillus paracasei strain KL1-Liu NODE_111, whole genome shotgun sequence 2)COV 28.08%, IDENT 94.74%, 1804:2144, 341, Lactobacillus paracasei strain KL1-Liu NODE_111, whole genome shotgun sequence 3)COV 14.78%, IDENT 91.67%, 17904:18083, 180, Lactobacillus paracasei strain KL1-Liu NODE_106, whole genome shotgun sequence 4)COV 13.88%, IDENT 95.27%, …	1)COV 100%, IDENT 95.82%, 2421599:2422813, 1215, Lactobacillus paracasei strain Lpc-37 Lpc-37_complete_genome, whole genome shotgun sequence 2)COV 100%, IDENT 95.66%, 3090164:3091379, 1216, Lactobacillus paracasei strain Lpc-37 Lpc-37_complete_genome, whole genome shotgun sequence	1)COV 64.94%, IDENT 96.21%, 615113:615900, 788, Lactobacillus paracasei strain LOCK919, complete genome 2)COV 28.08%, IDENT 94.74%, 615894:616234, 341, Lactobacillus paracasei strain LOCK919, complete genome 3)COV 14.70%, IDENT 89.39%, 2445949:2446127, 179, Lactobacillus paracasei strain LOCK919, complete genome	1)COV 72.82%, IDENT 94.48%, 2401:3287, 887, Lactobacillus paracasei NRIC 0644 DNA, contig: contig10, whole genome shotgun sequence 2)COV 63.30%, IDENT 95.85%, 1:771, 771, Lactobacillus paracasei NRIC 0644 DNA, contig: contig243, whole genome shotgun sequence 3)COV 29.72%, IDENT 98.34%, 15251:15612, 362, Lactobacillus paracasei NRIC 0644 DNA, contig: contig242, whole genome shotgun sequence 4)COV …	1)COV 64.94%, IDENT 96.33%, 2268:3055, 788, Lactobacillus paracasei strain 32G ctg07_00059, whole genome shotgun sequence 2)COV 28.08%, IDENT 94.74%, 3049:3389, 341, Lactobacillus paracasei strain 32G ctg07_00059, whole genome shotgun sequence 3)COV 13.96%, IDENT 89.41%, 760:928, 169, Lactobacillus paracasei strain 32G ctg18_00047, whole genome shotgun sequence 4)COV 13.88%, IDENT 90.53%, 593:761…	1)COV 64.94%, IDENT 96.21%, 734:1521, 788, Lactobacillus paracasei subsp. paracasei Lpp126 contig01171, whole genome shotgun sequence 2)COV 25.37%, IDENT 97.41%, 432:740, 309, Lactobacillus paracasei subsp. paracasei Lpp126 contig01171, whole genome shotgun sequence 3)COV 13.88%, IDENT 93.49%, 11556:11724, 169, Lactobacillus paracasei subsp. paracasei Lpp126 contig01469, whole genome shotgun sequ…	1)COV 97.45%, IDENT 95.03%, 22617:23800, 1184, Lactobacillus paracasei strain KMB_616 NODE_28_length_29005_cov_56.6207, whole genome shotgun sequence 2)COV 11.33%, IDENT 96.38%, 1:138, 138, Lactobacillus paracasei strain KMB_616 NODE_154_length_996_cov_50.7061, whole genome shotgun sequence	1)COV 100.00%, IDENT 95.57%, 11789:13006, 1218, Lactobacillus paracasei strain ZFM54 chromosome, complete genome 2)COV 100.00%, IDENT 95.16%, 737931:739146, 1216, Lactobacillus paracasei strain ZFM54 chromosome, complete genome 3)COV 64.94%, IDENT 96.21%, 1377189:1377976, 788, Lactobacillus paracasei strain ZFM54 chromosome, complete genome 4)COV 25.37%, IDENT 97.09%, 1376887:1377195, 309, Lactob…	0	1)COV 64.94%, IDENT 96.21%, 955:1742, 788, Lactobacillus paracasei strain DUP 13076 NODE_49_length_2941_cov_45.607, whole genome shotgun sequence 2)COV 28.08%, IDENT 94.74%, 1736:2076, 341, Lactobacillus paracasei strain DUP 13076 NODE_49_length_2941_cov_45.607, whole genome shotgun sequence	1)COV 64.94%, IDENT 96.21%, 1298499:1299286, 788, Lactobacillus paracasei strain IIA, complete genome 2)COV 25.37%, IDENT 97.41%, 1298197:1298505, 309, Lactobacillus paracasei strain IIA, complete genome 3)COV 14.70%, IDENT 92.18%, 662084:662262, 179, Lactobacillus paracasei strain IIA, complete genome	1)COV 64.94%, IDENT 96.21%, 1087:1874, 788, Lactobacillus paracasei DNA, contig: sequence71, strain: LC-Ikematsu, whole genome shotgun sequence 2)COV 25.37%, IDENT 97.41%, 785:1093, 309, Lactobacillus paracasei DNA, contig: sequence71, strain: LC-Ikematsu, whole genome shotgun sequence	1)COV 64.94%, IDENT 96.21%, 898:1685, 788, Lactobacillus paracasei strain 5b Contig66, whole genome shotgun sequence 2)COV 28.08%, IDENT 94.44%, 1679:2019, 341, Lactobacillus paracasei strain 5b Contig66, whole genome shotgun sequence 3)COV 13.88%, IDENT 91.72%, 82503:82671, 169, Lactobacillus paracasei strain 5b Contig05, whole genome shotgun sequence	1)COV 64.94%, IDENT 96.21%, 571532:572319, 788, Lactobacillus paracasei strain BD-II, complete genome 2)COV 28.08%, IDENT 94.74%, 572313:572653, 341, Lactobacillus paracasei strain BD-II, complete genome	1)COV 100.00%, IDENT 96.39%, 117052:118269, 1218, Lactobacillus paracasei strain TJB4 NODE_2_length_168047_cov_64.861975, whole genome shotgun sequence	1)COV 64.94%, IDENT 96.21%, 1073:1860, 788, Lactobacillus paracasei subsp. paracasei Lpp223 contig00024, whole genome shotgun sequence 2)COV 28.08%, IDENT 94.74%, 739:1079, 341, Lactobacillus paracasei subsp. paracasei Lpp223 contig00024, whole genome shotgun sequence	1)COV 100%, IDENT 95.74%, 47472:48687, 1216, Lactobacillus paracasei strain AM33-2AC AM33-2AC.Scaf3, whole genome shotgun sequence 2)COV 64.12%, IDENT 96.03%, 1061:1838, 778, Lactobacillus paracasei strain AM33-2AC AM33-2AC.Scaf60, whole genome shotgun sequence 3)COV 43.51%, IDENT 95.47%, 434:961, 528, Lactobacillus paracasei strain AM33-2AC AM33-2AC.Scaf60, whole genome shotgun sequence	1)COV 100%, IDENT 95.82%, 1158:2372, 1215, Lactobacillus paracasei strain Lpc-37 Sequence_63, whole genome shotgun sequence 2)COV 100%, IDENT 95.66%, 47414:48629, 1216, Lactobacillus paracasei strain Lpc-37 Sequence_27, whole genome shotgun sequence	1)COV 100%, IDENT 95.82%, 441:1655, 1215, Lactobacillus paracasei subsp. paracasei Lpp74 contig00133, whole genome shotgun sequence 2)COV 100%, IDENT 95.66%, 21685:22900, 1216, Lactobacillus paracasei subsp. paracasei Lpp74 contig00009, whole genome shotgun sequence	1)COV 100%, IDENT 95.82%, 15942:17156, 1215, Lactobacillus paracasei strain DPC4206 DPC4206_Contig11, whole genome shotgun sequence 2)COV 100%, IDENT 95.66%, 47720:48935, 1216, Lactobacillus paracasei strain DPC4206 DPC4206_Contig21, whole genome shotgun sequence	1)COV 64.94%, IDENT 96.08%, 828:1614, 787, Lactobacillus paracasei subsp. paracasei Lpp37 contig00199, whole genome shotgun sequence 2)COV 28.08%, IDENT 94.74%, 1608:1948, 341, Lactobacillus paracasei subsp. paracasei Lpp37 contig00199, whole genome shotgun sequence
orf_00055	0	0	0	0	0	1)COV 7.54%, IDENT 93.02%, 390:432, 43, Lactobacillus paracasei subsp. paracasei Lpp14 contig00479, whole genome shotgun sequence	0	0	0	0	0	0	0	1)COV 30.70%, IDENT 78.86%, 1803071:1803244, 174, Lactobacillus paracasei strain EG9 chromosome, complete genome	0	0	0	1)COV 100%, IDENT 72.88%, 12023:12591, 569, Lactobacillus paracasei subsp. paracasei Lpp41 contig00564, whole genome shotgun sequence	0	1)COV 62.63%, IDENT 75.91%, 23158:23508, 351, Lactobacillus paracasei strain DSM 20207 contig000022, whole genome shotgun sequence	0	0	0	0	0	0	0	0	0	0	0	0	1)COV 54.21%, IDENT 71.52%, 1914:2218, 305, Lactobacillus paracasei strain 32G ctg18_00047, whole genome shotgun sequence	1)COV 92.63%, IDENT 71.97%, 12729:13246, 518, Lactobacillus paracasei subsp. paracasei Lpp126 contig01469, whole genome shotgun sequence	0	0	0	0	0	0	0	0	0	0	0	0	0	0	0
orf_00056	1)COV 97.22%, IDENT 84.13%, 112168:112481, 314, Lactobacillus paracasei strain UCD174 ctg054_00001, whole genome shotgun sequence 2)COV 94.14%, IDENT 89.51%, 20151:20455, 305, Lactobacillus paracasei strain UCD174 ctg071_00119, whole genome shotgun sequence	1)COV 97.22%, IDENT 88.57%, 27082:27395, 314, Lactobacillus paracasei subsp. paracasei Lpp219 contig00012, whole genome shotgun sequence 2)COV 94.44%, IDENT 89.87%, 22848:23152, 305, Lactobacillus paracasei subsp. paracasei Lpp219 contig00029, whole genome shotgun sequence 3)COV 80.25%, IDENT 87.69%, 15320:15579, 260, Lactobacillus paracasei subsp. paracasei Lpp219 contig00030, whole genome shotg…	1)COV 96.30%, IDENT 85.90%, 486668:486972, 305, Lactobacillus paracasei strain CAUH35, complete genome 2)COV 94.14%, IDENT 87.21%, 2225635:2225939, 305, Lactobacillus paracasei strain CAUH35, complete genome 3)COV 94.14%, IDENT 80.98%, 1784853:1785157, 305, Lactobacillus paracasei strain CAUH35, complete genome	0	0	1)COV 94.44%, IDENT 89.87%, 7562:7866, 305, Lactobacillus paracasei subsp. paracasei Lpp14 contig00024, whole genome shotgun sequence	1)COV 94.44%, IDENT 89.87%, 614:918, 305, Lactobacillus paracasei subsp. tolerans Lpl7 contig00066, whole genome shotgun sequence 2)COV 94.14%, IDENT 86.23%, 24217:24521, 305, Lactobacillus paracasei subsp. tolerans Lpl7 contig00033, whole genome shotgun sequence	1)COV 95.06%, IDENT 86.04%, 442:749, 308, Lactobacillus paracasei subsp. tolerans Lpl14 contig00086, whole genome shotgun sequence 2)COV 94.44%, IDENT 89.87%, 614:918, 305, Lactobacillus paracasei subsp. tolerans Lpl14 contig00130, whole genome shotgun sequence	1)COV 96.91%, IDENT 93.31%, 24423:24736, 314, Lactobacillus paracasei strain B3 scaffold1.1, whole genome shotgun sequence 2)COV 94.44%, IDENT 89.87%, 3794:4098, 305, Lactobacillus paracasei strain B3 scaffold22.1, whole genome shotgun sequence	1)COV 94.44%, IDENT 89.87%, 542946:543250, 305, Lactobacillus paracasei strain HDS-01 chromosome, complete genome	1)COV 94.44%, IDENT 89.87%, 542941:543245, 305, Lactobacillus paracasei strain HD1.7 chromosome, complete genome	0	0	1)COV 94.44%, IDENT 89.87%, 477762:478066, 305, Lactobacillus paracasei strain EG9 chromosome, complete genome	1)COV 94.44%, IDENT 89.87%, 2435:2739, 305, Lactobacillus paracasei strain DPC6800 DPC6800_Contig0021, whole genome shotgun sequence	1)COV 95.06%, IDENT 89.94%, 1487:1794, 308, Lactobacillus paracasei strain RI-194 p1551o1945-15_S15_L001_R1_001_(paired)_contig_67, whole genome shotgun sequence 2)COV 94.44%, IDENT 89.87%, 1975:2279, 305, Lactobacillus paracasei strain RI-194 p1551o1945-15_S15_L001_R1_001_(paired)_contig_70, whole genome shotgun sequence	1)COV 80.25%, IDENT 91.54%, 8262:8521, 260, Lactobacillus paracasei subsp. paracasei Lpp7 contig00093, whole genome shotgun sequence	1)COV 94.14%, IDENT 87.21%, 7903:8207, 305, Lactobacillus paracasei subsp. paracasei Lpp41 contig00297, whole genome shotgun sequence	1)COV 94.44%, IDENT 89.87%, 427:731, 305, Lactobacillus paracasei subsp. paracasei Lpp226 contig00078, whole genome shotgun sequence 2)COV 94.14%, IDENT 90.82%, 42745:43049, 305, Lactobacillus paracasei subsp. paracasei Lpp226 contig00123, whole genome shotgun sequence	0	1)COV 94.14%, IDENT 92.13%, 2872902:2873206, 305, Lactobacillus paracasei strain Lpc10 chromosome, complete genome 2)COV 94.14%, IDENT 88.85%, 933972:934276, 305, Lactobacillus paracasei strain Lpc10 chromosome, complete genome	1)COV 96.91%, IDENT 90.76%, 16448:16761, 314, Lactobacillus paracasei subsp. paracasei Lpp22 contig00027, whole genome shotgun sequence	1)COV 94.14%, IDENT 89.84%, 850:1154, 305, Lactobacillus paracasei strain RI-195 p1551o1945-16_S16_L001_R1_001_(paired)_contig_73, whole genome shotgun sequence	1)COV 95.37%, IDENT 88.03%, 19470:19777, 308, Lactobacillus paracasei subsp. paracasei Lpp229 contig00208, whole genome shotgun sequence	0	1)COV 94.44%, IDENT 89.87%, 3530:3834, 305, Lactobacillus paracasei strain L9D contig_129, whole genome shotgun sequence 2)COV 94.44%, IDENT 89.22%, 21627:21931, 305, Lactobacillus paracasei strain L9D contig_39, whole genome shotgun sequence	1)COV 94.44%, IDENT 89.87%, 1853471:1853775, 305, Lactobacillus paracasei strain KL1, complete genome	1)COV 94.44%, IDENT 89.87%, 428:732, 305, Lactobacillus paracasei subsp. paracasei Lpp125 contig00150, whole genome shotgun sequence 2)COV 94.14%, IDENT 92.79%, 15710:16014, 305, Lactobacillus paracasei subsp. paracasei Lpp125 contig00058, whole genome shotgun sequence	1)COV 94.44%, IDENT 89.87%, 2151:2455, 305, Lactobacillus paracasei strain KL1-Liu NODE_111, whole genome shotgun sequence	1)COV 94.44%, IDENT 89.87%, 2422820:2423124, 305, Lactobacillus paracasei strain Lpc-37 Lpc-37_complete_genome, whole genome shotgun sequence	1)COV 94.44%, IDENT 89.87%, 616241:616545, 305, Lactobacillus paracasei strain LOCK919, complete genome	1)COV 94.14%, IDENT 90.49%, 14908:15212, 305, Lactobacillus paracasei NRIC 0644 DNA, contig: contig242, whole genome shotgun sequence	1)COV 94.44%, IDENT 89.87%, 3396:3700, 305, Lactobacillus paracasei strain 32G ctg07_00059, whole genome shotgun sequence	1)COV 94.44%, IDENT 89.87%, 89:393, 305, Lactobacillus paracasei subsp. paracasei Lpp126 contig01171, whole genome shotgun sequence	1)COV 83.02%, IDENT 93.68%, 22274:22542, 269, Lactobacillus paracasei strain KMB_616 NODE_28_length_29005_cov_56.6207, whole genome shotgun sequence	1)COV 97.22%, IDENT 86.03%, 13528:13841, 314, Lactobacillus paracasei strain ZFM54 chromosome, complete genome 2)COV 94.44%, IDENT 89.87%, 1376544:1376848, 305, Lactobacillus paracasei strain ZFM54 chromosome, complete genome	1)COV 54.94%, IDENT 93.82%, 44:221, 178, Lactobacillus paracasei subsp. tolerans DSM 20258 Scaffold362, whole genome shotgun sequence	1)COV 94.44%, IDENT 90.85%, 26264:26569, 306, Lactobacillus paracasei strain DUP 13076 NODE_13_length_75555_cov_38.8602, whole genome shotgun sequence 2)COV 94.44%, IDENT 89.54%, 2083:2387, 305, Lactobacillus paracasei strain DUP 13076 NODE_49_length_2941_cov_45.607, whole genome shotgun sequence	1)COV 94.44%, IDENT 89.87%, 1297854:1298158, 305, Lactobacillus paracasei strain IIA, complete genome	1)COV 95.68%, IDENT 81.94%, 1534:1839, 306, Lactobacillus paracasei DNA, contig: sequence27, strain: LC-Ikematsu, whole genome shotgun sequence 2)COV 94.44%, IDENT 89.87%, 442:746, 305, Lactobacillus paracasei DNA, contig: sequence71, strain: LC-Ikematsu, whole genome shotgun sequence 3)COV 94.44%, IDENT 88.89%, 17010:17315, 306, Lactobacillus paracasei DNA, contig: sequence33, strain: LC-Ikemats…	1)COV 94.44%, IDENT 89.87%, 2026:2330, 305, Lactobacillus paracasei strain 5b Contig66, whole genome shotgun sequence 2)COV 94.14%, IDENT 93.11%, 81214:81518, 305, Lactobacillus paracasei strain 5b Contig05, whole genome shotgun sequence	1)COV 94.44%, IDENT 90.85%, 1258974:1259279, 306, Lactobacillus paracasei strain BD-II, complete genome 2)COV 94.44%, IDENT 89.54%, 572660:572964, 305, Lactobacillus paracasei strain BD-II, complete genome	0	1)COV 94.44%, IDENT 90.85%, 26136:26441, 306, Lactobacillus paracasei subsp. paracasei Lpp223 contig00012, whole genome shotgun sequence 2)COV 94.44%, IDENT 89.54%, 428:732, 305, Lactobacillus paracasei subsp. paracasei Lpp223 contig00024, whole genome shotgun sequence	1)COV 94.44%, IDENT 89.87%, 123:427, 305, Lactobacillus paracasei strain AM33-2AC AM33-2AC.Scaf60, whole genome shotgun sequence	1)COV 94.44%, IDENT 89.87%, 2379:2683, 305, Lactobacillus paracasei strain Lpc-37 Sequence_63, whole genome shotgun sequence	1)COV 94.44%, IDENT 89.87%, 130:434, 305, Lactobacillus paracasei subsp. paracasei Lpp74 contig00133, whole genome shotgun sequence	1)COV 94.44%, IDENT 89.87%, 17163:17467, 305, Lactobacillus paracasei strain DPC4206 DPC4206_Contig11, whole genome shotgun sequence	1)COV 94.44%, IDENT 90.85%, 26139:26444, 306, Lactobacillus paracasei subsp. paracasei Lpp37 contig00023, whole genome shotgun sequence 2)COV 94.44%, IDENT 89.54%, 1955:2259, 305, Lactobacillus paracasei subsp. paracasei Lpp37 contig00199, whole genome shotgun sequence
orf_00057	1)COV 100.00%, IDENT 96.48%, 18452:19246, 795, Lactobacillus paracasei strain UCD174 ctg071_00119, whole genome shotgun sequence	1)COV 100.00%, IDENT 96.86%, 25371:26165, 795, Lactobacillus paracasei subsp. paracasei Lpp219 contig00012, whole genome shotgun sequence	1)COV 100.00%, IDENT 96.73%, 1783142:1783936, 795, Lactobacillus paracasei strain CAUH35, complete genome	1)COV 100.00%, IDENT 96.23%, 841456:842250, 795, Lactobacillus paracasei subsp. paracasei JCM 8130 DNA, complete genome	1)COV 100.00%, IDENT 96.23%, 1036129:1036923, 795, Lactobacillus paracasei subsp. paracasei ATCC 25302 genomic scaffold SCAFFOLD1, whole genome shotgun sequence	1)COV 63.40%, IDENT 96.63%, 3147:3650, 504, Lactobacillus paracasei subsp. paracasei Lpp14 contig00360, whole genome shotgun sequence 2)COV 63.40%, IDENT 96.03%, 3147:3650, 504, Lactobacillus paracasei subsp. paracasei Lpp14 contig00359, whole genome shotgun sequence 3)COV 36.60%, IDENT 98.28%, 240:530, 291, Lactobacillus paracasei subsp. paracasei Lpp14 contig00092, whole genome shotgun sequence	1)COV 100.00%, IDENT 96.35%, 22546:23340, 795, Lactobacillus paracasei subsp. tolerans Lpl7 contig00033, whole genome shotgun sequence	1)COV 100.00%, IDENT 96.35%, 1626:2420, 795, Lactobacillus paracasei subsp. tolerans Lpl14 contig00086, whole genome shotgun sequence	1)COV 100.00%, IDENT 96.73%, 25653:26447, 795, Lactobacillus paracasei strain B3 scaffold1.1, whole genome shotgun sequence	1)COV 100.00%, IDENT 96.73%, 1963211:1964005, 795, Lactobacillus paracasei strain HDS-01 chromosome, complete genome	1)COV 100.00%, IDENT 96.73%, 1963521:1964315, 795, Lactobacillus paracasei strain HD1.7 chromosome, complete genome	1)COV 100.00%, IDENT 96.10%, 15327:16121, 795, Lactobacillus paracasei subsp. paracasei Lpp225 contig00014, whole genome shotgun sequence	1)COV 100.00%, IDENT 96.23%, 913:1707, 795, Lactobacillus paracasei subsp. paracasei DSM 5622 Scaffold43, whole genome shotgun sequence	1)COV 100.00%, IDENT 96.60%, 1799387:1800181, 795, Lactobacillus paracasei strain EG9 chromosome, complete genome	1)COV 100.00%, IDENT 96.35%, 19031:19825, 795, Lactobacillus paracasei strain DPC6800 DPC6800_Contig0008, whole genome shotgun sequence	1)COV 100.00%, IDENT 96.10%, 2711:3505, 795, Lactobacillus paracasei strain RI-194 p1551o1945-15_S15_L001_R1_001_(paired)_contig_67, whole genome shotgun sequence	1)COV 100.00%, IDENT 96.60%, 6397:7191, 795, Lactobacillus paracasei subsp. paracasei Lpp7 contig00093, whole genome shotgun sequence	1)COV 100.00%, IDENT 96.10%, 9983:10776, 794, Lactobacillus paracasei subsp. paracasei Lpp41 contig00564, whole genome shotgun sequence	1)COV 100.00%, IDENT 96.73%, 41064:41858, 795, Lactobacillus paracasei subsp. paracasei Lpp226 contig00123, whole genome shotgun sequence	1)COV 100.00%, IDENT 96.23%, 20893:21687, 795, Lactobacillus paracasei strain DSM 20207 contig000022, whole genome shotgun sequence	1)COV 100.00%, IDENT 96.10%, 2873972:2874766, 795, Lactobacillus paracasei strain Lpc10 chromosome, complete genome	1)COV 100.00%, IDENT 96.10%, 15441:16235, 795, Lactobacillus paracasei subsp. paracasei Lpp22 contig00027, whole genome shotgun sequence	1)COV 100.00%, IDENT 96.10%, 2071:2865, 795, Lactobacillus paracasei strain RI-195 p1551o1945-16_S16_L001_R1_001_(paired)_contig_73, whole genome shotgun sequence	1)COV 100.00%, IDENT 96.48%, 20691:21485, 795, Lactobacillus paracasei subsp. paracasei Lpp229 contig00208, whole genome shotgun sequence	1)COV 100.00%, IDENT 96.86%, 14623:15417, 795, Lactobacillus paracasei subsp. paracasei Lpp71 contig00906, whole genome shotgun sequence	0	0	0	0	0	0	0	0	0	0	0	0	0	0	0	0	0	0	0	0	0	0	0	0
[truncated: 58 more columns]
